# Supplementary material for: Mutation in the mitochondrial chaperone TRAP1 leads to autism with more severe symptoms in males
Source: EMBO Mol Med. 2024 Sep 27;16(11):2976–3004. doi: 10.1038/s44321-024-00147-6 (PMC11554806; doi:10.1038/s44321-024-00147-6)
Supplement: Supplementary file 3 — Dataset EV1 [file 44321_2024_147_MOESM3_ESM.xlsx]

## Sheet: legend
Dataset EV1. Results of RNA sequencing of samples isolated from hippocampi of WT, Trap1 WT/Q641*, and Trap1 Q641*/ Q641* male and female mice.
Each worksheet contains results of differential expression analysis of indicated samples:
worksheet name	comparison
male_MUT	males: Trap1 Q641*/ Q641* vs. WT
male_HET	males: Trap1 WT/ Q641* vs. WT
female_MUT	females: Trap1 Q641*/ Q641* vs. WT
female_HET	females: Trap1 WT/ Q641* vs. WT
MvsF_WT	Trap1 WT (males) vs. Trap1 WT (females)
MvsF_HET	Trap1 WT/ Q641* (males) vs. Trap1 WT/ Q641* (females)
MvsF_MUT	Trap1 Q641*/ Q641* (males) vs. Trap1 Q641*/ Q641* (females)

## Sheet: male_MUT
ensembl_gene_id	baseMean	log2FoldChange	lfcSE	stat	pvalue	padj	gene_biotype	entrezgene_id	gene_symbol	description	chromosome_name	BK72_TRAP1_hip_MUT3_NORM	BK72_TRAP1_hip_MUT4_NORM	BK72_TRAP1_hip_MUT6_NORM	BK72_TRAP1_hip_WT2_NORM	BK72_TRAP1_hip_WT7_NORM	BK72_TRAP1_hip_WT8_NORM	BK72_TRAP1_hip_MUT3	BK72_TRAP1_hip_MUT4	BK72_TRAP1_hip_MUT6	BK72_TRAP1_hip_WT2	BK72_TRAP1_hip_WT7	BK72_TRAP1_hip_WT8
ENSMUSG00000000001	663.79	0.0471659	0.0959081	0.491782	0.622873	0.975496	protein_coding	14679	Gnai3	G protein subunit alpha i3	3	739.729	645.146	654.251	653.384	725.031	593.477	736	820	680	681	742	617
ENSMUSG00000000028	27.2386	0.0675624	0.33541	0.201432	0.840361	0.991427	protein_coding	12544	Cdc45	cell division cycle 45	16	35.1773	21.2426	23.0912	32.6212	16.6112	25.9706	35	27	24	34	17	27
ENSMUSG00000000037	21.7886	-0.441754	0.367415	-1.20233	0.229235	0.945358	protein_coding	107815	Scml2	Scm polycomb group protein like 2	X	12.0608	14.9485	19.2427	14.3917	28.3368	20.1994	12	19	20	15	29	21
ENSMUSG00000000056	870.321	0.0578926	0.106184	0.54521	0.585609	0.974845	protein_coding	67608	Narf	nuclear prelamin A recognition factor	11	1096.53	843.41	902.481	912.435	927.297	887.811	1091	1072	938	951	949	923
ENSMUSG00000000058	256.575	0.594858	0.263767	2.25524	0.0241184	0.797881	protein_coding	12390	Cav2	caveolin 2	6	245.236	250.191	411.793	244.659	170.021	185.642	244	318	428	255	174	193
ENSMUSG00000000078	452.72	-0.0946091	0.14288	-0.662156	0.507871	0.965689	protein_coding	23849	Klf6	Kruppel-like transcription factor 6	13	484.442	376.073	450.278	478.764	508.108	410.721	482	478	468	499	520	427
ENSMUSG00000000085	1068.83	-0.231568	0.156308	-1.48149	0.138476	0.917145	protein_coding	29871	Scmh1	sex comb on midleg homolog 1	4	767.87	1157.33	1030.44	1020.85	1189.17	1262.94	764	1471	1071	1064	1217	1313
ENSMUSG00000000088	805.645	0.044462	0.141408	0.314424	0.753199	0.985992	protein_coding	12858	Cox5a	cytochrome c oxidase subunit 5A	9	1055.32	758.44	743.729	865.422	755.322	857.031	1050	964	773	902	773	891
ENSMUSG00000000120	17.3233	0.497656	0.417065	1.19323	0.232778	0.945358	protein_coding	18053	Ngfr	nerve growth factor receptor (TNFR superfamily, member 16)	11	32.1621	21.2426	28.864	24.9456	21.4969	11.5425	32	27	30	26	22	12
ENSMUSG00000000125	25.9362	0.735275	0.31438	2.33881	0.0193451	0.782099	protein_coding	22415	Wnt3	wingless-type MMTV integration site family, member 3	11	38.1925	33.0441	26.9397	18.2295	18.5655	22.1231	38	42	28	19	19	23
ENSMUSG00000000126	62.8781	0.151622	0.198728	0.762966	0.445484	0.954457	protein_coding	216795	Wnt9a	wingless-type MMTV integration site family, member 9A	11	81.4103	69.2352	72.16	70.9991	75.2391	53.865	81	88	75	74	77	56
ENSMUSG00000000127	1846.08	-0.188682	0.154879	-1.21825	0.223127	0.945358	protein_coding	14158	Fer	FER tyrosine kinase	17	1443.27	1888.23	1649.1	1493.86	2068.59	2116.13	1436	2400	1714	1557	2117	2200
ENSMUSG00000000131	1380.24	-0.0880318	0.110957	-0.793388	0.427552	0.953242	protein_coding	74204	Xpo6	exportin 6	7	1144.77	1498	1410.49	1514.97	1229.23	1566.9	1139	1904	1466	1579	1258	1629
ENSMUSG00000000134	218.647	0.0858425	0.142058	0.604277	0.545659	0.971065	protein_coding	209446	Tfe3	transcription factor E3	X	227.145	230.522	269.397	245.619	204.22	234.698	226	293	280	256	209	244
ENSMUSG00000000142	284.306	-0.0405105	0.136247	-0.29733	0.766214	0.985992	protein_coding	12006	Axin2	axin 2	11	247.246	315.492	319.428	348.279	286.299	274.135	246	401	332	363	293	285
ENSMUSG00000000148	199.824	-0.0636328	0.146498	-0.434358	0.664028	0.983083	protein_coding	231841	Brat1	BRCA1-associated ATM activator 1	5	226.14	219.507	175.108	227.389	219.854	201.994	225	279	182	237	225	210
ENSMUSG00000000149	1094.23	-0.0706707	0.1179	-0.599412	0.548898	0.971286	protein_coding	14673	Gna12	guanine nucleotide binding protein, alpha 12	5	1110.6	1024.37	1233.46	1381.6	947.817	1206.19	1105	1302	1282	1440	970	1254
ENSMUSG00000000167	33.7864	-0.211531	0.300231	-0.704561	0.481084	0.962516	protein_coding	72614	Pih1d2	PIH1 domain containing 2	9	33.1672	26.75	42.3339	52.7696	27.3597	37.5132	33	34	44	55	28	39
ENSMUSG00000000168	1479.93	0.0263444	0.0787667	0.334461	0.738032	0.985992	protein_coding	235339	Dlat	dihydrolipoamide S-acetyltransferase	9	1573.93	1414.6	1456.67	1531.28	1361.14	1469.75	1566	1798	1514	1596	1393	1528
ENSMUSG00000000171	857.955	0.0777232	0.151536	0.512904	0.608019	0.975496	protein_coding	66925	Sdhd	succinate dehydrogenase complex, subunit D, integral membrane protein	9	1128.69	737.197	813.003	880.773	916.549	738.721	1123	937	845	918	938	768
ENSMUSG00000000184	1088.15	-0.212777	0.124301	-1.71178	0.0869366	0.902809	protein_coding	12444	Ccnd2	cyclin D2	6	935.716	1106.98	1089.14	1288.54	1060.19	1282.18	931	1407	1132	1343	1085	1333
ENSMUSG00000000194	801.788	-0.0196026	0.091471	-0.214304	0.83031	0.990254	protein_coding	277463	Gpr107	G protein-coupled receptor 107	2	736.713	873.307	812.041	843.354	789.522	825.289	733	1110	844	879	808	858
ENSMUSG00000000197	3355.03	-0.123452	0.0779852	-1.58302	0.113416	0.911963	protein_coding	338370	Nalcn	sodium leak channel, non-selective	14	3080.53	3183.25	3049.96	2973.33	3591.93	3582.03	3065	4046	3170	3099	3676	3724
ENSMUSG00000000202	77.7202	0.266798	0.236474	1.12824	0.25922	0.945358	protein_coding	72014	Btbd17	BTB domain containing 17	11	99.5015	72.3822	67.3493	57.5669	85.9875	54.8269	99	92	70	60	88	57
ENSMUSG00000000223	876.326	-0.241658	0.0655136	-3.68868	0.000225423	0.214117	protein_coding	13497	Drp2	dystrophin related protein 2	X	825.159	824.528	816.851	956.569	953.68	1006.12	821	1048	849	997	976	1046
ENSMUSG00000000247	431.601	-0.0184725	0.106751	-0.173043	0.862617	0.991488	protein_coding	16870	Lhx2	LIM homeobox protein 2	2	406.047	494.087	444.506	486.44	428.96	449.196	404	628	462	507	439	467
ENSMUSG00000000253	729.839	0.0927527	0.101866	0.910538	0.362539	0.947425	protein_coding	66355	Gmpr	guanosine monophosphate reductase	13	726.663	702.58	721.6	636.114	679.106	701.207	723	893	750	663	695	729
ENSMUSG00000000266	500.807	-0.193951	0.0894685	-2.16781	0.0301729	0.829523	protein_coding	23947	Mid2	midline 2	X	457.305	500.382	508.006	571.831	549.147	556.926	455	636	528	596	562	579
ENSMUSG00000000275	55.1335	0.413601	0.260043	1.59051	0.11172	0.911963	protein_coding	217069	Trim25	tripartite motif-containing 25	11	61.309	62.1543	86.592	54.6885	50.8108	51.9413	61	79	90	57	52	54
ENSMUSG00000000276	1401.96	-0.0670063	0.0917562	-0.730264	0.465229	0.956784	protein_coding	56077	Dgke	diacylglycerol kinase, epsilon	11	1532.73	1324.12	1350.84	1429.58	1459.83	1515.92	1525	1683	1404	1490	1494	1576
ENSMUSG00000000278	120.579	-0.0519721	0.172152	-0.301896	0.762731	0.985992	protein_coding	74617	Scpep1	serine carboxypeptidase 1	11	131.664	119.588	106.797	127.607	126.05	117.349	131	152	111	133	129	122
ENSMUSG00000000282	191.275	0.0696074	0.189517	0.367288	0.713404	0.98582	protein_coding	17428	Mnt	max binding protein	11	132.669	237.603	230.912	195.727	175.884	202.956	132	302	240	204	180	211
ENSMUSG00000000290	38.0227	-0.0563167	0.245696	-0.229213	0.818704	0.989923	protein_coding	16414	Itgb2	integrin beta 2	10	40.2026	39.3382	36.5611	40.2968	40.0624	40.3988	40	50	38	42	41	42
ENSMUSG00000000295	124.532	0.367747	0.162589	2.26182	0.0237086	0.791144	protein_coding	69692	Hddc2	HD domain containing 2	10	137.694	119.588	141.434	94.9853	96.7359	116.387	137	152	147	99	99	121
ENSMUSG00000000296	378.063	0.14272	0.119051	1.19881	0.230602	0.945358	protein_coding	21987	Tpd52l1	tumor protein D52-like 1	10	363.834	380.007	394.475	313.739	379.127	338.58	362	483	410	327	388	352
ENSMUSG00000000301	33.0138	-0.846892	0.300978	-2.8138	0.00489592	0.560846	protein_coding	18618	Pemt	phosphatidylethanolamine N-methyltransferase	11	25.1266	19.6691	18.2805	34.5401	30.2911	48.0938	25	25	19	36	31	50
ENSMUSG00000000303	16.6927	-0.0377531	0.531787	-0.0709928	0.943403	0.993703	protein_coding	12550	Cdh1	cadherin 1	8	17.0861	22.0294	13.4699	13.4323	27.3597	13.4663	17	28	14	14	28	14
ENSMUSG00000000305	368.681	-0.296196	0.203006	-1.45905	0.144552	0.923898	protein_coding	12561	Cdh4	cadherin 4	2	223.125	329.654	298.261	339.644	298.025	408.797	222	419	310	354	305	425
ENSMUSG00000000308	2023.48	-0.0979688	0.110051	-0.890215	0.373351	0.947726	protein_coding	12716	Ckmt1	creatine kinase, mitochondrial 1, ubiquitous	2	2176.97	1710.42	1948.32	2065.69	2316.78	1860.27	2166	2174	2025	2153	2371	1934
ENSMUSG00000000325	389.764	-0.0799014	0.112909	-0.707661	0.479156	0.962168						390.971	403.61	408.907	449.021	422.12	401.102	389	513	425	468	432	417
ENSMUSG00000000326	592.928	-0.114835	0.0848684	-1.35309	0.176025	0.940033	protein_coding	12846	Comt	catechol-O-methyltransferase	16	551.781	587.712	572.469	644.749	562.827	647.342	549	747	595	672	576	673
ENSMUSG00000000339	433.143	0.130616	0.105683	1.23592	0.216488	0.945358	protein_coding	66368	Rtca	RNA 3'-terminal phosphate cyclase	3	527.66	434.293	439.695	411.603	432.869	433.806	525	552	457	429	443	451
ENSMUSG00000000340	339.138	0.0857852	0.137081	0.625798	0.531448	0.968999	protein_coding	13171	Dbt	dihydrolipoamide branched chain transacylase E2	3	362.829	324.147	323.277	359.793	294.116	297.22	361	412	336	375	301	309
ENSMUSG00000000346	627.811	0.247058	0.127266	1.94127	0.0522256	0.875178	protein_coding	23994	Dazap2	DAZ associated protein 2	15	747.769	597.94	728.335	669.694	515.925	559.812	744	760	757	698	528	582
ENSMUSG00000000355	510.806	0.0914262	0.11031	0.828814	0.407209	0.952375	protein_coding	68995	Mcts1	malignant T cell amplified sequence 1	X	571.883	455.536	497.423	465.332	536.445	427.073	569	579	517	485	549	444
ENSMUSG00000000365	15.011	-0.160514	0.484067	-0.331595	0.740195	0.985992	protein_coding	30054	Rnf17	ring finger protein 17	14	13.0659	14.1617	23.0912	19.189	26.3825	10.5806	13	18	24	20	27	11
ENSMUSG00000000374	1714.48	-0.0331964	0.0766632	-0.433016	0.665003	0.983083	protein_coding	216131	Trappc10	trafficking protein particle complex 10	10	1788.01	1605	1764.55	1900.67	1603.47	1769.85	1779	2040	1834	1981	1641	1840
ENSMUSG00000000378	424.762	-0.0793275	0.100348	-0.790526	0.429221	0.953242	protein_coding	216527	Ccm2	cerebral cavernous malformation 2	11	445.244	430.36	372.346	457.656	467.068	394.369	443	547	387	477	478	410
ENSMUSG00000000384	204.789	-0.0478937	0.12106	-0.395619	0.692386	0.98582	protein_coding	21379	Tbrg4	transforming growth factor beta regulated gene 4	11	190.963	222.654	217.442	245.619	192.495	215.46	190	283	226	256	197	224
ENSMUSG00000000392	47.8559	-0.339895	0.425136	-0.799497	0.424002	0.953082	protein_coding	14089	Fap	fibroblast activation protein	2	80.4053	36.9779	50.9931	110.336	63.5135	38.475	80	47	53	115	65	40
ENSMUSG00000000399	1100.4	0.116439	0.0962361	1.20993	0.226306	0.945358	protein_coding	66108	Ndufa9	NADH:ubiquinone oxidoreductase subunit A9	6	1287.49	1020.43	1064.12	974.799	1063.12	1069.61	1281	1297	1106	1016	1088	1112
ENSMUSG00000000402	41.1909	0.0738977	0.267124	0.276642	0.782055	0.986745	protein_coding	54156	Egfl6	EGF-like-domain, multiple 6	X	36.1824	30.6838	40.4096	35.4996	30.2911	35.5894	36	39	42	37	31	37
ENSMUSG00000000409	13.3898	0.0986565	0.424235	0.232552	0.81611	0.98988	protein_coding	16818	Lck	lymphocyte protein tyrosine kinase	4	22.1114	18.0956	11.5456	12.4728	16.6112	19.2375	22	23	12	13	17	20
ENSMUSG00000000416	6026.77	-0.329161	0.175471	-1.87587	0.0606731	0.877756	protein_coding	30785	Cttnbp2	cortactin binding protein 2	6	4134.84	6306.7	4753.9	5569.59	6659.15	6863.95	4114	8016	4941	5805	6815	7136
ENSMUSG00000000420	1004.94	0.106112	0.0903405	1.17458	0.240164	0.945358	protein_coding	14423	Galnt1	polypeptide N-acetylgalactosaminyltransferase 1	18	1078.44	1029.87	1014.09	925.867	1053.35	921.477	1073	1309	1054	965	1078	958
ENSMUSG00000000439	428.011	-0.0974577	0.129207	-0.754275	0.450684	0.954718	protein_coding	67027	Mkrn2	makorin, ring finger protein, 2	6	488.462	350.897	425.263	453.819	460.229	435.73	486	446	442	473	471	453
ENSMUSG00000000440	169.35	-0.406199	0.252038	-1.61165	0.107037	0.911963	protein_coding	19016	Pparg	peroxisome proliferator activated receptor gamma	6	94.4762	167.581	176.07	139.12	267.734	175.061	94	213	183	145	274	182
ENSMUSG00000000441	1337.84	-0.0433453	0.0880087	-0.492512	0.622357	0.975496	protein_coding	110157	Raf1	v-raf-leukemia viral oncogene 1	6	1291.51	1338.28	1245.96	1255.92	1417.82	1321.62	1285	1701	1295	1309	1451	1374
ENSMUSG00000000486	12.6371	-0.0931934	0.438845	-0.212361	0.831826	0.990254	protein_coding	54204	Septin1	septin 1	7	13.0659	12.5882	9.62133	9.59448	14.657	13.4663	13	16	10	10	15	14
ENSMUSG00000000489	172.127	-0.0204586	0.12756	-0.160384	0.872579	0.991488	protein_coding	18591	Pdgfb	platelet derived growth factor, B polypeptide	15	176.892	166.007	190.502	189.971	173.929	176.023	176	211	198	198	178	183
ENSMUSG00000000530	62.1064	0.504694	0.272967	1.84892	0.0644693	0.879941	protein_coding	11482	Acvrl1	activin A receptor, type II-like 1	15	71.3597	94.4116	69.2736	56.6074	60.5821	49.0557	71	120	72	59	62	51
ENSMUSG00000000531	312.437	0.276922	0.167127	1.65695	0.0975296	0.911963	protein_coding	56149	Tamalin	trafficking regulator and scaffold protein tamalin	15	309.56	389.448	263.625	327.172	208.129	260.668	308	495	274	341	213	271
ENSMUSG00000000532	1266.17	-0.0464357	0.0674099	-0.688855	0.490914	0.964676	protein_coding	11479	Acvr1b	activin A receptor, type 1B	15	1293.52	1331.2	1309.46	1419.98	1251.7	1391.83	1287	1692	1361	1480	1281	1447
ENSMUSG00000000538	2758.23	-0.177097	0.0680799	-2.6013	0.00928699	0.690166	protein_coding	216810	Tom1l2	target of myb1-like 2 (chicken)	11	2457.39	2822.12	2702.63	2975.25	2889.38	3164.57	2445	3587	2809	3101	2957	3290
ENSMUSG00000000552	125.443	-0.185288	0.163338	-1.13438	0.256635	0.945358	protein_coding	29813	Zfp385a	zinc finger protein 385A	15	111.562	147.912	109.683	139.12	131.913	151.014	111	188	114	145	135	157
ENSMUSG00000000555	12.5395	-0.498268	0.451875	-1.10267	0.270171	0.945358	protein_coding	16402	Itga5	integrin alpha 5 (fibronectin receptor alpha)	15	11.0557	16.522	9.62133	16.3106	16.6112	20.1994	11	21	10	17	17	21
ENSMUSG00000000560	5216.26	-0.250758	0.0949297	-2.64151	0.00825378	0.664385	protein_coding	14395	Gabra2	gamma-aminobutyric acid type A receptor subunit alpha 2	5	4106.7	4779.59	4980	5251.06	5695.7	5553.87	4086	6075	5176	5473	5829	5774
ENSMUSG00000000563	2606.27	0.0202852	0.115849	0.1751	0.861001	0.991488	protein_coding	11950	Atp5pb	ATP synthase peripheral stalk-membrane subunit b	3	2996.1	2354	2564.09	2638.48	2798.5	2364.29	2981	2992	2665	2750	2864	2458
ENSMUSG00000000567	155.464	-0.521331	0.287951	-1.81048	0.070221	0.894427	protein_coding	20682	Sox9	SRY (sex determining region Y)-box 9	11	135.684	116.441	158.752	213.957	117.256	257.783	135	148	165	223	120	268
ENSMUSG00000000568	1338.64	-0.150909	0.130366	-1.15758	0.247035	0.945358	protein_coding	11991	Hnrnpd	heterogeneous nuclear ribonucleoprotein D	5	1084.47	1474.39	1371.04	1370.09	1256.59	1739.07	1079	1874	1425	1428	1286	1808
ENSMUSG00000000579	18.3135	-0.431202	0.376688	-1.14472	0.252325	0.945358	protein_coding	100040563	Dynlt1c	dynein light chain Tctex-type 1C	17	19.0963	13.375	14.432	21.1078	21.4969	20.1994	19	17	15	22	22	21
ENSMUSG00000000581	456.254	0.187952	0.132541	1.41806	0.156173	0.932461	protein_coding	57316	C1d	C1D nuclear receptor co-repressor	11	564.847	383.154	479.142	418.319	469.023	362.627	562	487	498	436	480	377
ENSMUSG00000000594	505.98	0.131567	0.151403	0.868982	0.384857	0.947726	protein_coding	14667	Gm2a	GM2 ganglioside activator protein	11	550.776	428.786	553.227	590.06	378.15	428.997	548	545	575	615	387	446
ENSMUSG00000000600	1088.24	-0.0917214	0.0801022	-1.14505	0.252187	0.945358	protein_coding	79264	Krit1	KRIT1, ankyrin repeat containing	5	1014.11	1073.93	1011.2	1019.89	1200.89	1084.03	1009	1365	1051	1063	1229	1127
ENSMUSG00000000605	2750.15	0.0357083	0.124626	0.286523	0.774477	0.986745	protein_coding	12727	Clcn4	chloride channel, voltage-sensitive 4	7	3221.24	2500.33	2502.51	2757.45	2851.27	2412.38	3205	3178	2601	2874	2918	2508
ENSMUSG00000000627	394.529	-0.0842505	0.148941	-0.565664	0.571622	0.974529	protein_coding	20355	Sema4f	sema domain, immunoglobulin domain (Ig), TM domain, and short cytoplasmic domain	6	310.565	506.676	434.884	437.508	396.715	496.328	309	644	452	456	406	516
ENSMUSG00000000628	88.4812	0.170582	0.176599	0.965928	0.33408	0.947425	protein_coding	15277	Hk2	hexokinase 2	6	71.3597	99.1322	99.0997	75.7964	90.8732	74.0644	71	126	103	79	93	77
ENSMUSG00000000631	1747.58	-0.163888	0.105702	-1.55047	0.121029	0.911963	protein_coding	360013	Myo18a	myosin XVIIIA	11	1367.89	1952.75	1696.24	1928.49	1888.79	1808.33	1361	2482	1763	2010	1933	1880
ENSMUSG00000000632	1119.59	-0.30411	0.131878	-2.30599	0.0211111	0.782099	protein_coding	20370	Sez6	seizure related gene 6	11	915.615	1114.06	1056.42	1410.39	963.451	1438	911	1416	1098	1470	986	1495
ENSMUSG00000000686	25.5801	0.218971	0.335401	0.652862	0.513845	0.967754	protein_coding	67477	Abhd15	abhydrolase domain containing 15	11	23.1165	29.897	35.5989	23.9862	17.5884	34.6275	23	38	37	25	18	36
ENSMUSG00000000693	64.5802	0.273085	0.24432	1.11773	0.263681	0.945358	protein_coding	16950	Loxl3	lysyl oxidase-like 3	6	82.4154	54.2867	72.16	65.2424	50.8108	55.7888	82	69	75	68	52	58
ENSMUSG00000000708	484.86	0.042218	0.149734	0.281953	0.77798	0.986745	protein_coding	18519	Kat2b	K(lysine) acetyltransferase 2B	17	567.862	411.477	554.189	523.858	438.732	524.222	565	523	576	546	449	545
ENSMUSG00000000711	1363.29	0.0440081	0.104282	0.422012	0.673016	0.983083	protein_coding	19344	Rab5b	RAB5B, member RAS oncogene family	10	1561.87	1273.77	1420.11	1431.5	1378.73	1314.88	1554	1619	1476	1492	1411	1367
ENSMUSG00000000732	154.912	-0.0248477	0.148124	-0.16775	0.86678	0.991488	protein_coding	50723	Icosl	icos ligand	10	144.729	151.059	155.866	151.593	129.958	177.947	144	192	162	158	133	185
ENSMUSG00000000739	22.1116	0.187248	0.378533	0.494669	0.620834	0.975496	protein_coding	57429	Sult5a1	sulfotransferase family 5A, member 1	8	21.1064	23.6029	27.9019	23.0267	23.4511	17.3138	21	30	29	24	24	18
ENSMUSG00000000743	940.012	0.127343	0.134165	0.94915	0.342544	0.947425	protein_coding	234852	Chmp1a	charged multivesicular body protein 1A	8	1120.65	851.278	938.08	967.123	873.555	821.442	1115	1082	975	1008	894	854
ENSMUSG00000000751	811.79	0.131737	0.0793437	1.66033	0.0968476	0.909554	protein_coding	68275	Rpa1	replication protein A1	11	928.681	796.205	831.283	799.22	755.322	775.272	924	1012	864	833	773	806
ENSMUSG00000000753	110.399	0.148656	0.251072	0.592084	0.553794	0.972097	protein_coding	20317	Serpinf1	serine (or cysteine) peptidase inhibitor, clade F, member 1	11	144.729	81.0366	101.024	93.0664	88.9189	111.578	144	103	105	97	91	116
ENSMUSG00000000759	697.551	0.202435	0.0950034	2.13082	0.0331044	0.829523	protein_coding	259279	Tubgcp3	tubulin, gamma complex component 3	8	670.379	767.881	757.199	662.019	620.478	627.143	667	976	787	690	635	652
ENSMUSG00000000766	267.098	-0.504307	0.148497	-3.39607	0.000683621	0.317355	protein_coding	18390	Oprm1	opioid receptor, mu 1	10	219.104	201.411	240.533	322.374	330.27	283.753	218	256	250	336	338	295
ENSMUSG00000000776	147.831	0.138517	0.147952	0.93623	0.349155	0.947425	protein_coding	67065	Polr3d	polymerase (RNA) III (DNA directed) polypeptide D	14	165.836	134.537	151.055	135.282	141.684	131.777	165	171	157	141	145	137
ENSMUSG00000000782	20.2604	-0.0885617	0.356327	-0.24854	0.803716	0.987983	protein_coding	21414	Tcf7	transcription factor 7, T cell specific	11	15.076	17.3088	22.1291	17.2701	15.6341	25.0088	15	22	23	18	16	26
ENSMUSG00000000787	3943.1	0.227274	0.0883209	2.57328	0.010074	0.709363	protein_coding	13205	Ddx3x	DEAD box helicase 3, X-linked	X	3757.94	3564.04	4002.48	3481.84	2936.28	3254.03	3739	4530	4160	3629	3005	3383
ENSMUSG00000000792	191.559	0.142613	0.163863	0.870318	0.384127	0.947726	protein_coding	114479	Slc5a5	solute carrier family 5 (sodium iodide symporter), member 5	8	209.054	186.463	223.215	181.336	210.083	168.328	208	237	232	189	215	175
ENSMUSG00000000794	582.301	-0.0838914	0.157183	-0.533717	0.593537	0.975496	protein_coding	140493	Kcnn3	potassium intermediate/small conductance calcium-activated channel, subfamily N, member 3	3	466.351	624.69	608.068	612.128	510.062	680.046	464	794	632	638	522	707
ENSMUSG00000000804	2981.19	-0.0797484	0.0728733	-1.09434	0.273805	0.945358	protein_coding	237898	Usp32	ubiquitin specific peptidase 32	11	2825.24	3063.66	2955.67	3124.92	2972.43	3252.1	2811	3894	3072	3257	3042	3381
ENSMUSG00000000805	236.159	0.144113	0.178941	0.805365	0.420609	0.952375	protein_coding	12351	Car4	carbonic anhydrase 4	11	183.927	280.088	251.117	251.375	186.632	210.651	183	356	261	262	191	219
ENSMUSG00000000811	52.0221	0.0357958	0.243874	0.14678	0.883306	0.991488	protein_coding	232223	Txnrd3	thioredoxin reductase 3	6	61.309	40.9117	67.3493	52.7696	46.9023	64.4457	61	52	70	55	48	67
ENSMUSG00000000823	295.149	0.0435692	0.151997	0.286646	0.774384	0.986745	protein_coding	269401	Zfp512b	zinc finger protein 512B	2	250.261	346.963	341.557	314.699	268.711	328.961	249	441	355	328	275	342
ENSMUSG00000000826	4117.64	-0.0754537	0.0771809	-0.977621	0.328262	0.947425	protein_coding	13002	Dnajc5	DnaJ heat shock protein family (Hsp40) member C5	2	4582.1	3862.22	4017.87	4404.82	4379.5	4342.87	4559	4909	4176	4591	4482	4515
ENSMUSG00000000827	628.346	-0.0539142	0.105535	-0.510864	0.609446	0.975496	protein_coding	66314	Tpd52l2	tumor protein D52-like 2	2	723.647	559.389	615.765	615.006	702.557	650.228	720	711	640	641	719	676
ENSMUSG00000000838	1136.09	0.0650394	0.0803971	0.808977	0.418528	0.952375	protein_coding	14265	Fmr1	fragile X messenger ribonucleoprotein 1	X	1079.44	1111.7	1262.32	1107.2	1052.37	1140.78	1074	1413	1312	1154	1077	1186
ENSMUSG00000000861	1920.79	-0.26351	0.186082	-1.4161	0.156746	0.932461	protein_coding	14025	Bcl11a	BCL11 transcription factor A	11	1212.11	2189.56	1632.74	1703.02	2007.03	2336.4	1206	2783	1697	1775	2054	2429
ENSMUSG00000000876	123.501	0.0536952	0.15854	0.338686	0.734846	0.985992	protein_coding	59038	Pxmp4	peroxisomal membrane protein 4	2	121.613	114.081	127.964	110.336	122.141	117.349	121	145	133	115	125	122
ENSMUSG00000000881	2586.26	0.00209474	0.0958261	0.0218599	0.98256	0.996604	protein_coding	53310	Dlg3	discs large MAGUK scaffold protein 3	X	2381	2774.91	2491.93	2873.55	2317.75	2447.97	2369	3527	2590	2995	2372	2545
ENSMUSG00000000884	112.446	0.254045	0.200113	1.26951	0.20426	0.944831	protein_coding	13972	Gnb1l	guanine nucleotide binding protein (G protein), beta polypeptide 1-like	16	94.4762	122.735	134.699	93.0664	93.8046	108.692	94	156	140	97	96	113
ENSMUSG00000000901	12.241	0.137214	0.416727	0.329267	0.741954	0.985992	protein_coding	17385	Mmp11	matrix metallopeptidase 11	10	12.0608	18.8823	15.3941	14.3917	13.6798	14.4281	12	24	16	15	14	15
ENSMUSG00000000902	496.41	0.0881866	0.0877423	1.00506	0.314866	0.947425	protein_coding	20587	Smarcb1	SWI/SNF related, matrix associated, actin dependent regulator of chromatin, subfamily b, member 1	10	463.335	533.426	508.969	490.278	452.412	476.128	461	678	529	511	463	495
ENSMUSG00000000915	676.356	-0.0712086	0.0961801	-0.740368	0.459077	0.95652	protein_coding	29816	Hip1r	huntingtin interacting protein 1 related	5	684.45	667.175	716.789	772.355	767.048	632.914	681	848	745	805	785	658
ENSMUSG00000000916	94.5118	0.307883	0.179454	1.71566	0.0862234	0.902809	protein_coding	100609	Nsun5	NOL1/NOP2/Sun domain family, member 5	5	113.572	120.375	89.4784	77.7153	104.553	79.8357	113	153	93	81	107	83
ENSMUSG00000000934	207.387	-0.143417	0.126412	-1.13452	0.256577	0.945358	protein_coding	72960	Top1mt	DNA topoisomerase 1, mitochondrial	15	183.927	214	183.767	195.727	221.809	227.003	183	272	191	204	227	236
ENSMUSG00000000948	1630.49	0.0535726	0.0868944	0.616525	0.537548	0.97029	protein_coding		Gm38393	predicted gene, 38393	7	1614.14	1494.85	1600.99	1366.25	1684.57	1486.1	1606	1900	1664	1424	1724	1545
ENSMUSG00000000957	102.274	0.200791	0.211465	0.949522	0.342355	0.947425	protein_coding	17387	Mmp14	matrix metallopeptidase 14 (membrane-inserted)	14	100.507	122.735	114.494	128.566	82.079	83.6832	100	156	119	134	84	87
ENSMUSG00000000958	20.9962	0.445188	0.359411	1.23866	0.215471	0.945358	protein_coding	20540	Slc7a7	solute carrier family 7 (cationic amino acid transporter, y+ system), member 7	14	35.1773	19.6691	22.1291	14.3917	18.5655	23.085	35	25	23	15	19	24
ENSMUSG00000000959	326.508	0.0412208	0.107874	0.38212	0.702372	0.98582	protein_coding	69089	Oxa1l	oxidase assembly 1-like	14	319.611	318.639	365.611	332.928	326.362	315.495	318	405	380	347	334	328
ENSMUSG00000000976	299.414	0.00290928	0.129041	0.0225454	0.982013	0.996604	protein_coding	217026	Heatr6	HEAT repeat containing 6	11	276.393	314.705	286.716	291.672	306.819	278.944	275	400	298	304	314	290
ENSMUSG00000001016	798.535	0.170659	0.112512	1.51681	0.129316	0.915283	protein_coding	67781	Ilf2	interleukin enhancer binding factor 2	3	999.036	730.117	781.252	753.166	778.773	695.436	994	928	812	785	797	723
ENSMUSG00000001017	1388.75	0.0474932	0.0830695	0.571728	0.567507	0.974529	protein_coding	66511	Chtop	chromatin target of PRMT1	3	1497.55	1296.59	1388.36	1448.77	1361.14	1234.09	1490	1648	1443	1510	1393	1283
ENSMUSG00000001018	361.788	0.136452	0.166172	0.821152	0.41156	0.952375	protein_coding	20615	Snapin	SNAP-associated protein	3	476.401	276.154	408.907	385.698	344.927	323.19	474	351	425	402	353	336
ENSMUSG00000001025	68.8356	0.423264	0.338473	1.25051	0.211113	0.945358	protein_coding	20200	S100a6	S100 calcium binding protein A6 (calcyclin)	3	92.4661	59.0073	99.0997	69.0802	53.7422	63.4838	92	75	103	72	55	66
ENSMUSG00000001034	129.035	0.237806	0.198929	1.19543	0.231918	0.945358	protein_coding	23939	Mapk7	mitogen-activated protein kinase 7	11	136.689	158.139	128.926	156.39	99.6673	103.883	136	201	134	163	102	108
ENSMUSG00000001036	2908.2	-0.0604641	0.102459	-0.59013	0.555104	0.972172	protein_coding	13855	Epn2	epsin 2	11	2528.75	3173.02	2691.09	3013.62	2756.49	2985.66	2516	4033	2797	3141	2821	3104
ENSMUSG00000001039	157.576	0.0415971	0.139142	0.298953	0.764976	0.985992	protein_coding	27078	B9d1	B9 protein domain 1	11	155.785	184.889	141.434	151.593	149.501	169.29	155	235	147	158	153	176
ENSMUSG00000001052	1208.89	-0.281268	0.142792	-1.96977	0.0488647	0.857226	protein_coding	99683	Sec24b	SEC24 homolog B, COPII coat complex component	3	862.347	1244.66	1100.68	1254.96	1239.98	1406.26	858	1582	1144	1308	1269	1462
ENSMUSG00000001053	122.312	-0.278102	0.246206	-1.12955	0.258666	0.945358	protein_coding	212706	N4bp3	NEDD4 binding protein 3	11	144.729	106.213	102.948	135.282	171.975	121.196	144	135	107	141	176	126
ENSMUSG00000001054	492.476	-0.0140774	0.103875	-0.135522	0.892199	0.991488	protein_coding	66089	Rmnd5b	required for meiotic nuclear division 5 homolog B	11	543.741	480.713	447.392	498.913	524.719	461.7	541	611	465	520	537	480
ENSMUSG00000001056	188.885	0.199875	0.159157	1.25583	0.209177	0.945358	protein_coding	52530	Nhp2	NHP2 ribonucleoprotein	11	250.261	161.287	198.199	168.863	185.655	174.1	249	205	206	176	190	181
ENSMUSG00000001062	292.032	0.200416	0.170431	1.17594	0.239619	0.945358	protein_coding	72325	Vps9d1	VPS9 domain containing 1	8	265.337	331.227	375.232	327.172	212.037	306.838	264	421	390	341	217	319
ENSMUSG00000001082	81.3115	-0.251537	0.241493	-1.04159	0.2976	0.947425	protein_coding	68294	Mfsd10	major facilitator superfamily domain containing 10	5	79.4002	72.3822	78.8949	91.1475	84.0332	99.0732	79	92	82	95	86	103
ENSMUSG00000001089	2174.71	-0.189296	0.0864976	-2.18845	0.028637	0.824698	protein_coding	269593	Luzp1	leucine zipper protein 1	4	2063.4	2185.63	1890.59	2260.46	2303.1	2439.32	2053	2778	1965	2356	2357	2536
ENSMUSG00000001098	500.697	0.0647264	0.10308	0.627922	0.530055	0.968999	protein_coding	330171	Kctd10	potassium channel tetramerisation domain containing 10	5	560.827	471.271	523.401	536.331	491.497	456.891	558	599	544	559	503	475
ENSMUSG00000001100	847.586	0.163116	0.0975086	1.67283	0.0943598	0.909554	protein_coding	67811	Poldip2	polymerase (DNA-directed), delta interacting protein 2	11	994.01	828.462	905.368	848.152	819.813	765.653	989	1053	941	884	839	796
ENSMUSG00000001103	45.7087	0.173674	0.267777	0.648579	0.516611	0.96847	protein_coding	18292	Sebox	SEBOX homeobox	11	48.2432	53.4999	46.1824	47.9724	49.8337	33.6656	48	68	48	50	51	35
ENSMUSG00000001105	348.775	0.135317	0.130602	1.0361	0.300155	0.947425	protein_coding	55978	Ift20	intraflagellar transport 20	11	420.118	291.889	354.065	289.753	366.424	311.648	418	371	368	302	375	324
ENSMUSG00000001119	222.474	0.195434	0.280776	0.696051	0.486397	0.964369	protein_coding	12833	Col6a1	collagen, type VI, alpha 1	10	199.003	184.103	257.852	181.336	189.563	188.528	198	234	268	189	194	196
ENSMUSG00000001120	797.701	-0.173488	0.177588	-0.976911	0.328613	0.947425	protein_coding	59093	Pcbp3	poly(rC) binding protein 3	10	591.984	825.315	784.139	812.652	724.054	947.448	589	1049	815	847	741	985
ENSMUSG00000001123	31.6987	-0.0456467	0.289422	-0.157717	0.87468	0.991488	protein_coding	16859	Lgals9	lectin, galactose binding, soluble 9	11	32.1621	30.6838	29.8261	36.459	27.3597	31.7419	32	39	31	38	28	33
ENSMUSG00000001127	1556.32	0.0692691	0.0890355	0.777994	0.436573	0.953342	protein_coding	11836	Araf	Araf proto-oncogene, serine/threonine kinase	X	1791.03	1491.7	1486.5	1556.22	1547.78	1438.97	1782	1896	1545	1622	1584	1496
ENSMUSG00000001128	93.2851	-0.0864865	0.25765	-0.335674	0.737117	0.985992	protein_coding	18636	Cfp	complement factor properdin	X	62.3141	102.279	78.8949	106.499	81.1019	72.1407	62	130	82	111	83	75
ENSMUSG00000001134	75.8146	-0.0114475	0.187568	-0.0610313	0.951334	0.993703	protein_coding	22294	Uxt	ubiquitously expressed prefoldin like chaperone	X	78.3951	81.0366	70.2357	85.3908	82.079	64.4457	78	103	73	89	84	67
ENSMUSG00000001138	255.605	-0.0118986	0.143005	-0.0832041	0.933689	0.993703	protein_coding	94218	Cnnm3	cyclin M3	1	220.109	286.382	275.17	268.645	224.74	296.258	219	364	286	280	230	308
ENSMUSG00000001143	613.051	-0.185315	0.146597	-1.26411	0.206192	0.945358	protein_coding	214895	Lman2l	lectin, mannose-binding 2-like	1	464.34	693.925	503.196	630.357	590.187	672.351	462	882	523	657	604	699
ENSMUSG00000001150	878.708	-0.0502899	0.0798379	-0.6299	0.52876	0.968492	protein_coding	54387	Mcm3ap	minichromosome maintenance complex component 3 associated protein	10	787.972	920.513	840.905	875.976	854.012	913.782	784	1170	874	913	874	950
ENSMUSG00000001151	574.797	-0.181907	0.114493	-1.58881	0.112103	0.911963	protein_coding	18541	Pcnt	pericentrin (kendrin)	10	463.335	584.565	621.538	615.006	572.599	707.941	461	743	646	641	586	736
ENSMUSG00000001156	255.894	0.0320554	0.137129	0.23376	0.815171	0.989878	protein_coding	17119	Mxd1	MAX dimerization protein 1	6	218.099	280.088	298.261	292.632	230.603	256.821	217	356	310	305	236	267
ENSMUSG00000001157	471.199	0.117595	0.128249	0.916928	0.35918	0.947425	protein_coding	23885	Gmcl1	germ cell-less, spermatogenesis associated 1	6	426.148	519.264	536.87	432.711	408.441	526.146	424	660	558	451	418	547
ENSMUSG00000001158	271.191	0.024763	0.130776	0.189354	0.849815	0.991488	protein_coding	66618	Snrnp27	small nuclear ribonucleoprotein 27 (U4/U6.U5)	6	304.535	238.389	273.246	248.497	278.482	273.173	303	303	284	259	285	284
ENSMUSG00000001173	1194.65	-0.118563	0.0879366	-1.34828	0.177568	0.940033	protein_coding	320634	Ocrl	OCRL, inositol polyphosphate-5-phosphatase	X	1071.4	1244.66	1184.39	1215.62	1240.96	1346.63	1066	1582	1231	1267	1270	1400
ENSMUSG00000001175	36964.9	0.0785909	0.113662	0.691443	0.489287	0.964369	protein_coding	12313	Calm1	calmodulin 1	12	43121.3	33263.6	36853.6	36874.4	37048.9	33308.8	42904	42279	38304	38433	37916	34629
ENSMUSG00000001211	2106.75	-0.0294545	0.0845969	-0.348175	0.727709	0.98582	protein_coding	28169	Agpat3	1-acylglycerol-3-phosphate O-acyltransferase 3	10	1894.55	2171.47	2183.08	2323.78	1834.07	2221.93	1885	2760	2269	2422	1877	2310
ENSMUSG00000001227	790.742	0.0346688	0.0993167	0.349073	0.727034	0.98582	protein_coding	20359	Sema6b	sema domain, transmembrane domain (TM), and cytoplasmic domain, (semaphorin) 6B	17	753.799	872.521	791.836	896.124	737.734	729.102	750	1109	823	934	755	758
ENSMUSG00000001228	11.9928	0.881604	0.459009	1.92067	0.0547734	0.877756	protein_coding	18140	Uhrf1	ubiquitin-like, containing PHD and RING finger domains, 1	17	12.0608	14.9485	19.2427	5.75669	7.81705	11.5425	12	19	20	6	8	12
ENSMUSG00000001229	471.516	-0.243474	0.153162	-1.58964	0.111915	0.911963	protein_coding	224897	Dpp9	dipeptidylpeptidase 9	17	367.854	546.014	381.967	549.763	429.938	557.888	366	694	397	573	440	580
ENSMUSG00000001240	146.349	0.0572539	0.158203	0.361902	0.717426	0.98582	protein_coding	54409	Ramp2	receptor (calcitonin) activity modifying protein 2	11	182.922	129.816	124.115	155.431	131.913	130.815	182	165	129	162	135	136
ENSMUSG00000001247	37.1625	0.400898	0.307957	1.3018	0.192985	0.944493	protein_coding	54135	Lsr	lipolysis stimulated lipoprotein receptor	7	47.2381	47.2058	31.7504	31.6618	46.9023	17.3138	47	60	33	33	48	18
ENSMUSG00000001248	845.673	0.209619	0.113497	1.84691	0.0647597	0.879941	protein_coding	52857	Gramd1a	GRAM domain containing 1A	7	899.534	903.205	877.466	921.07	744.574	652.152	895	1148	912	960	762	678
ENSMUSG00000001249	18.2689	0.0141192	0.436534	0.032344	0.974198	0.99571	protein_coding	15451	Hpn	hepsin	7	11.0557	22.0294	20.2048	18.2295	24.4283	10.5806	11	28	21	19	25	11
ENSMUSG00000001260	443.974	0.00524112	0.168014	0.0311946	0.975114	0.995809	protein_coding	14405	Gabrg1	gamma-aminobutyric acid type A receptor subunit gamma 1	5	520.624	334.374	530.136	504.669	452.412	420.34	518	425	551	526	463	437
ENSMUSG00000001270	5592.35	0.0883244	0.158387	0.55765	0.577084	0.974845	protein_coding	12709	Ckb	creatine kinase, brain	12	7578.2	4886.59	5132.02	5787.39	5470.96	5291.28	7540	6211	5334	6032	5599	5501
ENSMUSG00000001280	412.748	-0.249945	0.106464	-2.34771	0.0188895	0.782099	protein_coding	20683	Sp1	trans-acting transcription factor 1	15	357.803	330.441	417.566	401.049	478.794	432.844	356	420	434	418	490	450
ENSMUSG00000001285	244.389	0.0327033	0.123949	0.263844	0.7919	0.987711	protein_coding	60315	Myg1	melanocyte proliferating gene 1	15	286.444	214	214.556	243.7	236.466	216.422	285	272	223	254	242	225
ENSMUSG00000001288	98.2916	-0.0587336	0.188802	-0.311086	0.755736	0.985992	protein_coding	19411	Rarg	retinoic acid receptor, gamma	15	76.385	99.919	107.759	102.661	99.6673	94.2638	76	127	112	107	102	98
ENSMUSG00000001289	1036.66	0.160224	0.154147	1.03942	0.298608	0.947425	protein_coding	56612	Pfdn5	prefoldin 5	15	1294.52	874.881	1097.79	967.123	978.108	976.304	1288	1112	1141	1008	1001	1015
ENSMUSG00000001300	551.857	-0.120812	0.115728	-1.04393	0.29652	0.947425	protein_coding	13642	Efnb2	ephrin B2	8	482.432	587.712	567.659	649.546	567.713	565.583	480	747	590	677	581	588
ENSMUSG00000001305	167.726	-0.0137586	0.137906	-0.0997675	0.920529	0.993703	protein_coding	67223	Rrp15	ribosomal RNA processing 15 homolog	1	171.866	163.647	164.525	146.795	185.655	172.176	171	208	171	153	190	179
ENSMUSG00000001313	344.461	0.0203844	0.152309	0.133836	0.893532	0.991488	protein_coding	11858	Rnd2	Rho family GTPase 2	11	389.966	298.97	357.914	402.009	317.567	310.686	388	380	372	419	325	323
ENSMUSG00000001323	978.148	-0.149743	0.0799383	-1.87323	0.0610367	0.877756	protein_coding	27364	Srr	serine racemase	11	943.757	893.763	926.535	971.92	968.337	1124.43	939	1136	963	1013	991	1169
ENSMUSG00000001334	846.821	0.0178965	0.114672	0.156067	0.87598	0.991488	protein_coding	384061	Fndc5	fibronectin type III domain containing 5	4	949.787	782.043	797.609	850.071	833.493	812.785	945	994	829	886	853	845
ENSMUSG00000001366	769.638	0.0868445	0.0844424	1.02845	0.30374	0.947425	protein_coding	71538	Fbxo9	f-box protein 9	9	838.225	751.359	819.738	760.842	726.008	779.119	834	955	852	793	743	810
ENSMUSG00000001376	1611.63	-0.00765013	0.088448	-0.0864931	0.931074	0.993703	protein_coding	73288	Vps50	VPS50 EARP/GARPII complex subunit	6	1753.84	1454.73	1476.87	1443.01	1651.35	1613.07	1745	1849	1535	1504	1690	1677
ENSMUSG00000001380	1049.11	-0.011599	0.134911	-0.0859753	0.931486	0.993703	protein_coding	15115	Hars1	histidyl-tRNA synthetase 1	18	1242.26	897.697	1032.37	970.001	1147.15	1078.26	1236	1141	1073	1011	1174	1121
ENSMUSG00000001383	1194.74	0.193462	0.127745	1.51443	0.129916	0.915283	protein_coding	66492	Zmat2	zinc finger, matrin type 2	18	1445.28	1141.59	1346.99	1279.9	1156.92	1001.31	1438	1451	1400	1334	1184	1041
ENSMUSG00000001415	894.565	0.0713775	0.0694525	1.02772	0.304083	0.947425	protein_coding	229512	Smg5	SMG5 nonsense mediated mRNA decay factor	3	962.853	878.028	881.314	835.679	888.212	864.726	958	1116	916	871	909	899
ENSMUSG00000001416	1430.35	0.124932	0.11843	1.0549	0.291472	0.947425	protein_coding	12462	Cct3	chaperonin containing TCP1 subunit 3	3	1779.97	1276.92	1268.09	1332.67	1362.12	1268.71	1771	1623	1318	1389	1394	1319
ENSMUSG00000001418	204.73	0.165528	0.181195	0.913538	0.360959	0.947425	protein_coding	56700	Glmp	glycosylated lysosomal membrane protein	3	273.378	183.316	219.366	257.132	152.432	191.413	272	233	228	268	156	199
ENSMUSG00000001419	1391.82	-0.302282	0.147921	-2.04354	0.0409991	0.840183	protein_coding	17261	Mef2d	myocyte enhancer factor 2D	3	1082.46	1526.32	1416.26	1841.18	1242.91	1881.43	1077	1940	1472	1919	1272	1956
ENSMUSG00000001420	23.1792	-0.169282	0.340138	-0.497686	0.618705	0.975496	protein_coding	71913	Tmem79	transmembrane protein 79	3	21.1064	15.7353	21.1669	19.189	20.5197	25.0088	21	20	22	20	21	26
ENSMUSG00000001424	2918.79	-0.223641	0.127916	-1.74834	0.0804046	0.902081	protein_coding	56463	Snd1	staphylococcal nuclease and tudor domain containing 1	6	2119.68	3046.35	2591.99	2796.79	2847.36	3418.51	2109	3872	2694	2915	2914	3554
ENSMUSG00000001435	54.8709	0.290997	0.31105	0.935529	0.349516	0.947425	protein_coding	12822	Col18a1	collagen, type XVIII, alpha 1	10	57.2888	67.6617	57.728	53.7291	36.1538	59.6363	57	86	60	56	37	62
ENSMUSG00000001436	154.976	0.0995529	0.14408	0.690957	0.489593	0.964369	protein_coding	20509	Slc19a1	solute carrier family 19 (folate transporter), member 1	10	170.861	170.728	176.07	161.187	161.227	160.633	170	217	183	168	165	167
ENSMUSG00000001440	2812.14	-0.0488737	0.0735476	-0.664518	0.506359	0.965617	protein_coding	16211	Kpnb1	karyopherin subunit beta 1	11	3058.42	2591.6	2756.51	3065.43	2771.14	2854.85	3043	3294	2865	3195	2836	2968
ENSMUSG00000001441	1783.26	-0.0391439	0.076012	-0.51497	0.606574	0.975496	protein_coding	19155	Npepps	aminopeptidase puromycin sensitive	11	1758.87	1878.79	1681.81	1802.8	1708.02	1957.42	1750	2388	1748	1879	1748	2035
ENSMUSG00000001445	608.187	-0.173716	0.103275	-1.68207	0.0925553	0.907038	protein_coding	107732	Mrpl10	mitochondrial ribosomal protein L10	11	603.04	548.374	556.113	695.599	594.095	634.838	600	697	578	725	608	660
ENSMUSG00000001467	875.203	0.0843761	0.129941	0.649341	0.516118	0.968108	protein_coding	13121	Cyp51	cytochrome P450, family 51	5	1027.18	726.183	994.846	818.409	971.268	799.319	1022	923	1034	853	994	831
ENSMUSG00000001506	66.6715	0.768891	0.361061	2.12953	0.0332106	0.829523	protein_coding	12842	Col1a1	collagen, type I, alpha 1	11	62.3141	92.8381	101.024	70.0397	38.1081	42.3225	62	118	105	73	39	44
ENSMUSG00000001507	194.308	-0.309683	0.147966	-2.09293	0.0363556	0.829523	protein_coding	16400	Itga3	integrin alpha 3	11	195.988	182.529	196.275	282.078	216.923	212.575	195	232	204	294	222	221
ENSMUSG00000001518	146.979	0.073693	0.15126	0.487195	0.62612	0.975496	protein_coding	101142	Itfg2	integrin alpha FG-GAP repeat containing 2	6	160.811	172.301	124.115	141.039	145.592	149.091	160	219	129	147	149	155
ENSMUSG00000001520	95.6371	0.143359	0.181726	0.788873	0.430186	0.953242	protein_coding	60345	Nrip2	nuclear receptor interacting protein 2	6	90.4559	88.1175	98.1376	77.7153	85.9875	86.5688	90	112	102	81	88	90
ENSMUSG00000001521	248.197	-0.141249	0.17377	-0.812851	0.416303	0.952375	protein_coding	22158	Tulp3	tubby-like protein 3	6	205.033	295.823	239.571	303.185	238.42	277.02	204	376	249	316	244	288
ENSMUSG00000001524	123.208	-0.048381	0.192979	-0.250705	0.802042	0.987983	protein_coding	14885	Gtf2h4	general transcription factor II H, polypeptide 4	17	119.603	122.735	112.57	132.404	136.798	98.1113	119	156	117	138	140	102
ENSMUSG00000001525	3629.89	-0.000315862	0.115401	-0.00273707	0.997816	0.999693	protein_coding	22154	Tubb5	tubulin, beta 5 class I	17	4270.53	3157.28	3395.37	3961.56	3622.22	3238.64	4249	4013	3529	4129	3707	3367
ENSMUSG00000001542	507.784	-0.126068	0.112169	-1.12391	0.26105	0.945358	protein_coding	192657	Ell2	elongation factor for RNA polymerase II 2	13	473.386	487.793	498.385	477.805	518.856	596.363	471	620	518	498	531	620
ENSMUSG00000001552	201.251	-0.0323461	0.194188	-0.166571	0.867708	0.991488	protein_coding	16480	Jup	junction plakoglobin	11	218.099	184.889	236.685	284.956	168.066	200.07	217	235	246	297	172	208
ENSMUSG00000001555	51.089	0.257226	0.283558	0.907136	0.364335	0.947425	protein_coding	14230	Fkbp10	FK506 binding protein 10	11	64.3242	36.9779	73.1221	44.1346	44.948	55.7888	64	47	76	46	46	58
ENSMUSG00000001569	389.615	0.0119895	0.104122	0.115148	0.908328	0.99318	protein_coding	433864	Nom1	nucleolar protein with MIF4G domain 1	5	399.011	416.985	399.285	373.225	425.052	407.835	397	530	415	389	435	424
ENSMUSG00000001576	1134.43	-0.0951895	0.0925405	-1.02862	0.303656	0.947425	protein_coding	67458	Ergic1	endoplasmic reticulum-golgi intermediate compartment 1	17	1139.74	1123.5	1119.92	1308.69	1049.44	1255.25	1134	1428	1164	1364	1074	1305
ENSMUSG00000001627	681.327	0.11755	0.115474	1.01797	0.308691	0.947425	protein_coding	15982	Ifrd1	interferon-related developmental regulator 1	12	759.83	643.573	703.32	556.48	646.861	736.797	756	818	731	580	662	766
ENSMUSG00000001630	670.99	-0.0335998	0.110882	-0.303024	0.761872	0.985992	protein_coding	232533	Stk38l	serine/threonine kinase 38 like	6	633.192	662.455	724.487	643.789	701.58	722.369	630	842	753	671	718	751
ENSMUSG00000001632	449.775	0.0440663	0.0939554	0.469013	0.639061	0.976175	protein_coding	78783	Brpf1	bromodomain and PHD finger containing, 1	6	458.31	506.676	437.771	440.386	438.732	483.823	456	644	455	459	449	503
ENSMUSG00000001642	281.408	0.184029	0.171264	1.07454	0.282582	0.946677	protein_coding	11677	Akr1b1	aldo-keto reductase family 1 member B	6	388.961	249.404	271.322	281.118	264.802	252.973	387	317	282	293	271	263
ENSMUSG00000001663	86.6189	0.34008	0.216854	1.56824	0.116824	0.911963	protein_coding	14871	Gstt1	glutathione S-transferase, theta 1	10	108.547	81.0366	103.91	86.3503	87.9418	56.7507	108	103	108	90	90	59
ENSMUSG00000001666	18.0518	0.547537	0.427128	1.28191	0.199876	0.944768	protein_coding	13202	Ddt	D-dopachrome tautomerase	10	16.0811	13.375	25.9776	19.189	11.7256	6.73313	16	17	27	20	12	7
ENSMUSG00000001674	205.697	0.054028	0.142992	0.37784	0.70555	0.98582	protein_coding	66942	Ddx18	DEAD box helicase 18	1	204.028	195.117	209.745	240.821	166.112	178.909	203	248	218	251	170	186
ENSMUSG00000001687	2212.83	-0.00535695	0.0640797	-0.0835983	0.933376	0.993703	protein_coding	24109	Ubl3	ubiquitin-like 3	5	2311.65	2114.03	2119.58	2297.88	2017.78	2250.79	2300	2687	2203	2395	2065	2340
ENSMUSG00000001700	231.765	-0.162926	0.140015	-1.16363	0.244572	0.945358	protein_coding	107022	Gramd2b	GRAM domain containing 2B	18	236.19	228.948	231.874	252.335	298.025	229.888	235	291	241	263	305	239
ENSMUSG00000001707	227.288	0.106038	0.141647	0.748603	0.454097	0.95652	protein_coding	66143	Eef1e1	eukaryotic translation elongation factor 1 epsilon 1	13	275.388	211.639	227.064	218.754	218.877	224.117	274	269	236	228	224	233
ENSMUSG00000001729	1235.95	0.0490934	0.100578	0.488113	0.62547	0.975496	protein_coding	11651	Akt1	thymoma viral proto-oncogene 1	12	1398.05	1178.57	1260.39	1264.55	1196.01	1245.63	1391	1498	1310	1318	1224	1295
ENSMUSG00000001741	793.077	-0.0635449	0.131218	-0.484271	0.628193	0.975679	protein_coding	16170	Il16	interleukin 16	7	657.313	822.168	691.774	725.342	690.831	855.108	654	1045	719	756	707	889
ENSMUSG00000001750	91.7342	0.322623	0.209107	1.54286	0.122865	0.911963	protein_coding	27060	Tcirg1	T cell, immune regulator 1, ATPase, H+ transporting, lysosomal V0 protein A3	19	111.562	95.1984	110.645	94.9853	100.644	57.7125	111	121	115	99	103	60
ENSMUSG00000001751	94.8276	0.147514	0.190777	0.773227	0.439388	0.953752	protein_coding	27419	Naglu	alpha-N-acetylglucosaminidase (Sanfilippo disease IIIB)	11	131.664	89.691	107.759	87.3097	100.644	107.73	131	114	112	91	103	112
ENSMUSG00000001755	197.302	-0.248851	0.149377	-1.66593	0.095727	0.909554	protein_coding	71743	Coasy	Coenzyme A synthase	11	207.044	184.103	146.244	246.578	207.152	184.68	206	234	152	257	212	192
ENSMUSG00000001761	255.853	-0.129175	0.166659	-0.775086	0.438289	0.953342	protein_coding	319757	Smo	smoothened, frizzled class receptor	6	303.53	262.779	253.041	283.037	289.231	323.19	302	334	263	295	296	336
ENSMUSG00000001763	317.695	-0.0294077	0.130677	-0.225041	0.821947	0.989923	protein_coding	232670	Tspan33	tetraspanin 33	6	326.646	330.441	299.224	346.361	307.796	322.228	325	420	311	361	315	335
ENSMUSG00000001767	346.264	0.0859351	0.111334	0.771869	0.440192	0.954176	protein_coding	66877	Crnkl1	crooked neck pre-mRNA splicing factor 1	2	381.925	334.374	354.065	329.091	360.561	317.419	380	425	368	343	369	330
ENSMUSG00000001768	662.578	0.109594	0.104452	1.04923	0.294071	0.947425	protein_coding	74030	Rin2	Ras and Rab interactor 2	2	622.136	660.095	650.402	604.452	587.256	600.21	619	839	676	630	601	624
ENSMUSG00000001773	292.319	-0.100686	0.292087	-0.344712	0.730311	0.98582	protein_coding	53320	Folh1	folate hydrolase 1	7	248.251	206.132	284.792	200.525	247.214	344.352	247	262	296	209	253	358
ENSMUSG00000001774	1554.77	-0.0104501	0.117401	-0.0890123	0.929072	0.993703	protein_coding	66917	Chordc1	cysteine and histidine rich domain containing 1	9	1587	1535.76	1305.62	1492.9	1722.68	1245.63	1579	1952	1357	1556	1763	1295
ENSMUSG00000001783	1318.77	0.0921102	0.106037	0.868662	0.385032	0.947726	protein_coding	28088	Rtcb	RNA 2',3'-cyclic phosphate and 5'-OH ligase	10	1569.91	1227.35	1337.37	1227.13	1350.39	1298.53	1562	1560	1390	1279	1382	1350
ENSMUSG00000001785	306.088	0.151482	0.121295	1.24887	0.211714	0.945358	protein_coding	103136	Pwp1	PWP1 homolog, endonuclein	10	355.793	295.823	319.428	302.226	308.773	261.63	354	376	332	315	316	272
ENSMUSG00000001786	403.576	0.111188	0.102661	1.08305	0.278784	0.945358	protein_coding	69754	Fbxo7	F-box protein 7	10	426.148	433.507	413.717	383.779	371.31	424.187	424	551	430	400	380	441
ENSMUSG00000001794	784.364	-0.0464402	0.10752	-0.43192	0.665799	0.983083	protein_coding	12336	Capns1	calpain, small subunit 1	7	886.468	720.675	746.616	883.651	858.898	685.817	882	916	776	921	879	713
ENSMUSG00000001802	581.289	-0.0083184	0.11747	-0.0708131	0.943547	0.993703	protein_coding	435965	Lrp3	low density lipoprotein receptor-related protein 3	7	585.953	615.249	580.166	682.167	485.634	624.257	583	782	603	711	497	649
ENSMUSG00000001827	78.3903	0.290296	1.06727	0.271998	0.785624	0.987255	protein_coding	14275	Folr1	folate receptor alpha	7	221.114	51.1396	141.434	221.632	69.3763	47.1319	220	65	147	231	71	49
ENSMUSG00000001829	974.348	-0.134274	0.0677328	-1.9824	0.0474343	0.854283	protein_coding	20480	Clpb	ClpB caseinolytic peptidase B	7	934.711	941.756	913.065	987.272	998.628	1076.34	930	1197	949	1029	1022	1119
ENSMUSG00000001833	5164.34	0.128962	0.0965247	1.33605	0.181534	0.942722	protein_coding	235072	Septin7	septin 7	9	5807.27	4588.4	5799.74	4976.65	5020.5	4809.38	5778	5832	6028	5187	5138	5000
ENSMUSG00000001844	186.343	0.0915519	0.135678	0.674772	0.49982	0.965297	protein_coding	72881	Zdhhc4	zinc finger, DHHC domain containing 4	5	213.074	182.529	206.859	222.592	177.838	163.519	212	232	215	232	182	170
ENSMUSG00000001847	2259.56	0.126745	0.103634	1.22301	0.221328	0.945358	protein_coding	19353	Rac1	Rac family small GTPase 1	5	2418.19	2326.46	2578.52	2569.4	1880	2256.56	2406	2957	2680	2678	1924	2346
ENSMUSG00000001855	573.512	-0.216326	0.131508	-1.64497	0.0999765	0.911963	protein_coding	227720	Nup214	nucleoporin 214	2	443.234	601.874	550.34	622.681	514.948	718.521	441	765	572	649	527	747
ENSMUSG00000001864	70.4073	0.161413	0.221694	0.728088	0.46656	0.956784	protein_coding	108897	Aif1l	allograft inflammatory factor 1-like	2	98.4965	71.5955	76.9707	94.9853	58.6278	66.3694	98	91	80	99	60	69
ENSMUSG00000001870	195.782	-0.159397	0.138996	-1.14678	0.251472	0.945358	protein_coding	268977	Ltbp1	latent transforming growth factor beta binding protein 1	17	170.861	183.316	191.465	178.457	208.129	223.155	170	233	199	186	213	232
ENSMUSG00000001891	1342.11	0.137406	0.0967612	1.42005	0.155593	0.932461	protein_coding	216558	Ugp2	UDP-glucose pyrophosphorylase 2	11	1542.78	1284	1444.16	1285.66	1381.66	1212.93	1535	1632	1501	1340	1414	1261
ENSMUSG00000001901	20.613	0.029402	0.333106	0.0882662	0.929665	0.993703	protein_coding	192775	Kcnh6	potassium voltage-gated channel, subfamily H (eag-related), member 6	11	17.0861	23.6029	24.0533	23.9862	20.5197	19.2375	17	30	25	25	21	20
ENSMUSG00000001909	453.184	0.184793	0.12259	1.5074	0.131708	0.915283	protein_coding	212528	Trmt1	tRNA methyltransferase 1	8	458.31	471.271	478.18	445.184	428.96	364.551	456	599	497	464	439	379
ENSMUSG00000001910	899.136	-0.113313	0.107961	-1.04957	0.293916	0.947425	protein_coding	66830	Nacc1	nucleus accumbens associated 1, BEN and BTB (POZ) domain containing	8	938.732	875.668	920.762	1146.54	830.561	980.151	934	1113	957	1195	850	1019
ENSMUSG00000001911	1429.5	-0.254382	0.160923	-1.58077	0.113931	0.911963	protein_coding	18032	Nfix	nuclear factor I/X	8	1039.24	1537.34	1464.37	1673.28	1275.16	1873.73	1034	1954	1522	1744	1305	1948
ENSMUSG00000001918	13.797	-0.140153	0.450262	-0.311269	0.755596	0.985992	protein_coding	20514	Slc1a5	solute carrier family 1 (neutral amino acid transporter), member 5	7	19.0963	9.44116	9.62133	11.5134	13.6798	16.3519	19	12	10	12	14	17
ENSMUSG00000001924	3747.78	-0.159643	0.0743702	-2.1466	0.031825	0.829523	protein_coding	22201	Uba1	ubiquitin-like modifier activating enzyme 1	X	4010.21	3356.33	3530.07	4187.99	4124.47	3854.24	3990	4266	3669	4365	4221	4007
ENSMUSG00000001930	217.125	0.629593	0.218999	2.87487	0.00404195	0.549061	protein_coding	22371	Vwf	Von Willebrand factor	6	237.196	452.389	244.382	192.849	247.214	165.443	236	575	254	201	253	172
ENSMUSG00000001942	288.212	0.0140478	0.138176	0.101666	0.919022	0.993703	protein_coding	22619	Siae	sialic acid acetylesterase	9	311.57	273.794	258.814	258.091	328.316	249.126	310	348	269	269	336	259
ENSMUSG00000001946	76.0042	0.212787	0.220518	0.964943	0.334574	0.947425	protein_coding	69524	Esam	endothelial cell-specific adhesion molecule	9	90.4559	73.9558	63.5008	51.8102	86.9646	57.7125	90	94	66	54	89	60
ENSMUSG00000001948	25.823	0.187984	0.332456	0.565441	0.571774	0.974529	protein_coding	20686	Spa17	sperm autoantigenic protein 17	9	30.152	25.1764	30.7883	26.8645	20.5197	27.8944	30	32	32	28	21	29
ENSMUSG00000001962	117.198	0.33389	0.236112	1.41412	0.157327	0.932461	protein_coding	108160	Fam50a	family with sequence similarity 50, member A	X	99.5015	140.044	152.979	129.525	94.7817	87.5307	99	178	159	135	97	91
ENSMUSG00000001964	212.39	-0.0165406	0.155723	-0.106218	0.915409	0.993703	protein_coding	13726	Emd	emerin	X	206.039	190.397	243.42	234.105	208.129	203.918	205	242	253	244	213	212
ENSMUSG00000001983	118.932	0.124905	0.182022	0.686207	0.492583	0.964677	protein_coding	70207	Taco1	translational activator of mitochondrially encoded cytochrome c oxidase I	11	132.669	143.191	99.0997	122.809	106.507	115.425	132	182	103	128	109	120
ENSMUSG00000001985	967.206	-0.0948033	0.157155	-0.603248	0.546344	0.971065	protein_coding	14807	Grik3	glutamate receptor, ionotropic, kainate 3	4	723.647	1105.4	1003.51	1005.5	982.994	1038.83	720	1405	1043	1048	1006	1080
ENSMUSG00000001986	6496.63	-0.247047	0.123396	-2.00207	0.0452773	0.845357	protein_coding	53623	Gria3	glutamate receptor, ionotropic, AMPA3 (alpha 3)	X	5086.64	6420.78	5686.21	5879.49	6848.71	7679.62	5061	8161	5910	6128	7009	7984
ENSMUSG00000001988	83.4209	0.042066	0.212464	0.197991	0.843052	0.991482	protein_coding	18142	Npas1	neuronal PAS domain protein 1	7	70.3546	99.919	80.8192	96.9042	58.6278	89.4544	70	127	84	101	60	93
ENSMUSG00000001995	1631.28	0.0291533	0.1465	0.198999	0.842263	0.991482	protein_coding	244668	Sipa1l2	signal-induced proliferation-associated 1 like 2	8	1298.55	1993.66	1640.44	1773.06	1362.12	1701.56	1292	2534	1705	1848	1394	1769
ENSMUSG00000001998	313.918	-0.0477106	0.131973	-0.361517	0.717713	0.98582	protein_coding	108011	Ap4e1	adaptor-related protein complex AP-4, epsilon 1	2	334.687	310.772	283.829	284.956	315.613	359.742	333	395	295	297	323	374
ENSMUSG00000001999	136.619	0.311135	0.180672	1.7221	0.0850518	0.902809	protein_coding	109778	Blvra	biliverdin reductase A	2	195.988	131.39	149.131	118.012	129.958	134.663	195	167	155	123	133	140
ENSMUSG00000002006	1749.86	-0.0496296	0.0858908	-0.577822	0.563385	0.974304	protein_coding	245469	Pdzd4	PDZ domain containing 4	X	1820.17	1709.64	1664.49	1746.19	1847.75	1781.39	1811	2173	1730	1820	1891	1852
ENSMUSG00000002007	22.2453	-0.127724	0.355077	-0.359707	0.719066	0.98582	protein_coding	56504	Srpk3	serine/arginine-rich protein specific kinase 3	X	22.1114	17.3088	18.2805	24.9456	15.6341	22.1231	22	22	19	26	16	23
ENSMUSG00000002010	1046.32	0.152171	0.117576	1.29424	0.195584	0.944768	protein_coding	15929	Idh3g	isocitrate dehydrogenase 3 (NAD+), gamma	X	1307.59	981.881	1059.31	1057.31	1056.28	897.43	1301	1248	1101	1102	1081	933
ENSMUSG00000002012	624.194	-0.0256313	0.132943	-0.1928	0.847116	0.991488	protein_coding	93843	Pnck	pregnancy upregulated non-ubiquitously expressed CaM kinase	X	692.49	553.882	736.994	740.694	699.626	576.164	689	704	766	772	716	599
ENSMUSG00000002014	279.317	0.0667513	0.162651	0.410396	0.681515	0.983698	protein_coding	20832	Ssr4	signal sequence receptor, delta	X	355.793	211.639	255.928	296.469	261.871	225.079	354	269	266	309	268	234
ENSMUSG00000002015	520.245	0.135476	0.107304	1.26254	0.206755	0.945358	protein_coding	27061	Bcap31	B cell receptor associated protein 31	X	617.11	469.698	524.363	482.602	481.725	499.213	614	597	545	503	493	519
ENSMUSG00000002017	399.582	0.0702877	0.10084	0.697024	0.485788	0.964369	protein_coding	72722	Fam98a	family with sequence similarity 98, member A	17	367.854	413.051	418.528	384.738	359.584	399.178	366	525	435	401	368	415
ENSMUSG00000002028	1958.41	-0.317328	0.180217	-1.7608	0.0782714	0.902002	protein_coding	214162	Kmt2a	lysine (K)-specific methyltransferase 2A	9	1281.46	2147.08	1803.04	2240.31	1639.63	2641.31	1275	2729	1874	2335	1678	2746
ENSMUSG00000002031	404.061	-0.0706454	0.13616	-0.518842	0.603871	0.975496	protein_coding	76568	Ift46	intraflagellar transport 46	9	485.447	357.977	374.27	425.035	448.503	403.026	483	455	389	443	459	419
ENSMUSG00000002032	359.979	-0.0402509	0.101964	-0.394754	0.693024	0.98582	protein_coding	71687	Tmem25	transmembrane protein 25	9	352.778	357.191	360.8	407.765	354.698	338.58	351	454	375	425	363	352
ENSMUSG00000002043	56.3547	-0.0526493	0.228384	-0.230529	0.817681	0.989923	protein_coding	67091	Trappc6a	trafficking protein particle complex 6A	7	79.4002	56.647	54.8416	62.3641	72.3077	62.5219	79	72	57	65	74	65
ENSMUSG00000002052	2413.8	-0.131464	0.118033	-1.1138	0.265366	0.945358	protein_coding	20926	Supt6	SPT6, histone chaperone and transcription elongation factor	11	1933.75	2736.36	2480.38	2841.88	2231.77	2762.51	1924	3478	2578	2962	2284	2872
ENSMUSG00000002055	74.0876	0.0568963	0.189331	0.300512	0.763787	0.985992	protein_coding	54141	Spag5	sperm associated antigen 5	11	66.3343	84.1837	80.8192	58.5263	81.1019	83.6832	66	107	84	61	83	87
ENSMUSG00000002058	178.413	0.1552	0.17166	0.904111	0.365937	0.947425	protein_coding	22248	Unc119	unc-119 lipid binding chaperone	11	243.226	170.728	203.01	215.876	171.975	164.481	242	217	211	225	176	171
ENSMUSG00000002059	103.282	0.161208	0.162293	0.993315	0.320556	0.947425	protein_coding	19376	Rab34	RAB34, member RAS oncogene family	11	120.608	114.867	113.532	115.134	90.8732	105.806	120	146	118	120	93	110
ENSMUSG00000002064	453.855	0.0313923	0.118614	0.264659	0.791272	0.987711	protein_coding	20316	Sdf2	stromal cell derived factor 2	11	501.528	413.838	427.187	480.683	436.777	394.369	499	526	444	501	447	410
ENSMUSG00000002068	120.472	-0.0550801	0.201121	-0.273865	0.784188	0.986745	protein_coding	12447	Ccne1	cyclin E1	7	116.588	138.47	124.115	166.944	96.7359	130.815	116	176	129	174	99	136
ENSMUSG00000002076	10.283	0.583199	0.572065	1.01946	0.307983	0.947425	protein_coding	74377	Hsf2bp	heat shock transcription factor 2 binding protein	17	18.0912	7.08087	17.3184	4.79724	11.7256	11.5425	18	9	18	5	12	12
ENSMUSG00000002083	29.6182	-0.426481	0.291891	-1.4611	0.143988	0.923898	protein_coding	170770	Bbc3	BCL2 binding component 3	7	23.1165	30.6838	26.9397	38.3779	35.1767	35.5894	23	39	28	40	36	37
ENSMUSG00000002102	1659.05	0.101124	0.136589	0.740355	0.459085	0.95652	protein_coding	19182	Psmc3	proteasome (prosome, macropain) 26S subunit, ATPase 3	2	2146.82	1434.27	1499	1574.45	1686.53	1472.63	2136	1823	1558	1641	1726	1531
ENSMUSG00000002103	881.066	-0.00896428	0.0952167	-0.094146	0.924993	0.993703	protein_coding	11432	Acp2	acid phosphatase 2, lysosomal	2	958.833	768.668	930.383	902.84	892.12	875.307	954	977	967	941	913	910
ENSMUSG00000002105	170.709	-0.10454	0.154297	-0.677523	0.498074	0.965297	protein_coding	68427	Slc39a13	solute carrier family 39 (metal ion transporter), member 13	2	194.983	162.073	145.282	187.092	202.266	150.053	194	206	151	195	207	156
ENSMUSG00000002107	42457.4	-0.351519	0.206055	-1.70595	0.0880171	0.904732	protein_coding	14007	Celf2	CUGBP, Elav-like family member 2	2	25464.3	43888	33479.4	33459.8	51655	46091.2	25336	55783	34797	34874	52864	47918
ENSMUSG00000002108	36.0515	-0.134272	0.312277	-0.429977	0.667212	0.983083	protein_coding	22259	Nr1h3	nuclear receptor subfamily 1, group H, member 3	2	38.1925	25.9632	27.9019	44.1346	32.2453	24.0469	38	33	29	46	33	25
ENSMUSG00000002109	113.125	-0.0620045	0.187363	-0.330932	0.740696	0.985992	protein_coding	107986	Ddb2	damage specific DNA binding protein 2	2	109.552	115.654	111.607	94.0259	133.867	124.082	109	147	116	98	137	129
ENSMUSG00000002111	20.0469	0.31983	0.427067	0.748898	0.453919	0.95652	protein_coding	20375	Spi1	spleen focus forming virus (SFFV) proviral integration oncogene	2	34.1722	22.8161	14.432	16.3106	24.4283	16.3519	34	29	15	17	25	17
ENSMUSG00000002129	659.022	-0.0240463	0.105405	-0.228132	0.819544	0.989923	protein_coding	67465	Sf3a1	splicing factor 3a, subunit 1	11	670.379	674.256	688.888	767.558	568.69	731.026	667	857	716	800	582	760
ENSMUSG00000002147	72.7837	-0.456803	0.203505	-2.24468	0.024789	0.803359	protein_coding	20852	Stat6	signal transducer and activator of transcription 6	10	83.4205	54.2867	67.3493	89.2286	112.37	77.9119	83	69	70	93	115	81
ENSMUSG00000002190	157.072	-0.0147999	0.142789	-0.103649	0.917448	0.993703	protein_coding	12745	Clgn	calmegin	8	147.745	171.514	161.638	154.471	166.112	166.404	147	218	168	161	170	173
ENSMUSG00000002205	182.954	-0.115668	0.15918	-0.72665	0.467441	0.95759	protein_coding	101568	Vrk3	vaccinia related kinase 3	7	165.836	199.838	169.335	210.119	155.364	215.46	165	254	176	219	159	224
ENSMUSG00000002210	225.45	-0.0893357	0.122406	-0.729832	0.465493	0.956784	protein_coding	71997	Smg9	SMG9 nonsense mediated mRNA decay factor	7	211.064	250.191	196.275	228.349	217.9	255.859	210	318	204	238	223	266
ENSMUSG00000002221	669.554	-0.083649	0.0852467	-0.981258	0.326466	0.947425	protein_coding	55982	Paxip1	PAX interacting (with transcription-activation domain) protein 1	5	602.034	654.587	663.872	671.613	672.266	692.551	599	832	690	700	688	720
ENSMUSG00000002222	2531.91	-0.0632982	0.0608675	-1.03993	0.29837	0.947425	protein_coding	68477	Rmnd5a	required for meiotic nuclear division 5 homolog A	6	2547.84	2434.25	2529.45	2521.43	2717.4	2607.65	2535	3094	2629	2628	2781	2711
ENSMUSG00000002227	122.815	0.0703649	0.236367	0.297693	0.765938	0.985992	protein_coding	17454	Mov10	Mov10 RISC complex RNA helicase	3	89.4509	166.007	96.2133	120.89	94.7817	121.196	89	211	100	126	97	126
ENSMUSG00000002233	59.1996	0.328345	0.291968	1.12459	0.260762	0.945358	protein_coding	11853	Rhoc	ras homolog family member C	3	84.4255	41.6985	65.4251	66.2019	40.0624	45.2082	84	53	68	69	41	47
ENSMUSG00000002249	17.0938	0.0113484	0.402191	0.0282164	0.97749	0.996093	protein_coding	21678	Tead3	TEA domain family member 3	17	10.0507	29.1102	18.2805	20.1484	18.5655	19.2375	10	37	19	21	19	20
ENSMUSG00000002250	141.791	-0.281451	0.207039	-1.35941	0.174017	0.940033	protein_coding	19015	Ppard	peroxisome proliferator activator receptor delta	17	103.522	163.647	130.85	191.89	149.501	144.281	103	208	136	200	153	150
ENSMUSG00000002257	10.5628	-0.176746	0.486986	-0.362939	0.71665	0.98582	protein_coding	23853	Def6	differentially expressed in FDCP 6	17	10.0507	7.86764	9.62133	9.59448	12.7027	8.65688	10	10	10	10	13	9
ENSMUSG00000002265	6160.77	-0.152713	0.0645101	-2.36728	0.0179195	0.782099	protein_coding	18616	Peg3	paternally expressed 3	7	5816.32	6202.84	5749.71	6596.2	7025.57	6134.84	5787	7884	5976	6875	7190	6378
ENSMUSG00000002266	74.5462	-0.320162	0.206547	-1.55007	0.121124	0.911963	protein_coding	22776	Zim1	zinc finger, imprinted 1	7	61.309	70.8087	64.4629	107.458	59.605	78.8738	61	90	67	112	61	82
ENSMUSG00000002274	48.3375	-0.170254	0.267597	-0.636234	0.524624	0.968492	protein_coding	70083	Metrn	meteorin, glial cell differentiation regulator	17	64.3242	49.5661	36.5611	71.9586	52.7651	44.2463	64	63	38	75	54	46
ENSMUSG00000002279	323.439	0.035204	0.15698	0.224258	0.822557	0.989923	protein_coding	76483	Lmf1	lipase maturation factor 1	17	254.282	380.794	315.58	321.415	299.002	309.724	253	484	328	335	306	322
ENSMUSG00000002280	286.333	0.0421741	0.121812	0.346223	0.729175	0.98582	protein_coding	67563	Ciao3	cytosolic iron-sulfur assembly component 3	17	301.52	269.073	256.89	254.254	271.642	277.02	300	342	267	265	278	288
ENSMUSG00000002289	27.3496	-0.398592	0.326662	-1.2202	0.222391	0.945358	protein_coding	57875	Angptl4	angiopoietin-like 4	17	26.1317	19.6691	18.2805	28.7834	33.2224	22.1231	26	25	19	30	34	23
ENSMUSG00000002297	30.4924	0.153179	0.31705	0.483139	0.628997	0.975679	protein_coding	27214	Dbf4	DBF4 zinc finger	5	27.1368	24.3897	33.6747	30.7023	24.4283	21.1613	27	31	35	32	25	22
ENSMUSG00000002307	198.576	-0.0116548	0.130091	-0.08959	0.928613	0.993703	protein_coding	13163	Daxx	Fas death domain-associated protein	17	206.039	207.706	199.162	223.551	188.586	205.841	205	264	207	233	193	214
ENSMUSG00000002308	155.524	0.177326	0.161779	1.0961	0.273036	0.945358	protein_coding	54219	Cd320	CD320 antigen	17	210.059	158.926	163.563	165.025	172.952	131.777	209	202	170	172	177	137
ENSMUSG00000002319	238.833	-0.273068	0.149235	-1.82978	0.0672821	0.882452	protein_coding	75751	Ipo4	importin 4	14	246.241	219.507	191.465	314.699	246.237	232.774	245	279	199	328	252	242
ENSMUSG00000002320	215.866	0.17524	0.140797	1.24463	0.213269	0.945358	protein_coding	74140	Tm9sf1	transmembrane 9 superfamily member 1	14	233.175	203.772	242.458	250.416	166.112	183.718	232	259	252	261	170	191
ENSMUSG00000002324	13.075	-0.46806	0.884187	-0.529368	0.59655	0.975496	protein_coding	56739	Rec8	REC8 meiotic recombination protein	14	7.03546	3.14705	14.432	3.83779	8.79418	21.1613	7	4	15	4	9	22
ENSMUSG00000002325	88.55	0.152059	0.170904	0.889732	0.37361	0.947726	protein_coding	16391	Irf9	interferon regulatory factor 9	14	103.522	103.853	89.4784	104.58	75.2391	87.5307	103	132	93	109	77	91
ENSMUSG00000002326	159.478	0.0938474	0.181311	0.517604	0.604734	0.975496	protein_coding	105446	Gmpr2	guanosine monophosphate reductase 2	14	151.765	154.206	166.449	124.728	153.41	164.481	151	196	173	130	157	171
ENSMUSG00000002329	281.235	0.261101	0.127459	2.04851	0.0405097	0.834664	protein_coding	67881	Mdp1	magnesium-dependent phosphatase 1	14	358.809	287.955	294.413	252.335	291.185	240.469	357	366	306	263	298	250
ENSMUSG00000002332	478.497	0.0403515	0.125585	0.321309	0.747976	0.985992	protein_coding	52585	Dhrs1	dehydrogenase/reductase 1	14	580.928	431.146	469.521	465.332	523.742	449.196	578	548	488	485	536	467
ENSMUSG00000002341	2189.21	-0.105241	0.110569	-0.951818	0.341189	0.947425	protein_coding	13004	Ncan	neurocan	8	2018.17	2140.78	2208.1	2677.82	1877.07	2294.07	2008	2721	2295	2791	1921	2385
ENSMUSG00000002342	224.638	0.0176576	0.127667	0.13831	0.889996	0.991488	protein_coding	234371	Tmem161a	transmembrane protein 161A	8	243.226	207.706	209.745	217.795	243.306	190.451	242	264	218	227	249	198
ENSMUSG00000002343	282.896	0.0834629	0.132352	0.630615	0.528292	0.968492	protein_coding	76813	Armc6	armadillo repeat containing 6	8	341.722	278.514	291.526	307.023	300.956	251.05	340	354	303	320	308	261
ENSMUSG00000002346	200.692	-0.268389	0.159694	-1.68064	0.0928324	0.907038	protein_coding	73095	Slc25a42	solute carrier family 25, member 42	8	140.709	212.426	178.957	175.579	233.534	234.698	140	270	186	183	239	244
ENSMUSG00000002365	314.339	-0.0639021	0.122514	-0.521591	0.601955	0.975496	protein_coding	66616	Snx9	sorting nexin 9	17	271.368	317.066	322.315	333.888	290.208	328.961	270	403	335	348	297	342
ENSMUSG00000002372	862.784	-0.0869962	0.0960926	-0.905336	0.365287	0.947425	protein_coding	71810	Ranbp3	RAN binding protein 3	17	913.605	852.852	790.874	895.165	914.594	906.087	909	1084	822	933	936	942
ENSMUSG00000002379	487.739	0.0483825	0.116494	0.415321	0.677907	0.983083	protein_coding	69875	Ndufa11	NADH:ubiquinone oxidoreductase subunit A11	17	537.71	424.852	451.241	518.102	444.594	402.064	535	540	469	540	455	418
ENSMUSG00000002393	167.326	-0.0560933	0.160343	-0.349834	0.726463	0.98582	protein_coding	13864	Nr2f6	nuclear receptor subfamily 2, group F, member 6	8	207.044	133.75	163.563	161.187	175.884	184.68	206	170	170	168	180	192
ENSMUSG00000002395	437.856	0.106877	0.156144	0.68448	0.493672	0.964741	protein_coding	67023	Use1	unconventional SNARE in the ER 1 homolog (S. cerevisiae)	8	546.756	382.367	435.846	426.954	420.166	418.416	544	486	453	445	430	435
ENSMUSG00000002396	152.073	-0.0264693	0.144405	-0.1833	0.854563	0.991488	protein_coding	77090	Ocel1	occludin/ELL domain containing 1	8	141.714	152.632	146.244	143.917	160.249	145.243	141	194	152	150	164	151
ENSMUSG00000002409	176.185	-0.0484701	0.173353	-0.279603	0.779782	0.986745	protein_coding	13549	Dyrk1b	dual-specificity tyrosine phosphorylation regulated kinase 1b	7	143.724	180.956	198.199	219.713	139.73	181.795	143	230	206	229	143	189
ENSMUSG00000002413	4064.54	-0.21111	0.0838773	-2.51689	0.0118396	0.748412	protein_coding	109880	Braf	Braf transforming gene	6	3573.01	3863.8	3930.32	4160.16	4260.29	4739.16	3555	4911	4085	4336	4360	4927
ENSMUSG00000002416	270.466	0.105761	0.110816	0.954386	0.339888	0.947425	protein_coding	68198	Ndufb2	NADH:ubiquinone oxidoreductase subunit B2	6	285.439	295.036	252.079	279.199	262.848	232.774	284	375	262	291	269	242
ENSMUSG00000002428	734.565	0.0124175	0.0855952	0.145072	0.884654	0.991488	protein_coding	20585	Hltf	helicase-like transcription factor	3	751.789	708.874	666.758	665.857	757.276	685.817	748	901	693	694	775	713
ENSMUSG00000002455	928.599	-0.0791453	0.064477	-1.2275	0.219636	0.945358	protein_coding	68879	Prpf6	pre-mRNA splicing factor 6	2	928.681	917.366	970.793	1035.24	979.085	959.952	924	1166	1009	1079	1002	998
ENSMUSG00000002458	187.947	0.0733648	0.133534	0.54941	0.582724	0.974845	protein_coding	56470	Rgs19	regulator of G-protein signaling 19	2	219.104	180.169	182.805	168.863	203.243	179.871	218	229	190	176	208	187
ENSMUSG00000002459	544.495	-0.433827	0.202564	-2.14168	0.0322192	0.829523	protein_coding	58175	Rgs20	regulator of G-protein signaling 20	1	318.606	564.896	463.748	499.872	751.414	571.354	317	718	482	521	769	594
ENSMUSG00000002475	747.398	0.00823832	0.120955	0.0681104	0.945698	0.993703	protein_coding	106861	Abhd3	abhydrolase domain containing 3	18	859.331	647.506	748.54	753.166	765.093	721.407	855	823	778	785	783	750
ENSMUSG00000002477	345.625	0.329971	0.119127	2.76992	0.00560694	0.589497	protein_coding	20641	Snrpd1	small nuclear ribonucleoprotein D1	18	424.138	332.014	398.323	297.429	327.339	291.448	422	422	414	310	335	303
ENSMUSG00000002486	83.3825	0.252035	0.232589	1.08361	0.278539	0.945358	protein_coding	77832	Tchp	trichoplein, keratin filament binding	5	70.3546	104.64	122.191	107.458	71.3305	71.1788	70	133	127	112	73	74
ENSMUSG00000002489	3026.68	-0.0940145	0.169513	-0.554615	0.579158	0.974845	protein_coding	21844	Tiam1	T cell lymphoma invasion and metastasis 1	16	2045.31	3707.23	3062.47	3074.07	2750.62	3586.83	2035	4712	3183	3204	2815	3729
ENSMUSG00000002496	1165.42	0.0488383	0.139536	0.350004	0.726335	0.98582	protein_coding	22084	Tsc2	TSC complex subunit 2	17	999.036	1295.8	1288.3	1255.92	910.686	1298.53	994	1647	1339	1309	932	1350
ENSMUSG00000002504	192.506	-0.0528018	0.168191	-0.31394	0.753566	0.985992	protein_coding	65962	Nherf2	NHERF family PDZ scaffold protein 2	17	204.028	179.382	169.335	198.606	191.518	182.756	203	228	176	207	196	190
ENSMUSG00000002524	1195.27	0.0616426	0.106575	0.578396	0.562997	0.974304	protein_coding	67959	Puf60	poly-U binding splicing factor 60	15	1416.14	1097.54	1219.99	1263.59	1258.54	1052.29	1409	1395	1268	1317	1288	1094
ENSMUSG00000002546	904.323	-0.102066	0.0905143	-1.12763	0.259478	0.945358	protein_coding	99412	Golga2	golgin A2	2	876.417	842.624	981.376	1101.45	853.035	941.676	872	1071	1020	1148	873	979
ENSMUSG00000002550	345.531	0.0403951	0.140761	0.286976	0.77413	0.986745	protein_coding	22245	Uck1	uridine-cytidine kinase 1	2	413.082	305.264	305.958	341.563	334.179	318.381	411	388	318	356	342	331
ENSMUSG00000002565	25.5166	0.0108854	0.363745	0.0299258	0.976126	0.99591	protein_coding	20259	Scin	scinderin	12	31.157	27.5367	18.2805	17.2701	37.131	22.1231	31	35	19	18	38	23
ENSMUSG00000002578	110.181	-0.287543	0.19242	-1.49435	0.135083	0.91688	protein_coding	22781	Ikzf4	IKAROS family zinc finger 4	10	77.3901	123.522	106.797	108.418	116.279	152.938	77	157	111	113	119	159
ENSMUSG00000002580	260.557	0.119933	0.12754	0.940357	0.347034	0.947425	protein_coding	103742	Mien1	migration and invasion enhancer 1	11	263.327	263.566	282.867	277.28	257.963	209.689	262	335	294	289	264	218
ENSMUSG00000002602	491.013	-0.0218562	0.113876	-0.19193	0.847797	0.991488	protein_coding	26362	Axl	AXL receptor tyrosine kinase	7	553.791	439.801	552.265	511.386	538.399	516.527	551	559	574	533	551	537
ENSMUSG00000002603	11.4047	-0.0100988	0.471149	-0.0214343	0.982899	0.996604	protein_coding	21803	Tgfb1	transforming growth factor, beta 1	7	14.0709	11.8015	7.69707	9.59448	9.77131	14.4281	14	15	8	10	10	15
ENSMUSG00000002608	179.677	-0.168036	0.169343	-0.992281	0.32106	0.947425	protein_coding	52132	Ccdc97	coiled-coil domain containing 97	7	169.856	199.051	180.881	235.065	164.158	219.308	169	253	188	245	168	228
ENSMUSG00000002617	527.386	0.0136624	0.0957152	0.14274	0.886495	0.991488	protein_coding	22700	Zfp40	zinc finger protein 40	17	505.548	546.801	543.605	484.521	563.804	533.841	503	695	565	505	577	555
ENSMUSG00000002625	957.8	0.182286	0.158256	1.15184	0.249385	0.945358	protein_coding	54194	Akap8l	A kinase anchor protein 8-like	17	864.357	1218.7	971.755	890.367	949.771	854.146	860	1549	1010	928	972	888
ENSMUSG00000002635	149.468	-0.0397315	0.136826	-0.29038	0.771526	0.986745	protein_coding	68079	Pdcd2l	programmed cell death 2-like	7	152.77	128.242	157.79	149.674	143.638	155.824	152	163	164	156	147	162
ENSMUSG00000002658	519.346	0.119159	0.117294	1.01591	0.309673	0.947425	protein_coding	98053	Gtf2f1	general transcription factor IIF, polypeptide 1	17	574.898	482.286	527.249	510.426	502.245	444.387	572	613	548	532	514	462
ENSMUSG00000002660	346.353	0.0548982	0.133983	0.409741	0.681996	0.983869	protein_coding	53895	Clpp	caseinolytic mitochondrial matrix peptidase proteolytic subunit	17	419.112	321	313.656	361.712	357.63	293.372	417	408	326	377	366	305
ENSMUSG00000002661	79.1353	0.482136	0.223133	2.16075	0.0307143	0.829523	protein_coding	66400	Alkbh7	alkB homolog 7	17	119.603	73.169	79.8571	70.0397	61.5592	62.5219	119	93	83	73	63	65
ENSMUSG00000002679	243.087	0.162508	0.137846	1.17891	0.238434	0.945358	protein_coding	69792	Med6	mediator complex subunit 6	12	270.363	259.632	218.404	205.322	256.985	206.803	269	330	227	214	263	215
ENSMUSG00000002688	1675.76	-0.0900363	0.19553	-0.460474	0.645176	0.978349	protein_coding	18760	Prkd1	protein kinase D1	12	1217.13	1940.16	1423.96	1281.82	1865.34	1731.38	1211	2466	1480	1336	1909	1800
ENSMUSG00000002699	47.3192	0.0149102	0.24756	0.0602284	0.951974	0.993703	protein_coding	16822	Lcp2	lymphocyte cytosolic protein 2	11	36.1824	61.3676	38.4853	45.094	51.7879	39.4369	36	78	40	47	53	41
ENSMUSG00000002718	967.706	0.00673156	0.088058	0.0764446	0.939065	0.993703	protein_coding	110750	Cse1l	chromosome segregation 1 like	2	1086.48	860.719	990.997	993.988	925.343	1000.35	1081	1094	1030	1036	947	1040
ENSMUSG00000002728	476.734	0.0978597	0.122857	0.796532	0.425723	0.953082	protein_coding	67877	Naa20	N(alpha)-acetyltransferase 20, NatB catalytic subunit	2	540.725	457.896	487.802	445.184	546.216	396.293	538	582	507	464	559	412
ENSMUSG00000002731	184.622	0.0485804	0.145546	0.333781	0.738545	0.985992	protein_coding	23992	Prkra	protein kinase, interferon inducible double stranded RNA dependent activator	2	251.266	170.728	175.108	193.808	207.152	174.1	250	217	182	202	212	181
ENSMUSG00000002732	33.8174	-0.0256172	0.270168	-0.0948196	0.924458	0.993703	protein_coding	14231	Fkbp7	FK506 binding protein 7	2	30.152	26.75	35.5989	28.7834	28.3368	36.5513	30	34	37	30	29	38
ENSMUSG00000002733	650.867	0.068171	0.0886266	0.769194	0.441778	0.954457	protein_coding	83435	Plekha3	pleckstrin homology domain-containing, family A (phosphoinositide binding specific) member 3	2	683.445	662.455	647.516	647.627	623.409	630.029	680	842	673	675	638	655
ENSMUSG00000002741	696.58	0.105921	0.11822	0.895965	0.370271	0.947425	protein_coding	56418	Ykt6	YKT6 v-SNARE homolog (S. cerevisiae)	11	829.179	641.999	753.351	751.247	686.923	626.181	825	816	783	783	703	651
ENSMUSG00000002748	2415.77	-0.029384	0.0727002	-0.404181	0.68608	0.984501	protein_coding	22385	Baz1b	bromodomain adjacent to zinc finger domain, 1B	5	2306.63	2647.46	2339.91	2505.12	2648.02	2296	2295	3365	2432	2611	2710	2387
ENSMUSG00000002763	486.916	-0.0764724	0.124493	-0.614269	0.539038	0.97029	protein_coding	224824	Pex6	peroxisomal biogenesis factor 6	17	529.67	451.602	435.846	567.993	468.046	456.891	527	574	453	592	479	475
ENSMUSG00000002767	224.538	0.0180236	0.134752	0.133753	0.893598	0.991488	protein_coding	27398	Mrpl2	mitochondrial ribosomal protein L2	17	252.272	188.036	214.556	217.795	210.083	216.422	251	239	223	227	215	225
ENSMUSG00000002768	398.471	0.132421	0.138299	0.957498	0.338316	0.947425	protein_coding	17256	Mea1	male enhanced antigen 1	17	454.29	343.816	406.982	397.211	357.63	342.428	452	437	423	414	366	356
ENSMUSG00000002771	50.7035	-0.186752	0.296384	-0.6301	0.528629	0.968492	protein_coding	14814	Grin2d	glutamate receptor, ionotropic, NMDA2D (epsilon 4)	7	35.1773	70.022	64.4629	71.9586	62.5364	59.6363	35	89	67	75	64	62
ENSMUSG00000002778	298.56	-0.173857	0.110923	-1.56736	0.11703	0.911963	protein_coding	68137	Kdelr1	KDEL (Lys-Asp-Glu-Leu) endoplasmic reticulum protein retention receptor 1	7	320.616	287.955	266.511	321.415	325.385	339.542	319	366	277	335	333	353
ENSMUSG00000002781	172.506	-0.0358092	0.134869	-0.265511	0.790616	0.987711	protein_coding	70209	Tmem143	transmembrane protein 143	7	172.871	172.301	163.563	185.173	175.884	160.633	172	219	170	193	180	167
ENSMUSG00000002797	205.184	0.0853982	0.130542	0.654183	0.512994	0.967615	protein_coding	110175	Ggct	gamma-glutamyl cyclotransferase	6	213.074	186.463	209.745	199.565	197.38	176.023	212	237	218	208	202	183
ENSMUSG00000002799	328.882	0.0574668	0.186878	0.307509	0.758456	0.985992	protein_coding	16450	Jag2	jagged 2	12	269.358	370.566	355.989	374.185	310.728	273.173	268	471	370	390	318	284
ENSMUSG00000002803	322.197	-0.159659	0.121077	-1.31866	0.187283	0.942722	protein_coding	399566	Btbd6	BTB domain containing 6	12	330.667	306.838	304.996	386.657	361.538	303.953	329	390	317	403	370	316
ENSMUSG00000002804	45.6727	0.140528	0.295304	0.475876	0.634162	0.976078	protein_coding	66174	Nudt14	nudix hydrolase 14	12	52.2634	42.4852	55.8037	56.6074	40.0624	39.4369	52	54	58	59	41	41
ENSMUSG00000002808	1511.57	-0.049251	0.0897675	-0.54865	0.583245	0.974845	protein_coding	105298	Epdr1	ependymin related 1	13	1613.13	1429.55	1404.71	1454.52	1556.57	1589.02	1605	1817	1460	1516	1593	1652
ENSMUSG00000002812	529.693	-0.0497787	0.085819	-0.580043	0.561885	0.973689	protein_coding	14248	Flii	flightless I actin binding protein	11	548.766	522.411	555.151	569.912	569.667	542.498	546	664	577	594	583	564
ENSMUSG00000002814	105.213	0.19202	0.165327	1.16146	0.245457	0.945358	protein_coding	21975	Top3a	topoisomerase (DNA) III alpha	11	103.522	119.588	124.115	85.3908	112.37	106.768	103	152	129	89	115	111
ENSMUSG00000002820	242.038	-0.160175	0.133769	-1.19741	0.231149	0.945358	protein_coding	235040	Atg4d	autophagy related 4D, cysteine peptidase	9	222.12	260.419	228.026	307.023	245.26	243.355	221	331	237	320	251	253
ENSMUSG00000002825	130.046	0.194563	0.167874	1.15898	0.246464	0.945358	protein_coding	60507	Qtrt1	queuine tRNA-ribosyltransferase catalytic subunit 1	9	162.821	152.632	114.494	114.174	140.707	121.196	162	194	119	119	144	126
ENSMUSG00000002831	378.044	-0.209904	0.3857	-0.544216	0.586293	0.974845	protein_coding	57435	Plin4	perilipin 4	17	234.18	265.926	337.709	380.901	207.152	380.903	233	338	351	397	212	396
ENSMUSG00000002833	675.375	0.289423	0.158035	1.83139	0.0670427	0.882452	protein_coding	15193	Hdgfl2	HDGF like 2	17	594.999	831.609	786.063	773.315	461.206	577.125	592	1057	817	806	472	600
ENSMUSG00000002835	46.394	-0.140035	0.324699	-0.431276	0.666268	0.983083	protein_coding	27221	Chaf1a	chromatin assembly factor 1, subunit A	17	42.2128	42.4852	51.9552	64.283	30.2911	55.7888	42	54	54	67	31	58
ENSMUSG00000002844	465.146	-0.0701975	0.114032	-0.615595	0.538162	0.97029	protein_coding	11544	Adprh	ADP-ribosylarginine hydrolase	16	471.376	483.86	429.112	549.763	439.709	464.586	469	615	446	573	450	483
ENSMUSG00000002845	275.625	-0.10907	0.134841	-0.808883	0.418583	0.952375	protein_coding	67846	Tmem39a	transmembrane protein 39a	16	248.251	277.728	265.549	235.065	332.224	287.601	247	353	276	245	340	299
ENSMUSG00000002846	281.046	0.0651754	0.106598	0.611415	0.540925	0.971045	protein_coding	76916	Timmdc1	translocase of inner mitochondrial membrane domain containing 1	16	251.266	279.301	280.943	268.645	257.963	250.088	250	355	292	280	264	260
ENSMUSG00000002847	14.4777	0.426833	0.485273	0.879574	0.37909	0.947726	protein_coding	85031	Pla1a	phospholipase A1 member A	16	13.0659	24.3897	8.6592	6.71613	16.6112	11.5425	13	31	9	7	17	12
ENSMUSG00000002870	48.7053	0.269007	0.265023	1.01503	0.31009	0.947425	protein_coding	17216	Mcm2	minichromosome maintenance complex component 2	6	50.2533	51.9264	64.4629	33.5807	44.948	59.6363	50	66	67	35	46	62
ENSMUSG00000002871	202.838	-0.00875229	0.164034	-0.0533566	0.957448	0.994295	protein_coding	24100	Tpra1	transmembrane protein, adipocyte asscociated 1	6	193.978	177.809	239.571	258.091	175.884	179.871	193	226	249	269	180	187
ENSMUSG00000002881	737.46	-0.0870691	0.0805985	-1.08028	0.280017	0.94536	protein_coding	17936	Nab1	Ngfi-A binding protein 1	1	729.678	661.668	759.123	774.274	763.139	743.53	726	841	789	807	781	773
ENSMUSG00000002885	75.1083	0.250688	0.243367	1.03008	0.302973	0.947425	protein_coding	26364	Adgre5	adhesion G protein-coupled receptor E5	8	76.385	66.0881	83.7056	57.5669	89.896	42.3225	76	84	87	60	92	44
ENSMUSG00000002897	98.3335	-0.0624769	0.177829	-0.351332	0.725339	0.98582	protein_coding	16172	Il17ra	interleukin 17 receptor A	6	94.4762	88.9043	102.948	98.8231	90.8732	108.692	94	113	107	103	93	113
ENSMUSG00000002900	825.536	-0.0755409	0.13428	-0.562561	0.573734	0.974529	protein_coding	16777	Lamb1	laminin B1	12	751.789	907.925	797.609	890.367	747.505	953.219	748	1154	829	928	765	991
ENSMUSG00000002908	177.607	0.129487	0.144825	0.894093	0.371272	0.947425	protein_coding	84036	Kcnn1	potassium intermediate/small conductance calcium-activated channel, subfamily N, member 1	8	196.993	193.544	169.335	189.971	179.792	142.358	196	246	176	198	184	148
ENSMUSG00000002910	128.046	0.657491	0.283924	2.31572	0.0205733	0.782099	protein_coding	70807	Arrdc2	arrestin domain containing 2	8	193.978	139.257	131.812	99.7825	86.9646	107.73	193	177	137	104	89	112
ENSMUSG00000002944	27.6976	0.718099	0.440612	1.62978	0.103149	0.911963	protein_coding	12491	Cd36	CD36 molecule	5	22.1114	20.4559	40.4096	8.63503	17.5884	24.0469	22	26	42	9	18	25
ENSMUSG00000002949	460.989	0.0903304	0.105432	0.856766	0.391574	0.951956	protein_coding	21856	Timm44	translocase of inner mitochondrial membrane 44	8	473.386	468.124	479.142	457.656	448.503	428.035	471	595	498	477	459	445
ENSMUSG00000002957	4042.22	-0.0780572	0.070902	-1.10092	0.270933	0.945358	protein_coding	11772	Ap2a2	adaptor-related protein complex 2, alpha 2 subunit	7	4124.79	3816.59	3799.47	4369.32	3880.19	4141.84	4104	4851	3949	4554	3971	4306
ENSMUSG00000002963	190.319	0.0882825	0.151236	0.583741	0.559395	0.972684	protein_coding	59047	Pnkp	polynucleotide kinase 3'- phosphatase	7	184.932	192.757	199.162	195.727	163.181	183.718	184	245	207	204	167	191
ENSMUSG00000002968	350.48	0.230524	0.175435	1.31402	0.18884	0.942722	protein_coding	75613	Med25	mediator complex subunit 25	7	338.707	435.08	438.733	424.076	256.008	353.97	337	553	456	442	262	368
ENSMUSG00000002980	78.4395	0.155183	0.239913	0.646831	0.517742	0.968478	protein_coding	57278	Bcam	basal cell adhesion molecule	7	125.633	75.5293	72.16	92.107	83.0561	69.2551	125	96	75	96	85	72
ENSMUSG00000002981	1299.74	-0.00743273	0.0834656	-0.0890514	0.929041	0.993703	protein_coding	56457	Clptm1	cleft lip and palate associated transmembrane protein 1	7	1396.04	1329.63	1291.18	1507.29	1278.09	1251.4	1389	1690	1342	1571	1308	1301
ENSMUSG00000002983	60.7591	0.302566	0.261253	1.15814	0.246809	0.945358	protein_coding	19698	Relb	avian reticuloendotheliosis viral (v-rel) oncogene related B	7	71.3597	76.3161	66.3872	76.7558	49.8337	47.1319	71	97	69	80	51	49
ENSMUSG00000002984	477.021	0.0865018	0.134878	0.641335	0.521305	0.968492	protein_coding	53333	Tomm40	translocase of outer mitochondrial membrane 40	7	520.624	546.801	455.089	561.277	432.869	440.539	518	695	473	585	443	458
ENSMUSG00000002985	8650.2	0.235612	0.177302	1.32887	0.18389	0.942722	protein_coding	11816	Apoe	apolipoprotein E	7	11433.6	7355.45	9984.06	9139.7	8284.11	7012.07	11376	9349	10377	9526	8478	7290
ENSMUSG00000002996	525.369	-0.0367694	0.11003	-0.334178	0.738245	0.985992	protein_coding	73389	Hbp1	high mobility group box transcription factor 1	12	553.791	445.308	523.401	505.629	555.01	498.252	551	566	544	527	568	518
ENSMUSG00000002997	647.913	0.00667039	0.116308	0.0573512	0.954265	0.993852	protein_coding	19088	Prkar2b	protein kinase, cAMP dependent regulatory, type II beta	12	635.202	647.506	640.781	645.708	716.237	553.079	632	823	666	673	733	575
ENSMUSG00000003031	493.149	0.252626	0.11483	2.2	0.0278065	0.811465	protein_coding	12576	Cdkn1b	cyclin dependent kinase inhibitor 1B	6	506.553	490.94	557.075	483.562	431.892	388.598	504	624	579	504	442	404
ENSMUSG00000003032	19.0011	0.60298	0.388491	1.55211	0.120636	0.911963	protein_coding	16600	Klf4	Kruppel-like transcription factor 4 (gut)	4	32.1621	23.6029	16.3563	14.3917	19.5426	13.4663	32	30	17	15	20	14
ENSMUSG00000003033	436.892	0.167017	0.139255	1.19936	0.230389	0.945358	protein_coding	11767	Ap1m1	adaptor-related protein complex AP-1, mu subunit 1	8	408.057	512.183	415.642	456.697	304.865	429.958	406	651	432	476	312	447
ENSMUSG00000003037	405.122	0.0618065	0.13145	0.47019	0.638219	0.976078	protein_coding	17274	Rab8a	RAB8A, member RAS oncogene family	8	462.33	397.316	421.414	453.819	427.006	345.313	460	505	438	473	437	359
ENSMUSG00000003038	329.226	0.458692	0.202651	2.26346	0.0236076	0.789493	protein_coding	15331	Hmgn2	high mobility group nucleosomal binding domain 2	4	302.525	328.08	476.256	263.848	293.139	248.164	301	417	495	275	300	258
ENSMUSG00000003039	886.121	0.0199651	0.16084	0.12413	0.901213	0.992737	protein_coding	67922	Fam32a	family with sequence similarity 32, member A	8	1187.99	738.771	873.617	1025.65	948.794	784.891	1182	939	908	1069	971	816
ENSMUSG00000003062	533.403	-0.032409	0.09244	-0.350595	0.725893	0.98582	protein_coding	76205	Stard3nl	STARD3 N-terminal like	13	536.705	507.462	498.385	477.805	540.353	558.85	534	645	518	498	553	581
ENSMUSG00000003068	428.927	-0.0930569	0.107789	-0.863322	0.38796	0.94964	protein_coding	20869	Stk11	serine/threonine kinase 11	10	434.188	457.11	421.414	458.616	500.291	442.463	432	581	438	478	512	460
ENSMUSG00000003070	44.7889	-0.208642	0.228488	-0.913142	0.361168	0.947425	protein_coding	13637	Efna2	ephrin A2	10	46.233	45.6323	46.1824	48.9318	61.5592	49.0557	46	58	48	51	63	51
ENSMUSG00000003072	955.39	0.0985896	0.120093	0.820942	0.411679	0.952375	protein_coding	66043	Atp5f1d	ATP synthase F1 subunit delta	10	1108.59	902.418	892.86	1054.43	828.607	827.213	1103	1147	928	1099	848	860
ENSMUSG00000003099	825.739	0.0720112	0.074946	0.960841	0.336632	0.947425	protein_coding	19060	Ppp5c	protein phosphatase 5, catalytic subunit	7	862.347	866.227	841.867	858.706	782.682	804.128	858	1101	875	895	801	836
ENSMUSG00000003119	1053.86	-0.128591	0.0919155	-1.39901	0.16181	0.93369	protein_coding	69131	Cdk12	cyclin dependent kinase 12	11	878.428	1105.4	1001.58	1024.69	1140.31	1103.27	874	1405	1041	1068	1167	1147
ENSMUSG00000003123	93.3307	-0.158413	0.18763	-0.844283	0.398511	0.952375	protein_coding	16890	Lipe	lipase, hormone sensitive	7	84.4255	77.8896	105.835	116.093	84.0332	98.1113	84	99	110	121	86	102
ENSMUSG00000003131	2740.48	0.0327986	0.104806	0.312945	0.754322	0.985992	protein_coding	18475	Pafah1b2	platelet-activating factor acetylhydrolase, isoform 1b, subunit 2	9	3199.12	2395.69	2820.01	2728.67	2826.84	2666.32	3183	3045	2931	2844	2893	2772
ENSMUSG00000003134	289.492	-0.00186991	0.137725	-0.0135772	0.989167	0.998094	protein_coding	54610	Tbc1d8	TBC1 domain family, member 8	1	278.403	328.867	278.057	275.361	319.522	293.372	277	418	289	287	327	305
ENSMUSG00000003135	257.761	-0.0695466	0.11863	-0.586249	0.557708	0.972514	protein_coding	52846	Cnot11	CCR4-NOT transcription complex, subunit 11	1	261.317	247.044	256.89	298.388	225.717	277.982	260	314	267	311	231	289
ENSMUSG00000003153	1730.33	-0.0507248	0.096187	-0.527356	0.597946	0.975496	protein_coding	20527	Slc2a3	solute carrier family 2 (facilitated glucose transporter), member 3	6	1873.44	1568.81	1597.14	1733.72	1891.73	1591.9	1864	1994	1660	1807	1936	1655
ENSMUSG00000003154	284.033	-0.109412	0.162561	-0.673055	0.500912	0.965297	protein_coding	60611	Foxj2	forkhead box J2	6	241.216	335.948	318.466	325.253	241.351	401.102	240	427	331	339	247	417
ENSMUSG00000003161	533.035	0.102241	0.116966	0.874109	0.382059	0.947726	protein_coding	109552	Sri	sorcin	5	628.166	482.286	589.788	558.398	489.543	532.879	625	613	613	582	501	554
ENSMUSG00000003184	141.043	0.0784006	0.203189	0.38585	0.699607	0.98582	protein_coding	54131	Irf3	interferon regulatory factor 3	7	168.851	141.617	114.494	146.795	164.158	91.3782	168	180	119	153	168	95
ENSMUSG00000003190	16.8626	0.554568	0.432544	1.28211	0.199805	0.944768	protein_coding	75736	Bcl2l12	BCL2 like 12	7	20.1013	18.8823	22.1291	15.3512	13.6798	12.5044	20	24	23	16	14	13
ENSMUSG00000003198	93.2126	0.0476285	0.169579	0.280863	0.778816	0.986745	protein_coding	224893	Zfp959	zinc finger protein 959	17	104.527	87.3307	103.91	95.9448	101.622	87.5307	104	111	108	100	104	91
ENSMUSG00000003199	583.636	0.028314	0.110235	0.25685	0.797295	0.987983	protein_coding	68047	Mpnd	MPN domain containing	17	643.242	574.337	558.037	651.465	529.605	558.85	640	730	580	679	542	581
ENSMUSG00000003200	387.398	-0.0199878	0.100774	-0.198343	0.842777	0.991482	protein_coding	20405	Sh3gl1	SH3-domain GRB2-like 1	17	352.778	422.492	358.876	402.009	367.401	383.788	351	537	373	419	376	399
ENSMUSG00000003208	73.6586	-0.00890913	0.200907	-0.0443446	0.96463	0.99435	protein_coding	72886	Yju2	YJU2 splicing factor	17	82.4154	79.4631	66.3872	90.1881	69.3763	70.2169	82	101	69	94	71	73
ENSMUSG00000003226	4762.6	0.0328747	0.104909	0.313364	0.754004	0.985992	protein_coding	19386	Ranbp2	RAN binding protein 2	10	5403.23	4313.04	4530.69	4539.15	4877.84	4506.39	5376	5482	4709	4731	4992	4685
ENSMUSG00000003228	423.134	-0.42708	0.123542	-3.45697	0.000546286	0.305758	protein_coding	14773	Grk5	G protein-coupled receptor kinase 5	19	351.773	412.264	402.172	499.872	582.37	487.671	350	524	418	521	596	507
ENSMUSG00000003233	196.289	-0.287084	0.220495	-1.302	0.192918	0.944493	protein_coding	13544	Dvl3	dishevelled segment polarity protein 3	16	118.598	228.948	202.048	217.795	170.021	284.715	118	291	210	227	174	296
ENSMUSG00000003234	759.114	0.100943	0.0994607	1.0149	0.310154	0.947425	protein_coding	27406	Abcf3	ATP-binding cassette, sub-family F member 3	16	854.306	724.609	773.555	745.491	742.619	703.131	850	921	804	777	760	731
ENSMUSG00000003235	648.875	0.0929416	0.103595	0.89716	0.369633	0.947425	protein_coding	224045	Eif2b5	eukaryotic translation initiation factor 2B, subunit 5 epsilon	16	750.784	596.367	686.001	644.749	630.249	628.105	747	758	713	672	645	653
ENSMUSG00000003269	534.642	0.121302	0.0954107	1.27137	0.203597	0.944823	protein_coding	19158	Cyth2	cytohesin 2	7	567.862	512.183	589.788	578.547	506.154	448.234	565	651	613	603	518	466
ENSMUSG00000003271	72.3057	0.359704	0.213077	1.68814	0.0913848	0.907038	protein_coding	54200	Sult2b1	sulfotransferase family, cytosolic, 2B, member 1	7	73.3698	60.5808	82.7435	50.8507	55.6965	61.56	73	77	86	53	57	64
ENSMUSG00000003273	637.407	0.147862	0.111616	1.32475	0.185255	0.942722	protein_coding	12348	Car11	carbonic anhydrase 11	7	716.612	660.881	589.788	627.479	650.769	497.29	713	840	613	654	666	517
ENSMUSG00000003279	19851	-0.169913	0.192734	-0.881596	0.377996	0.947726	protein_coding	224997	Dlgap1	DLG associated protein 1	17	12859.8	23167.8	16645.9	16154.2	21096.3	22009.6	12795	29447	17301	16837	21590	22882
ENSMUSG00000003282	131.678	-0.242741	0.1856	-1.30788	0.190915	0.942722	protein_coding	56711	Plag1	pleiomorphic adenoma gene 1	4	94.4762	140.831	105.835	110.336	151.455	144.281	94	179	110	115	155	150
ENSMUSG00000003283	24.4104	0.435554	0.326893	1.33241	0.182727	0.942722	protein_coding	15162	Hck	hemopoietic cell kinase	2	29.1469	29.1102	27.9019	23.0267	16.6112	24.0469	29	37	29	24	17	25
ENSMUSG00000003299	257.457	-0.051774	0.110728	-0.467577	0.640087	0.976739	protein_coding	66163	Mrpl4	mitochondrial ribosomal protein L4	9	283.429	237.603	232.836	272.483	261.871	245.278	282	302	242	284	268	255
ENSMUSG00000003308	592.889	0.0725303	0.111017	0.653325	0.513546	0.967754	protein_coding	50868	Keap1	kelch-like ECH-associated protein 1	9	638.217	612.102	634.046	666.816	555.01	569.43	635	778	659	695	568	592
ENSMUSG00000003316	2957.76	-0.209744	0.0756868	-2.77121	0.00558492	0.589497	protein_coding	20340	Glg1	golgi apparatus protein 1	8	2727.75	2947.22	2811.35	3324.49	2905.99	3585.87	2714	3746	2922	3465	2974	3728
ENSMUSG00000003344	494.369	0.0016893	0.135862	0.0124339	0.990079	0.998183	protein_coding	208198	Btbd2	BTB domain containing 2	10	497.508	500.382	457.976	588.141	396.715	469.395	495	636	476	613	406	488
ENSMUSG00000003345	956.515	0.0604569	0.100132	0.603771	0.545996	0.971065	protein_coding	103236	Csnk1g2	casein kinase 1, gamma 2	10	1049.29	924.447	964.058	993.028	898.96	923.401	1044	1175	1002	1035	920	960
ENSMUSG00000003346	559.228	0.0799849	0.146577	0.545687	0.585281	0.974845	protein_coding	216169	Abhd17a	abhydrolase domain containing 17A	10	675.404	582.205	512.817	544.966	639.044	490.557	672	740	533	568	654	510
ENSMUSG00000003348	115.673	-0.00762882	0.197132	-0.0386991	0.96913	0.994661	protein_coding	208228	Mob3a	MOB kinase activator 3A	10	115.583	109.36	125.077	148.714	106.507	96.1876	115	139	130	155	109	100
ENSMUSG00000003352	933.131	-0.114014	0.11118	-1.02549	0.305132	0.947425	protein_coding	12297	Cacnb3	calcium channel, voltage-dependent, beta 3 subunit	15	954.813	946.477	893.822	1170.53	853.035	1001.31	950	1203	929	1220	873	1041
ENSMUSG00000003354	60.8763	-0.356692	0.22624	-1.57661	0.114886	0.911963	protein_coding	105833	Ccdc65	coiled-coil domain containing 65	15	45.228	53.4999	58.6901	74.8369	64.4906	62.5219	45	68	61	78	66	65
ENSMUSG00000003360	761.602	0.0509845	0.0874418	0.583068	0.559848	0.972684	protein_coding	74351	Ddx23	DEAD box helicase 23	15	825.159	793.058	819.738	840.476	793.43	718.521	821	1008	852	876	812	747
ENSMUSG00000003363	3201.2	-0.108505	0.0999665	-1.08542	0.277737	0.945358	protein_coding	18807	Pld3	phospholipase D family member 3	7	3297.62	2842.58	3143.29	3623.83	3593.89	2788.48	3281	3613	3267	3777	3678	2899
ENSMUSG00000003378	1209.74	-0.247992	0.180852	-1.37124	0.1703	0.940033	protein_coding	14809	Grik5	glutamate receptor, ionotropic, kainate 5 (gamma 2)	7	813.098	1360.31	1089.14	1245.36	985.925	1645.77	809	1729	1132	1298	1009	1711
ENSMUSG00000003380	647.321	0.00488089	0.170463	0.0286332	0.977157	0.995974	protein_coding	14470	Rabac1	Rab acceptor 1 (prenylated)	7	798.022	562.536	611.917	730.14	674.22	559.812	794	715	636	761	690	582
ENSMUSG00000003382	408.11	0.160752	0.110314	1.45721	0.145057	0.923975	protein_coding	27049	Etv3	ets variant 3	3	437.204	428.786	384.853	384.738	337.11	397.255	435	545	400	401	345	413
ENSMUSG00000003402	655.261	0.0965547	0.140468	0.68738	0.491843	0.964677	protein_coding	19089	Prkcsh	protein kinase C substrate 80K-H	9	687.465	638.852	667.721	782.909	567.713	513.642	684	812	694	816	581	534
ENSMUSG00000003410	1367.55	-0.154002	0.0954904	-1.61275	0.106798	0.911963	protein_coding	15571	Elavl3	ELAV like RNA binding protein 3	9	1254.32	1365.03	1413.37	1597.48	1273.2	1616.91	1248	1735	1469	1665	1303	1681
ENSMUSG00000003411	396.373	-0.130297	0.163297	-0.797916	0.424919	0.953082	protein_coding	69908	Rab3b	RAB3B, member RAS oncogene family	4	393.986	321	435.846	434.63	495.405	328	392	408	453	453	507	341
ENSMUSG00000003418	173.893	-0.273992	0.231549	-1.1833	0.23669	0.945358	protein_coding	241230	St8sia6	ST8 alpha-N-acetyl-neuraminide alpha-2,8-sialyltransferase 6	2	111.562	204.559	157.79	203.403	137.775	233.736	111	260	164	212	141	243
ENSMUSG00000003420	140.776	0.0958578	0.168508	0.568863	0.569449	0.974529	protein_coding	14132	Fcgrt	Fc fragment of IgG receptor and transporter	7	179.907	134.537	117.38	128.566	150.478	124.082	179	171	122	134	154	129
ENSMUSG00000003421	285.104	-0.0582636	0.115	-0.50664	0.612408	0.975496	protein_coding	66394	Nosip	nitric oxide synthase interacting protein	7	289.459	287.169	266.511	295.51	294.116	288.563	288	365	277	308	301	300
ENSMUSG00000003423	177.874	0.0329324	0.17755	0.185482	0.852851	0.991488	protein_coding	68845	Pih1d1	PIH1 domain containing 1	7	215.084	154.992	179.919	189.971	170.998	175.061	214	197	187	198	175	182
ENSMUSG00000003429	968.953	0.0926556	0.182302	0.508254	0.611275	0.975496	protein_coding	27207	Rps11	ribosomal protein S11	7	1334.73	738.771	997.732	982.474	1012.31	883.002	1328	939	1037	1024	1036	918
ENSMUSG00000003435	1305.1	0.049912	0.0750694	0.664878	0.506128	0.965462	protein_coding	20924	Supt5	suppressor of Ty 5, DSIF elongation factor subunit	7	1285.48	1370.54	1305.62	1423.82	1239.98	1164.83	1279	1742	1357	1484	1269	1211
ENSMUSG00000003436	10.367	0.0798595	0.491691	0.162418	0.870977	0.991488	protein_coding	13389	Dll3	delta like canonical Notch ligand 3	7	18.0912	9.44116	9.62133	11.5134	14.657	8.65688	18	12	10	12	15	9
ENSMUSG00000003437	397.704	0.248131	0.12282	2.02027	0.0433549	0.845357	protein_coding	54624	Paf1	Paf1, RNA polymerase II complex component	7	487.457	405.97	453.165	430.792	379.127	322.228	485	516	471	449	388	335
ENSMUSG00000003438	172.293	-0.0247667	0.180828	-0.136963	0.89106	0.991488	protein_coding	66525	Timm50	translocase of inner mitochondrial membrane 50	7	201.013	128.242	177.995	199.565	163.181	151.014	200	163	185	208	167	157
ENSMUSG00000003444	90.1186	0.127059	0.177653	0.715204	0.474483	0.960149	protein_coding	67224	Med29	mediator complex subunit 29	7	109.552	85.7572	78.8949	77.7153	90.8732	81.7594	109	109	82	81	93	85
ENSMUSG00000003452	2444.29	-0.119934	0.0987442	-1.21459	0.224523	0.945358	protein_coding	12121	Bicd1	BICD cargo adaptor 1	6	2157.88	2481.45	2311.04	2186.58	2690.04	2678.82	2147	3154	2402	2279	2753	2785
ENSMUSG00000003458	457.141	-0.0190588	0.105501	-0.18065	0.856643	0.991488	protein_coding	59287	Ncstn	nicastrin	1	479.416	412.264	505.12	523.858	412.349	476.128	477	524	525	546	422	495
ENSMUSG00000003464	799.049	0.0104328	0.115784	0.0901051	0.928204	0.993703	protein_coding	19298	Pex19	peroxisomal biogenesis factor 19	1	952.802	695.499	751.426	791.544	844.241	743.53	948	884	781	825	864	773
ENSMUSG00000003469	2267.79	-0.205939	0.0969076	-2.12511	0.0335777	0.829523	protein_coding	105653	Phyhip	phytanoyl-CoA hydroxylase interacting protein	14	2060.39	2226.54	2228.3	2853.4	2029.5	2632.65	2050	2830	2316	2974	2077	2737
ENSMUSG00000003476	30.2576	0.175125	0.435588	0.402042	0.687653	0.984851	protein_coding	12922	Crhr2	corticotropin releasing hormone receptor 2	6	31.157	39.3382	25.0155	47.0129	19.5426	18.2756	31	50	26	49	20	19
ENSMUSG00000003477	13.6845	0.438068	0.513182	0.853631	0.39331	0.951956	protein_coding	21743	Inmt	indolethylamine N-methyltransferase	6	31.157	6.29411	18.2805	17.2701	8.79418	14.4281	31	8	19	18	9	15
ENSMUSG00000003500	243.961	0.0293117	0.151804	0.193089	0.846889	0.991488	protein_coding	23917	Impdh1	inosine monophosphate dehydrogenase 1	6	218.099	261.205	259.776	297.429	217.9	209.689	217	332	270	310	223	218
ENSMUSG00000003518	1606.13	-0.0768448	0.0870184	-0.883088	0.377189	0.947726	protein_coding	72349	Dusp3	dual specificity phosphatase 3 (vaccinia virus phosphatase VH1-related)	11	1727.71	1514.52	1640.44	1748.11	1623.01	1775.62	1719	1925	1705	1822	1661	1846
ENSMUSG00000003526	442.946	0.111548	0.109141	1.02205	0.306756	0.947425	protein_coding	19125	Prodh	proline dehydrogenase	16	442.229	427.999	413.717	425.995	398.669	363.589	440	544	430	444	408	378
ENSMUSG00000003527	226.671	0.258102	0.113437	2.2753	0.0228882	0.78516	protein_coding	27886	Ess2	ess-2 splicing factor	16	254.282	232.095	247.268	212.997	196.403	202.956	253	295	257	222	201	211
ENSMUSG00000003528	190.442	0.195377	0.140656	1.38905	0.164819	0.934094	protein_coding	13358	Slc25a1	solute carrier family 25 (mitochondrial carrier, citrate transporter), member 1	16	254.282	191.97	212.631	225.47	170.021	177.947	253	244	221	235	174	185
ENSMUSG00000003531	329.57	0.0120666	0.105813	0.114037	0.909209	0.993388	protein_coding	13353	Dgcr6	DiGeorge syndrome critical region gene 6	16	331.672	335.948	336.747	338.685	341.996	315.495	330	427	350	353	350	328
ENSMUSG00000003534	429.019	0.0442747	0.206016	0.214909	0.829838	0.990254	protein_coding	12305	Ddr1	discoidin domain receptor family, member 1	17	454.29	419.345	563.81	613.087	308.773	471.319	452	533	586	639	316	490
ENSMUSG00000003541	22.061	0.0422918	0.387952	0.109013	0.913192	0.993703	protein_coding	15937	Ier3	immediate early response 3	17	25.1266	21.2426	35.5989	29.7429	31.2682	18.2756	25	27	37	31	32	19
ENSMUSG00000003545	60.8392	-0.12461	0.269338	-0.462654	0.643612	0.978031	protein_coding	14282	Fosb	FBJ osteosarcoma oncogene B	7	68.3445	48.7793	36.5611	53.7291	50.8108	62.5219	68	62	38	56	52	65
ENSMUSG00000003546	195.231	-0.00662223	0.168404	-0.0393235	0.968632	0.994542	protein_coding	74764	Klc4	kinesin light chain 4	17	226.14	182.529	181.843	211.078	205.197	176.023	225	232	189	220	210	183
ENSMUSG00000003549	154.06	-0.0019678	0.158759	-0.0123948	0.990111	0.998183	protein_coding	13870	Ercc1	excision repair cross-complementing rodent repair deficiency, complementation group 1	7	154.78	148.698	137.585	160.228	165.135	116.387	154	189	143	167	169	121
ENSMUSG00000003559	129.642	0.379909	0.198699	1.91198	0.0558792	0.877756	protein_coding	57344	As3mt	arsenite methyltransferase	19	191.968	110.147	129.888	111.296	110.416	108.692	191	140	135	116	113	113
ENSMUSG00000003573	412.99	0.0449897	0.114843	0.391748	0.695244	0.98582	protein_coding	26558	Homer3	homer scaffolding protein 3	8	393.986	413.838	422.377	361.712	361.538	469.395	392	526	439	377	370	488
ENSMUSG00000003575	1099.97	-0.171195	0.187523	-0.912932	0.361278	0.947425	protein_coding	382056	Crtc1	CREB regulated transcription coactivator 1	8	783.951	1350.87	1067.97	1298.13	809.064	1501.49	780	1717	1110	1353	828	1561
ENSMUSG00000003581	238.182	-0.00917432	0.137746	-0.0666029	0.946898	0.993703	protein_coding	71673	Rnf215	ring finger protein 215	11	277.398	206.919	210.707	242.74	225.717	228.926	276	263	219	253	231	238
ENSMUSG00000003585	763.904	0.188002	0.0921341	2.04053	0.0412975	0.841855	protein_coding	67815	Sec14l2	SEC14-like lipid binding 2	11	752.794	830.036	808.192	657.222	695.717	747.377	749	1055	840	685	712	777
ENSMUSG00000003604	225.006	-0.0290901	0.154605	-0.188158	0.850753	0.991488	protein_coding	74268	Aven	apoptosis, caspase activation inhibitor	2	197.998	253.338	196.275	195.727	226.694	240.469	197	322	204	204	232	250
ENSMUSG00000003617	255.551	0.20532	0.19156	1.07184	0.283794	0.946677	protein_coding	12870	Cp	ceruloplasmin	3	290.464	313.919	225.139	251.375	277.505	191.413	289	399	234	262	284	199
ENSMUSG00000003623	515.697	0.118561	0.10925	1.08523	0.27782	0.945358	protein_coding	74114	Crot	carnitine O-octanoyltransferase	5	567.862	487.007	520.514	490.278	499.314	459.777	565	619	541	511	511	478
ENSMUSG00000003644	114.378	0.142643	0.181738	0.784883	0.432522	0.953242	protein_coding	20111	Rps6ka1	ribosomal protein S6 kinase polypeptide 1	4	103.522	105.426	151.055	110.336	98.6902	116.387	103	134	157	115	101	121
ENSMUSG00000003657	337.38	0.00972184	0.180296	0.0539216	0.956998	0.994174	protein_coding	12308	Calb2	calbindin 2	8	445.244	287.169	359.838	461.494	302.911	318.381	443	365	374	481	310	331
ENSMUSG00000003660	2423.8	-0.0792103	0.0862929	-0.917924	0.358659	0.947425	protein_coding	320632	Snrnp200	small nuclear ribonucleoprotein 200 (U5)	2	2689.56	2165.96	2316.82	2607.78	2514.16	2450.86	2676	2753	2408	2718	2573	2548
ENSMUSG00000003662	613.464	0.155287	0.134338	1.15595	0.247703	0.945358	protein_coding	26371	Ciao1	cytosolic iron-sulfur protein assembly 1	2	760.835	534.999	630.197	599.655	614.615	512.68	757	680	655	625	629	533
ENSMUSG00000003680	113.368	-0.168	0.157613	-1.0659	0.286467	0.947425	protein_coding	225895	Taf6l	TATA-box binding protein associated factor 6 like	19	105.532	114.081	102.948	127.607	108.462	126.968	105	145	107	133	111	132
ENSMUSG00000003721	578.901	-0.0783235	0.0951092	-0.823511	0.410218	0.952375	protein_coding	72999	Insig2	insulin induced gene 2	1	524.644	551.521	550.34	609.249	517.879	590.592	522	701	572	635	530	614
ENSMUSG00000003731	1334	-0.0640835	0.0863159	-0.74243	0.457827	0.95652	protein_coding	16650	Kpna6	karyopherin subunit alpha 6	4	1456.34	1186.44	1301.77	1345.15	1371.89	1402.41	1449	1508	1353	1402	1404	1458
ENSMUSG00000003746	2260.74	-0.239655	0.157052	-1.52596	0.127019	0.915283	protein_coding	17155	Man1a	mannosidase 1, alpha	10	1730.72	2210.02	1827.09	2088.72	2133.08	2590.33	1722	2809	1899	2177	2183	2693
ENSMUSG00000003752	122.32	0.379602	0.155391	2.44289	0.0145703	0.781063	protein_coding	233011	Itpkc	inositol 1,4,5-trisphosphate 3-kinase C	7	152.77	153.419	142.396	110.336	125.073	109.654	152	195	148	115	128	114
ENSMUSG00000003762	168.744	-0.02954	0.186319	-0.158545	0.874028	0.991488	protein_coding	76889	Coq8b	coenzyme Q8B	7	150.76	181.742	165.487	183.254	172.952	152.938	150	231	172	191	177	159
ENSMUSG00000003778	795.405	0.0563054	0.0701306	0.802866	0.422052	0.952477	protein_coding	78656	Brd8	bromodomain containing 8	18	820.134	793.058	806.268	750.288	815.904	759.882	816	1008	838	782	835	790
ENSMUSG00000003808	333.709	0.055833	0.130586	0.427556	0.668974	0.983083	protein_coding	66590	Farsa	phenylalanyl-tRNA synthetase, alpha subunit	8	374.89	290.316	330.974	340.604	299.002	316.457	373	369	344	355	306	329
ENSMUSG00000003809	313.454	0.128867	0.126419	1.01937	0.308027	0.947425	protein_coding	270076	Gcdh	glutaryl-Coenzyme A dehydrogenase	8	364.839	302.904	295.375	303.185	330.27	246.24	363	385	307	316	338	256
ENSMUSG00000003810	1497.06	-0.26842	0.106602	-2.51797	0.0118033	0.748412	protein_coding	17776	Mast2	microtubule associated serine/threonine kinase 2	4	1179.95	1573.53	1333.52	1586.93	1536.05	1804.48	1174	2000	1386	1654	1572	1876
ENSMUSG00000003812	38.5274	0.0719266	0.276097	0.260512	0.794469	0.987868	protein_coding	13423	Dnase2a	deoxyribonuclease II alpha	8	47.2381	36.1911	45.2203	43.1751	50.8108	27.8944	47	46	47	45	52	29
ENSMUSG00000003813	441.013	-0.0598294	0.108333	-0.552271	0.580763	0.974845	protein_coding	19358	Rad23a	RAD23 homolog A, nucleotide excision repair protein	8	475.396	401.249	431.036	478.764	424.075	457.853	473	510	448	499	434	476
ENSMUSG00000003814	3521.38	-0.0581438	0.16196	-0.359	0.719595	0.98582	protein_coding	12317	Calr	calreticulin	8	3629.29	3172.23	2764.21	3980.75	3697.46	2280.61	3611	4032	2873	4149	3784	2371
ENSMUSG00000003824	33.9931	0.172533	0.305381	0.564977	0.57209	0.974529	protein_coding	71846	Syce2	synaptonemal complex central element protein 2	8	33.1672	26.75	37.5232	30.7023	31.2682	24.0469	33	34	39	32	32	25
ENSMUSG00000003847	1830.01	-0.310039	0.132113	-2.34676	0.0189374	0.782099	protein_coding	54446	Nfat5	nuclear factor of activated T cells 5	8	1353.82	1862.27	1673.15	1851.73	1894.66	2318.12	1347	2367	1739	1930	1939	2410
ENSMUSG00000003848	187.611	0.481943	0.183038	2.63303	0.00846277	0.673075	protein_coding	67619	Nob1	NIN1/RPN12 binding protein 1 homolog	8	179.907	210.853	219.366	198.606	117.256	121.196	179	268	228	207	120	126
ENSMUSG00000003849	54.9722	0.25592	0.27595	0.927417	0.35371	0.947425	protein_coding	18104	Nqo1	NAD(P)H dehydrogenase, quinone 1	8	67.3394	47.9926	55.8037	68.1208	27.3597	47.1319	67	61	58	71	28	49
ENSMUSG00000003863	1137.52	0.0723559	0.149512	0.483948	0.628423	0.975679	protein_coding	76787	Ppfia3	protein tyrosine phosphatase, receptor type, f polypeptide (PTPRF), interacting protein (liprin), alpha 3	7	1131.7	1295.8	1241.15	1466.04	855.967	1167.72	1126	1647	1290	1528	876	1214
ENSMUSG00000003865	200.627	-0.0674938	0.124166	-0.543576	0.586733	0.974845	protein_coding	14936	Gys1	glycogen synthase 1, muscle	7	188.952	208.492	183.767	221.632	193.472	195.261	188	265	191	231	198	203
ENSMUSG00000003868	230.379	0.140846	0.150872	0.933547	0.350538	0.947425	protein_coding	20174	Ruvbl2	RuvB-like AAA ATPase 2	7	298.505	230.522	213.594	242.74	224.74	204.88	297	293	222	253	230	213
ENSMUSG00000003872	321.113	0.135415	0.110116	1.22975	0.218792	0.945358	protein_coding	22342	Lin7b	lin-7 homolog B, crumbs cell polarity complex component	7	361.824	349.323	321.353	317.577	319.522	302.991	360	444	334	331	327	315
ENSMUSG00000003873	129.124	0.344287	0.163744	2.10259	0.035502	0.829523	protein_coding	12028	Bax	BCL2-associated X protein	7	181.917	136.11	134.699	112.255	113.347	129.853	181	173	140	117	116	135
ENSMUSG00000003882	13.1168	0.236372	0.481132	0.491283	0.623226	0.975496	protein_coding	16197	Il7r	interleukin 7 receptor	15	14.0709	14.1617	11.5456	8.63503	11.7256	13.4663	14	18	12	9	12	14
ENSMUSG00000003923	444.074	0.194309	0.128358	1.51381	0.130074	0.915283	protein_coding	21780	Tfam	transcription factor A, mitochondrial	10	520.624	387.088	456.051	398.171	414.303	377.055	518	492	474	415	424	392
ENSMUSG00000003929	551.12	0.0476793	0.106566	0.447417	0.654574	0.980977	protein_coding	224694	Zfp81	zinc finger protein 81	17	558.817	616.036	533.022	515.223	565.759	573.278	556	783	554	537	579	596
ENSMUSG00000003934	844.089	0.158026	0.161704	0.977256	0.328443	0.947425	protein_coding	13643	Efnb3	ephrin B3	11	946.772	792.271	1103.57	1067.87	667.38	810.861	942	1007	1147	1113	683	843
ENSMUSG00000003948	2084.78	0.0122167	0.0935624	0.130573	0.896113	0.991703	protein_coding	67468	Mmd	monocyte to macrophage differentiation-associated	11	2108.63	2103.02	1970.45	2216.32	1776.42	2137.29	2098	2673	2048	2310	1818	2222
ENSMUSG00000003949	1404.44	-0.216019	0.107256	-2.01405	0.0440048	0.845357	protein_coding	217082	Hlf	hepatic leukemia factor	11	1173.92	1573.53	1464.37	1587.89	1553.64	1754.46	1168	2000	1522	1655	1590	1824
ENSMUSG00000003955	316.532	0.0943744	0.100857	0.935727	0.349414	0.947425	protein_coding	70186	Fam162a	family with sequence similarity 162, member A	16	322.626	324.147	340.595	317.577	314.636	292.41	321	412	354	331	322	304
ENSMUSG00000003970	2027.53	0.153137	0.140003	1.09382	0.274036	0.945358	protein_coding	26961	Rpl8	ribosomal protein L8	15	2716.69	1787.53	2024.33	2089.68	1938.63	1840.07	2703	2272	2104	2178	1984	1913
ENSMUSG00000003974	2477.7	-0.215658	0.133981	-1.60961	0.107483	0.911963	protein_coding	108069	Grm3	glutamate receptor, metabotropic 3	5	2244.31	2214.74	2426.5	2275.81	3357.42	2362.37	2233	2815	2522	2372	3436	2456
ENSMUSG00000003992	3494.78	-0.106359	0.144243	-0.737357	0.460905	0.95652	protein_coding	66970	Ssbp2	single-stranded DNA binding protein 2	13	2668.45	3779.61	3376.13	2941.67	3911.45	3725.34	2655	4804	3509	3066	4003	3873
ENSMUSG00000004018	267.324	0.0990323	0.170315	0.581464	0.560928	0.973018	protein_coding	67030	Fancl	Fanconi anemia, complementation group L	11	220.109	269.86	308.845	197.646	274.574	274.135	219	343	321	206	281	285
ENSMUSG00000004031	1770.64	-0.256528	0.121604	-2.10954	0.034898	0.829523	protein_coding	240843	Brinp2	bone morphogenic protein/retinoic acid inducible neural-specific 2	1	1401.06	1848.89	1591.37	1707.82	2027.55	2051.68	1394	2350	1654	1780	2075	2133
ENSMUSG00000004032	1265.07	0.217088	0.170098	1.27625	0.201867	0.944768	protein_coding	14866	Gstm5	glutathione S-transferase, mu 5	3	1708.61	1076.29	1268.09	1198.35	1178.42	1108.08	1700	1368	1318	1249	1206	1152
ENSMUSG00000004035	171.142	0.209488	0.159002	1.31752	0.187666	0.942722	protein_coding	68312	Gstm7	glutathione S-transferase, mu 7	3	187.947	137.684	204.934	161.187	134.844	160.633	187	175	213	168	138	167
ENSMUSG00000004040	571.874	-0.0505263	0.093629	-0.539644	0.589443	0.975409	protein_coding	20848	Stat3	signal transducer and activator of transcription 3	11	601.029	560.176	552.265	617.884	585.301	570.392	598	712	574	644	599	593
ENSMUSG00000004043	23.9764	0.113963	0.342193	0.333038	0.739106	0.985992	protein_coding	20850	Stat5a	signal transducer and activator of transcription 5A	11	19.0963	25.1764	21.1669	20.1484	17.5884	23.085	19	32	22	21	18	24
ENSMUSG00000004044	98.4336	0.270056	0.191318	1.41155	0.158081	0.93369	protein_coding	19285	Cavin1	caveolae associated 1	11	111.562	120.375	92.3648	99.7825	94.7817	75.0263	111	153	96	104	97	78
ENSMUSG00000004054	179.206	0.0802713	0.141512	0.567238	0.570552	0.974529	protein_coding	26403	Map3k11	mitogen-activated protein kinase kinase kinase 11	19	192.973	192.757	209.745	227.389	169.044	166.404	192	245	218	237	173	173
ENSMUSG00000004056	800.835	0.045812	0.0939559	0.48759	0.62584	0.975496	protein_coding	11652	Akt2	thymoma viral proto-oncogene 2	7	820.134	827.675	711.017	800.179	808.087	678.122	816	1052	739	834	827	705
ENSMUSG00000004069	709.1	0.0376332	0.0956895	0.393285	0.694109	0.98582	protein_coding	83945	Dnaja3	DnaJ heat shock protein family (Hsp40) member A3	16	776.916	648.293	743.729	725.342	624.387	759.882	773	824	773	756	639	790
ENSMUSG00000004070	782.178	0.0435459	0.105639	0.412216	0.680181	0.983403	protein_coding	15369	Hmox2	heme oxygenase 2	16	908.58	741.131	746.616	752.207	796.362	774.31	904	942	776	784	815	805
ENSMUSG00000004071	2792.65	-0.0800263	0.0617996	-1.29493	0.195344	0.944768	protein_coding	66626	Cdip1	cell death inducing Trp53 target 1	16	2748.86	2662.41	2711.29	2954.14	2932.37	2698.06	2735	3384	2818	3079	3001	2805
ENSMUSG00000004085	269.726	-0.244346	0.152843	-1.59867	0.109894	0.911963	protein_coding	65964	Map3k20	mitogen-activated protein kinase kinase kinase 20	2	255.287	266.713	261.7	284.956	325.385	318.381	254	339	272	297	333	331
ENSMUSG00000004096	540.218	0.159412	0.103556	1.53938	0.123711	0.912083	protein_coding	66070	Cwc15	CWC15 spliceosome-associated protein	9	645.252	521.624	533.022	524.818	513.971	480.938	642	663	554	547	526	500
ENSMUSG00000004098	15.9713	0.0900352	0.457792	0.196673	0.844084	0.991482	protein_coding	53867	Col5a3	collagen, type V, alpha 3	9	11.0557	16.522	16.3563	22.0673	8.79418	10.5806	11	21	17	23	9	11
ENSMUSG00000004099	719.526	-0.0239291	0.0924795	-0.25875	0.795828	0.98795	protein_coding	13433	Dnmt1	DNA methyltransferase 1	9	702.541	735.624	745.653	777.153	734.802	708.902	699	935	775	810	752	737
ENSMUSG00000004100	100.75	0.125595	0.180091	0.697399	0.485553	0.964369	protein_coding	235036	Ppan	peter pan homolog	9	110.557	108.573	92.3648	114.174	75.2391	96.1876	110	138	96	119	77	100
ENSMUSG00000004105	53.5942	0.0395758	0.499204	0.0792778	0.936812	0.993703	protein_coding	26360	Angptl2	angiopoietin-like 2	2	81.4103	36.9779	88.5163	100.742	63.5135	36.5513	81	47	92	105	65	38
ENSMUSG00000004110	13263.5	-0.21013	0.167884	-1.25164	0.210702	0.945358	protein_coding	12290	Cacna1e	calcium channel, voltage-dependent, R type, alpha 1E subunit	1	8965.19	14769.9	11082.8	12005.6	13895.8	14379.1	8920	18773	11519	12513	14221	14949
ENSMUSG00000004113	2886.45	-0.121237	0.168317	-0.720289	0.471347	0.958679	protein_coding	12287	Cacna1b	calcium channel, voltage-dependent, N type, alpha 1B subunit	2	1921.69	3265.07	2842.14	2725.79	2637.28	3372.34	1912	4150	2954	2841	2699	3506
ENSMUSG00000004127	78.5672	-0.0397577	0.175786	-0.226171	0.821068	0.989923	protein_coding	108943	Trmt10a	tRNA methyltransferase 10A	3	90.4559	81.0366	76.0085	82.5125	85.0104	86.5688	90	103	79	86	87	90
ENSMUSG00000004151	1828.56	-0.290645	0.0971964	-2.99029	0.00278714	0.500211	protein_coding	14009	Etv1	ets variant 1	12	1641.27	1551.5	1575.01	1635.86	2064.68	2130.55	1633	1972	1637	1705	2113	2215
ENSMUSG00000004187	2417.42	0.0348358	0.106513	0.327056	0.743625	0.985992	protein_coding	16581	Kifc2	kinesin family member C2	15	2737.8	2376.03	2596.8	2691.25	2400.81	2432.58	2724	3020	2699	2805	2457	2529
ENSMUSG00000004207	12543.2	0.0963367	0.12149	0.792963	0.427799	0.953242	protein_coding	19156	Psap	prosaposin	10	14225.7	11760.5	13441	15121.9	10891.1	10865.3	14154	14948	13970	15761	11146	11296
ENSMUSG00000004221	751.121	0.0268208	0.089006	0.301337	0.763158	0.985992	protein_coding	16151	Ikbkg	inhibitor of kappaB kinase gamma	X	876.417	715.955	749.502	753.166	751.414	790.662	872	910	779	785	769	822
ENSMUSG00000004233	273.27	-0.153605	0.15724	-0.976881	0.328628	0.947425	protein_coding	70560	Wars2	tryptophanyl tRNA synthetase 2 (mitochondrial)	3	231.165	302.904	293.451	271.524	328.316	322.228	230	385	305	283	336	335
ENSMUSG00000004264	466.021	0.0124437	0.113192	0.109934	0.912462	0.993703	protein_coding	12034	Phb2	prohibitin 2	6	541.731	435.08	459.9	516.183	474.886	430.92	539	553	478	538	486	448
ENSMUSG00000004266	29.656	-0.000717383	0.354137	-0.00202572	0.998384	0.999693	protein_coding	15170	Ptpn6	protein tyrosine phosphatase, non-receptor type 6	6	24.1216	24.3897	35.5989	38.3779	19.5426	25.9706	24	31	37	40	20	27
ENSMUSG00000004267	7601.68	-0.0598828	0.10186	-0.587891	0.556605	0.972514	protein_coding	13807	Eno2	enolase 2, gamma neuronal	6	8475.72	6892.84	7153.46	8281.95	7756.46	7435.3	8433	8761	7435	8632	7938	7730
ENSMUSG00000004268	329.937	0.143912	0.142971	1.00659	0.314133	0.947425	protein_coding	14791	Emg1	EMG1 N1-specific pseudouridine methyltransferase	6	379.915	331.227	306.921	304.145	318.545	298.181	378	421	319	317	326	310
ENSMUSG00000004270	170.402	0.0284367	0.156997	0.181129	0.856267	0.991488	protein_coding	14792	Lpcat3	lysophosphatidylcholine acyltransferase 3	6	174.881	198.264	159.714	159.268	175.884	188.528	174	252	166	166	180	196
ENSMUSG00000004285	563.291	0.0518571	0.161107	0.32188	0.747543	0.985992	protein_coding	66144	Atp6v1f	ATPase, H+ transporting, lysosomal V1 subunit F	6	758.825	468.124	542.643	591.02	600.935	512.68	755	595	564	616	615	533
ENSMUSG00000004317	310.937	-0.108855	0.135043	-0.806076	0.420199	0.952375	protein_coding	12728	Clcn5	chloride channel, voltage-sensitive 5	X	289.459	295.036	324.239	317.577	334.179	328	288	375	337	331	342	341
ENSMUSG00000004319	3519.68	0.0478493	0.0852921	0.561004	0.574795	0.974687	protein_coding	12725	Clcn3	chloride channel, voltage-sensitive 3	8	3695.63	3295.75	3678.24	3572.98	3334.95	3410.81	3677	4189	3823	3724	3413	3546
ENSMUSG00000004328	108.529	0.365069	0.304361	1.19946	0.230349	0.945358	protein_coding	53417	Hif3a	hypoxia inducible factor 3, alpha subunit	7	90.4559	155.779	152.017	90.1881	73.2848	146.205	90	198	158	94	75	152
ENSMUSG00000004347	321.637	-0.145227	0.166363	-0.872953	0.382689	0.947726	protein_coding	18575	Pde1c	phosphodiesterase 1C	6	267.348	258.058	382.929	337.726	376.195	289.525	266	328	398	352	385	301
ENSMUSG00000004356	733.517	-0.00930178	0.09691	-0.0959838	0.923533	0.993703	protein_coding	70683	Utp20	UTP20 small subunit processome component	10	689.475	736.411	695.623	669.694	742.619	724.292	686	936	723	698	760	753
ENSMUSG00000004360	1111.73	-0.165252	0.100211	-1.64904	0.0991391	0.911963	protein_coding	212448	9330159F19Rik	RIKEN cDNA 9330159F19 gene	10	1058.33	1167.56	971.755	1112.96	1205.78	1269.68	1053	1484	1010	1160	1234	1320
ENSMUSG00000004364	2535.92	-0.0390132	0.0824795	-0.473004	0.63621	0.976078	protein_coding	26554	Cul3	cullin 3	1	2549.85	2380.75	2579.48	2544.45	2415.47	2753.85	2537	3026	2681	2652	2472	2863
ENSMUSG00000004366	832.659	0.0599796	0.206373	0.290637	0.771329	0.986745	protein_coding	20604	Sst	somatostatin	16	1008.08	687.631	792.798	1025.65	620.478	739.682	1003	874	824	1069	635	769
ENSMUSG00000004383	9218.32	-0.222201	0.178365	-1.24576	0.212851	0.945358	protein_coding	16795	Large1	LARGE xylosyl- and glucuronyltransferase 1	8	6390.21	9844.77	7531.58	7584.43	9581.74	10560.4	6358	12513	7828	7905	9806	10979
ENSMUSG00000004393	350.165	0.0918771	0.129183	0.711217	0.47695	0.961573	protein_coding	52513	Ddx56	DEAD box helicase 56	11	426.148	302.904	368.497	345.401	334.179	347.237	424	385	383	360	342	361
ENSMUSG00000004394	652.872	0.0183782	0.110709	0.166004	0.868154	0.991488	protein_coding	103694	Tmed4	transmembrane p24 trafficking protein 4	11	715.607	553.095	653.289	647.627	698.648	548.269	712	703	679	675	715	570
ENSMUSG00000004415	50.5805	-0.0973175	0.317929	-0.306098	0.75953	0.985992	protein_coding	140709	Col26a1	collagen, type XXVI, alpha 1	5	35.1773	57.4337	63.5008	35.4996	81.1019	50.9794	35	73	66	37	83	53
ENSMUSG00000004446	124.126	0.408275	0.169044	2.41519	0.0157269	0.782099	protein_coding	12122	Bid	BH3 interacting domain death agonist	6	149.755	136.11	136.623	88.2692	122.141	107.73	149	173	142	92	125	112
ENSMUSG00000004451	221.655	0.123394	0.140944	0.875487	0.381309	0.947726	protein_coding	64143	Ralb	v-ral simian leukemia viral oncogene B	1	251.266	209.279	229.95	251.375	197.38	183.718	250	266	239	262	202	191
ENSMUSG00000004455	1029.63	0.0548601	0.102457	0.535447	0.592341	0.975496	protein_coding	19047	Ppp1cc	protein phosphatase 1 catalytic subunit gamma	5	1159.85	1046.4	966.944	1047.72	1038.69	967.647	1154	1330	1005	1092	1063	1006
ENSMUSG00000004460	644.689	0.0815702	0.149901	0.544161	0.58633	0.974845	protein_coding	67838	Dnajb11	DnaJ heat shock protein family (Hsp40) member B11	16	738.723	585.352	570.545	642.83	679.106	467.472	735	744	593	670	695	486
ENSMUSG00000004462	274.042	-0.0970396	0.110231	-0.880325	0.378683	0.947726	protein_coding	70573	Tbccd1	TBCC domain containing 1	16	262.322	238.389	276.132	279.199	294.116	255.859	261	303	287	291	301	266
ENSMUSG00000004473	41.7236	0.130201	0.238828	0.545167	0.585639	0.974845	protein_coding	20256	Clec11a	C-type lectin domain family 11, member a	7	48.2432	41.6985	40.4096	36.459	39.0852	43.2844	48	53	42	38	40	45
ENSMUSG00000004500	208.063	-0.130302	0.157194	-0.828928	0.407145	0.952375	protein_coding	243834	Zfp324	zinc finger protein 324	7	220.109	188.823	176.07	220.673	220.832	198.146	219	240	183	230	226	206
ENSMUSG00000004508	631.89	-0.27164	0.143318	-1.89536	0.0580444	0.877756	protein_coding	14389	Gab2	growth factor receptor bound protein 2-associated protein 2	7	501.528	672.683	609.03	657.222	760.208	737.759	499	855	633	685	778	767
ENSMUSG00000004530	891.349	0.0261733	0.090384	0.289579	0.772139	0.986745	protein_coding	23790	Coro1c	coronin, actin binding protein 1C	5	927.676	943.329	898.633	963.285	837.401	919.553	923	1199	934	1004	857	956
ENSMUSG00000004535	2452.8	0.0611046	0.0891768	0.685207	0.493214	0.964682	protein_coding	52440	Tax1bp1	Tax1 (human T cell leukemia virus type I) binding protein 1	6	2807.15	2250.14	2422.65	2396.7	2489.73	2279.65	2793	2860	2518	2498	2548	2370
ENSMUSG00000004558	6183.12	0.107277	0.170084	0.630729	0.528218	0.968492	protein_coding	29811	Ndrg2	N-myc downstream regulated gene 2	14	7874.69	5259.51	6670.47	6482.03	6358.19	5543.29	7835	6685	6933	6756	6507	5763
ENSMUSG00000004561	193.915	0.0545772	0.165744	0.329286	0.741939	0.985992	protein_coding	52535	Mettl17	methyltransferase like 17	14	174.881	196.691	185.692	193.808	187.609	155.824	174	250	193	202	192	162
ENSMUSG00000004562	216.897	0.0191374	0.135125	0.141627	0.887375	0.991488	protein_coding	268739	Arhgef40	Rho guanine nucleotide exchange factor 40	14	259.307	194.331	226.101	241.781	211.06	215.46	258	247	235	252	216	224
ENSMUSG00000004565	545.658	-0.124607	0.100384	-1.24131	0.214493	0.945358	protein_coding	50767	Pnpla6	patatin-like phospholipase domain containing 6	8	509.568	575.911	531.098	658.181	561.85	544.422	507	732	552	686	575	566
ENSMUSG00000004567	349.33	-0.167965	0.123221	-1.36312	0.172845	0.940033	protein_coding	94178	Mcoln1	mucolipin 1	8	352.778	290.316	346.368	353.077	373.264	382.827	351	369	360	368	382	398
ENSMUSG00000004568	898.537	-0.303	0.101754	-2.97776	0.00290366	0.500211	protein_coding	102098	Arhgef18	Rho/Rac guanine nucleotide exchange factor 18	8	733.698	915.793	838.018	1008.38	1130.54	933.981	730	1164	871	1051	1157	971
ENSMUSG00000004591	1030.54	-0.0173531	0.0961355	-0.180507	0.856755	0.991488	protein_coding	109333	Pkn2	protein kinase N2	3	987.98	948.837	1078.55	890.367	1106.11	1054.22	983	1206	1121	928	1132	1096
ENSMUSG00000004609	51.0166	-0.215249	0.236649	-0.909568	0.36305	0.947425	protein_coding	12489	Cd33	CD33 molecule	7	54.2736	52.7132	51.9552	65.2424	55.6965	63.4838	54	67	54	68	57	66
ENSMUSG00000004626	149.191	0.0721206	0.17931	0.402212	0.687528	0.984851	protein_coding	20911	Stxbp2	syntaxin binding protein 2	8	140.709	148.698	163.563	149.674	145.592	135.624	140	189	170	156	149	141
ENSMUSG00000004631	485.248	-0.111263	0.111555	-0.99738	0.31858	0.947425	protein_coding	20392	Sgce	sarcoglycan, epsilon	6	430.168	468.124	439.695	427.914	495.405	523.26	428	595	457	446	507	544
ENSMUSG00000004633	446.822	-0.100038	0.170933	-0.585244	0.558384	0.972684	protein_coding	69993	Chn2	chimerin 2	6	390.971	462.617	468.559	525.777	449.48	442.463	389	588	487	548	460	460
ENSMUSG00000004637	939.147	-0.205789	0.180695	-1.13887	0.254756	0.945358	protein_coding	80707	Wwox	WW domain-containing oxidoreductase	8	570.877	970.866	794.722	800.179	950.748	946.486	568	1234	826	834	973	984
ENSMUSG00000004642	202.453	0.135543	0.146332	0.926269	0.354306	0.947425	protein_coding	20492	Slbp	stem-loop binding protein	5	246.241	188.036	235.723	189.011	225.717	193.337	245	239	245	197	231	201
ENSMUSG00000004655	58.1749	0.287048	1.02753	0.279358	0.77997	0.986745	protein_coding	11826	Aqp1	aquaporin 1	6	133.674	36.1911	121.229	176.538	20.5197	41.3607	133	46	126	184	21	43
ENSMUSG00000004661	97.2678	-0.299485	0.222267	-1.34741	0.177847	0.940033	protein_coding	56380	Arid3b	AT-rich interaction domain 3B	9	59.2989	105.426	90.4405	92.107	102.599	121.196	59	134	94	96	105	126
ENSMUSG00000004665	44.1179	0.481998	0.285777	1.68662	0.0916761	0.907038	protein_coding	12798	Cnn2	calponin 2	10	73.3698	30.6838	50.0309	40.2968	32.2453	36.5513	73	39	52	42	33	38
ENSMUSG00000004667	285.34	0.210766	0.127373	1.65471	0.0979828	0.911963	protein_coding	66420	Polr2e	polymerase (RNA) II (DNA directed) polypeptide E	10	315.591	306.051	317.504	323.334	247.214	240.469	314	389	330	337	253	250
ENSMUSG00000004677	968.931	-0.0621884	0.142773	-0.435575	0.663145	0.982592	protein_coding	17925	Myo9b	myosin IXb	8	761.84	1070	960.209	935.461	957.588	1024.4	758	1360	998	975	980	1065
ENSMUSG00000004698	3797.3	-0.22386	0.177396	-1.26192	0.206977	0.945358	protein_coding	79221	Hdac9	histone deacetylase 9	12	2731.77	4037.67	3306.85	3253.49	4750.81	3765.74	2718	5132	3437	3391	4862	3915
ENSMUSG00000004730	88.2102	0.193868	0.295853	0.655287	0.512283	0.967404	protein_coding	13733	Adgre1	adhesion G protein-coupled receptor E1	17	113.572	84.9705	75.0464	70.9991	97.7131	70.2169	113	108	78	74	100	73
ENSMUSG00000004748	671.417	0.0868447	0.129137	0.672502	0.501264	0.965297	protein_coding	67900	Mtfp1	mitochondrial fission process 1	11	802.043	608.955	645.592	643.789	729.917	560.774	798	774	671	671	747	583
ENSMUSG00000004768	311.453	-0.0731578	0.167394	-0.43704	0.662082	0.982524	protein_coding	19335	Rab23	RAB23, member RAS oncogene family	1	200.008	356.404	352.141	308.942	304.865	344.352	199	453	366	322	312	358
ENSMUSG00000004771	1289.84	-0.0255737	0.0863905	-0.296024	0.767212	0.986294	protein_coding	53869	Rab11a	RAB11A, member RAS oncogene family	9	1359.85	1129.79	1314.27	1257.84	1317.17	1292.76	1353	1436	1366	1311	1348	1344
ENSMUSG00000004788	208.333	0.0816377	0.138624	0.588913	0.55592	0.972474	protein_coding	217715	Eif2b2	eukaryotic translation initiation factor 2B, subunit 2 beta	12	208.049	201.411	205.897	231.227	165.135	184.68	207	256	214	241	169	192
ENSMUSG00000004789	1275.68	-0.0146686	0.0664392	-0.220782	0.825262	0.989923	protein_coding	78920	Dlst	dihydrolipoamide S-succinyltransferase	12	1276.43	1206.11	1303.69	1330.75	1316.2	1175.41	1270	1533	1355	1387	1347	1222
ENSMUSG00000004791	37.2022	-0.281965	0.329869	-0.854778	0.392674	0.951956	protein_coding	18654	Pgf	placental growth factor	12	44.2229	20.4559	26.9397	35.4996	42.9938	31.7419	44	26	28	37	44	33
ENSMUSG00000004798	1857.48	-0.101278	0.0823722	-1.22951	0.21888	0.945358	protein_coding	29869	Ulk2	unc-51 like kinase 2	11	1957.87	1721.44	1822.28	1935.21	1942.54	2020.9	1948	2188	1894	2017	1988	2101
ENSMUSG00000004815	609.481	0.0994466	0.102223	0.972836	0.330635	0.947425	protein_coding	110524	Dgkq	diacylglycerol kinase, theta	5	634.197	623.903	636.932	594.857	557.942	615.6	631	793	662	620	571	640
ENSMUSG00000004837	31.0322	0.074747	0.282177	0.264894	0.791091	0.987711	protein_coding	71520	Grap	GRB2-related adaptor protein	11	32.1621	27.5367	38.4853	36.459	31.2682	25.0088	32	35	40	38	32	26
ENSMUSG00000004843	464.451	0.0355021	0.110497	0.321294	0.747988	0.985992	protein_coding	68942	Chmp2b	charged multivesicular body protein 2B	16	525.649	453.963	454.127	459.575	422.12	515.565	523	577	472	479	432	536
ENSMUSG00000004846	261.47	-0.0781966	0.133438	-0.586015	0.557865	0.972652	protein_coding	26433	Plod3	procollagen-lysine, 2-oxoglutarate 5-dioxygenase 3	5	268.353	244.683	207.821	296.469	224.74	239.507	267	311	216	309	230	249
ENSMUSG00000004849	981.399	-0.0247668	0.127602	-0.194093	0.846103	0.991488	protein_coding	11769	Ap1s1	adaptor protein complex AP-1, sigma 1	5	1008.08	855.999	1027.56	1107.2	1001.56	831.061	1003	1088	1068	1154	1025	864
ENSMUSG00000004865	758.011	0.0848766	0.0827727	1.02542	0.305166	0.947425	protein_coding	20815	Srpk1	serine/arginine-rich protein specific kinase 1	17	739.729	870.947	727.373	735.896	776.819	696.398	736	1107	756	767	795	724
ENSMUSG00000004880	261.306	0.180126	0.117801	1.52906	0.126248	0.915283	protein_coding	98386	Lbr	lamin B receptor	1	302.525	291.102	256.89	255.213	274.574	221.231	301	370	267	266	281	230
ENSMUSG00000004885	15.3627	0.254684	0.492853	0.516755	0.605327	0.975496	protein_coding	12904	Crabp2	cellular retinoic acid binding protein II	3	18.0912	16.522	17.3184	13.4323	14.657	15.39	18	21	18	14	15	16
ENSMUSG00000004891	82.8739	0.0831591	0.212068	0.392135	0.694959	0.98582	protein_coding	18008	Nes	nestin	3	100.507	76.3161	78.8949	93.0664	87.9418	59.6363	100	97	82	97	90	62
ENSMUSG00000004892	1450.7	0.0870446	0.129039	0.67456	0.499955	0.965297	protein_coding	12032	Bcan	brevican	3	1406.09	1435.84	1664.49	1643.53	1195.03	1403.38	1399	1825	1730	1713	1223	1459
ENSMUSG00000004894	106.633	0.200319	0.253617	0.789849	0.429616	0.953242	protein_coding	73940	Hapln2	hyaluronan and proteoglycan link protein 2	3	113.572	105.426	126.039	125.688	70.3534	103.883	113	134	131	131	72	108
ENSMUSG00000004895	321.602	-0.0603593	0.119416	-0.505452	0.613241	0.975496	protein_coding	94315	Prcc	papillary renal cell carcinoma (translocation-associated)	3	294.484	354.044	324.239	359.793	347.859	308.762	293	450	337	375	356	321
ENSMUSG00000004896	228.345	-0.0790116	0.145151	-0.544341	0.586207	0.974845	protein_coding	229503	Mettl25b	methyltransferase like 25B	3	236.19	230.522	187.616	227.389	222.786	241.431	235	293	195	237	228	251
ENSMUSG00000004897	1004.26	0.0949135	0.0876797	1.0825	0.279029	0.945358	protein_coding	15191	Hdgf	heparin binding growth factor	3	1079.44	951.197	1054.5	998.785	920.457	966.685	1074	1209	1096	1041	942	1005
ENSMUSG00000004902	460.415	-0.00833314	0.183167	-0.0454948	0.963713	0.994322	protein_coding	71803	Slc25a18	solute carrier family 25 (mitochondrial carrier), member 18	6	563.842	370.566	467.597	521.939	522.765	363.589	561	471	486	544	535	378
ENSMUSG00000004929	400.21	0.122149	0.111876	1.09183	0.274909	0.945358	protein_coding	50492	Thop1	thimet oligopeptidase 1	10	448.259	413.051	360.8	392.414	388.898	341.466	446	525	375	409	398	355
ENSMUSG00000004931	138.624	0.0577452	0.214385	0.269353	0.787658	0.9877	protein_coding	57267	Apba3	amyloid beta precursor protein binding family A member 3	10	163.826	153.419	144.32	182.295	147.547	113.501	163	195	150	190	151	118
ENSMUSG00000004933	1367.02	0.0688315	0.10502	0.655415	0.512201	0.967404	protein_coding	17179	Matk	megakaryocyte-associated tyrosine kinase	10	1415.13	1450.01	1237.3	1350.9	1294.7	1266.79	1408	1843	1286	1408	1325	1317
ENSMUSG00000004934	147.623	-0.0437791	0.189265	-0.231312	0.817073	0.989923	protein_coding	59004	Pias4	protein inhibitor of activated STAT 4	10	154.78	152.632	139.509	181.336	156.341	123.12	154	194	145	189	160	128
ENSMUSG00000004936	3443.81	0.0415988	0.0838105	0.496343	0.619652	0.975496	protein_coding	26395	Map2k1	mitogen-activated protein kinase kinase 1	9	3834.33	3416.91	3215.45	3325.45	3418	3424.28	3815	4343	3342	3466	3498	3560
ENSMUSG00000004937	844.136	0.0394417	0.0809996	0.486937	0.626303	0.975496	protein_coding	52551	Sgta	small glutamine-rich tetratricopeptide repeat (TPR)-containing, alpha	10	884.458	837.903	837.056	895.165	823.721	770.462	880	1065	870	933	843	801
ENSMUSG00000004945	441.463	0.0494566	0.141485	0.349554	0.726674	0.98582	protein_coding	70544	Tmem242	transmembrane protein 242	17	492.482	376.86	445.468	415.441	421.143	431.882	490	479	463	433	431	449
ENSMUSG00000004947	114.319	0.192197	0.175742	1.09363	0.274116	0.945358	protein_coding	74198	Dtx2	deltex 2, E3 ubiquitin ligase	5	110.557	125.095	140.471	106.499	104.553	118.311	110	159	146	111	107	123
ENSMUSG00000004951	33.7852	0.109537	0.429861	0.254819	0.798863	0.987983	protein_coding	15507	Hspb1	heat shock protein 1	5	55.2786	36.1911	20.2048	52.7696	34.1996	16.3519	55	46	21	55	35	17
ENSMUSG00000004952	27.121	0.136876	0.326777	0.418867	0.675314	0.983083	protein_coding	54153	Rasa4	RAS p21 protein activator 4	5	27.1368	27.5367	34.6368	33.5807	22.474	25.0088	27	35	36	35	23	26
ENSMUSG00000004961	863.613	-0.0441305	0.115352	-0.382571	0.702038	0.98582	protein_coding	53420	Syt5	synaptotagmin V	7	905.564	812.727	821.662	903.8	923.389	790.662	901	1033	854	942	945	822
ENSMUSG00000004980	2435.16	0.105958	0.109447	0.968119	0.332985	0.947425	protein_coding	53379	Hnrnpa2b1	heterogeneous nuclear ribonucleoprotein A2/B1	6	2229.24	2734.79	2889.29	2810.22	2360.75	2127.67	2218	3476	3003	2929	2416	2212
ENSMUSG00000004994	121.543	0.0866972	0.155197	0.558626	0.576417	0.974765	protein_coding	67736	Yju2b	YJU2 splicing factor homolog B	8	112.567	124.309	141.434	124.728	102.599	128.891	112	158	147	130	105	134
ENSMUSG00000004996	154.776	0.463881	0.234317	1.97972	0.0477353	0.856145	protein_coding	67873	Mri1	methylthioribose-1-phosphate isomerase 1	8	175.887	189.61	187.616	120.89	149.501	130.815	175	241	195	126	153	136
ENSMUSG00000005034	4645.06	-0.0856422	0.10078	-0.849793	0.39544	0.952375	protein_coding	18749	Prkacb	protein kinase, cAMP dependent, catalytic, beta	3	5074.58	4118.71	4536.46	4794.36	5512.97	4259.19	5049	5235	4715	4997	5642	4428
ENSMUSG00000005043	65.51	0.00971372	0.238987	0.0406454	0.967579	0.994542	protein_coding	27029	Sgsh	N-sulfoglucosamine sulfohydrolase (sulfamidase)	11	65.3293	60.5808	90.4405	94.0259	57.6507	62.5219	65	77	94	98	59	65
ENSMUSG00000005045	2303.76	-0.17931	0.128578	-1.39456	0.163149	0.933782	protein_coding	269610	Chd5	chromodomain helicase DNA binding protein 5	4	1724.69	2531.02	2542.92	2855.32	2271.83	2573.98	1716	3217	2643	2976	2325	2676
ENSMUSG00000005054	113.336	0.195785	0.214649	0.912115	0.361708	0.947425	protein_coding	13014	Cstb	cystatin B	10	134.679	84.1837	113.532	108.418	92.8274	87.5307	134	107	118	113	95	91
ENSMUSG00000005057	48.715	0.0939333	0.247592	0.379388	0.7044	0.98582	protein_coding	23921	Sh2b2	SH2B adaptor protein 2	5	64.3242	62.1543	41.3717	40.2968	61.5592	55.7888	64	79	43	42	63	58
ENSMUSG00000005069	523.385	-0.034162	0.0933583	-0.365923	0.714422	0.98582	protein_coding	19305	Pex5	peroxisomal biogenesis factor 5	6	501.528	568.043	461.824	533.453	498.337	539.612	499	722	480	556	510	561
ENSMUSG00000005078	519.048	0.0142006	0.114236	0.12431	0.90107	0.992737	protein_coding	104771	Jkamp	JNK1/MAPK8-associated membrane protein	12	592.989	483.86	514.741	521.939	528.628	523.26	590	615	535	544	541	544
ENSMUSG00000005087	85.9905	-0.351024	0.239647	-1.46475	0.142989	0.922219	protein_coding	12505	Cd44	CD44 antigen	2	71.3597	70.8087	102.948	94.0259	104.553	113.501	71	90	107	98	107	118
ENSMUSG00000005089	43015.3	-0.187538	0.126431	-1.48333	0.137988	0.917021	protein_coding	20511	Slc1a2	solute carrier family 1 (glial high affinity glutamate transporter), member 2	2	36815.6	41416.8	44568.9	44031.9	40521.6	55295.3	36630	52642	46323	45893	41470	57487
ENSMUSG00000005102	680.304	-0.075958	0.137931	-0.550697	0.581842	0.974845	protein_coding	27103	Eif2ak4	eukaryotic translation initiation factor 2 alpha kinase 4	2	534.695	771.028	655.213	667.775	661.518	740.644	532	980	681	696	677	770
ENSMUSG00000005103	2889.22	0.0308427	0.0955251	0.322876	0.746789	0.985992	protein_coding	22388	Wdr1	WD repeat domain 1	5	3280.54	2567.21	2876.78	2850.52	2893.28	2792.33	3264	3263	2990	2971	2961	2903
ENSMUSG00000005107	126.037	0.013453	0.219847	0.0611927	0.951206	0.993703	protein_coding	117591	Slc2a9	solute carrier family 2 (facilitated glucose transporter), member 9	5	109.552	138.47	111.607	111.296	95.7588	150.053	109	176	116	116	98	156
ENSMUSG00000005124	13.1894	-0.216573	0.468242	-0.462522	0.643707	0.978031	protein_coding	22402	Ccn4	cellular communication network factor 4	15	19.0963	11.8015	13.4699	15.3512	16.6112	19.2375	19	15	14	16	17	20
ENSMUSG00000005125	815.38	0.0921152	0.173996	0.529411	0.59652	0.975496	protein_coding	17988	Ndrg1	N-myc downstream regulated gene 1	15	928.681	750.572	990.035	1000.7	716.237	785.852	924	954	1029	1043	733	817
ENSMUSG00000005142	429.253	0.147995	0.141094	1.04891	0.294218	0.947425	protein_coding	17159	Man2b1	mannosidase 2, alpha B1	8	506.553	416.198	470.483	445.184	427.983	382.827	504	529	489	464	438	398
ENSMUSG00000005148	81.4566	-0.0296632	0.223945	-0.132457	0.894622	0.991488	protein_coding	12224	Klf5	Kruppel-like transcription factor 5	14	73.3698	91.2646	92.3648	90.1881	93.8046	78.8738	73	116	96	94	96	82
ENSMUSG00000005150	161.004	0.225302	0.14192	1.58753	0.112392	0.911963	protein_coding	67836	Wdr83	WD repeat domain containing 83	8	156.79	158.926	154.903	160.228	122.141	120.234	156	202	161	167	125	125
ENSMUSG00000005161	1828.82	0.164308	0.135367	1.21379	0.224827	0.945358	protein_coding	21672	Prdx2	peroxiredoxin 2	8	2308.64	1614.44	1762.63	1756.75	1719.75	1594.79	2297	2052	1832	1831	1760	1658
ENSMUSG00000005198	690.376	-0.341529	0.143521	-2.37964	0.0173296	0.782099	protein_coding	20020	Polr2a	polymerase (RNA) II (DNA directed) polypeptide A	11	513.589	702.58	666.758	755.085	663.472	969.571	511	893	693	787	679	1008
ENSMUSG00000005204	684.43	-0.0362461	0.0847389	-0.427739	0.668841	0.983083	protein_coding	80886	Senp3	SUMO/sentrin specific peptidase 3	11	658.318	707.3	671.569	705.194	710.374	675.237	655	899	698	735	727	702
ENSMUSG00000005220	14.8939	-0.391581	0.535439	-0.731326	0.46458	0.956784	protein_coding	53419	Corin	corin, serine peptidase	5	15.076	5.50734	24.0533	36.459	11.7256	9.61876	15	7	25	38	12	10
ENSMUSG00000005225	457.2	-0.0353291	0.106176	-0.33274	0.73933	0.985992	protein_coding	231999	Plekha8	pleckstrin homology domain containing, family A (phosphoinositide binding specific) member 8	6	461.325	467.338	473.37	449.981	498.337	488.633	459	594	492	469	510	508
ENSMUSG00000005237	96.4465	-0.112704	0.223509	-0.504251	0.614085	0.975496	protein_coding	327954	Dnah2	dynein, axonemal, heavy chain 2	11	82.4154	87.3307	97.1755	120.89	77.1933	90.4163	82	111	101	126	79	94
ENSMUSG00000005251	17.6389	0.447371	0.556112	0.804461	0.421131	0.952375	protein_coding	72388	Ripk4	receptor-interacting serine-threonine kinase 4	16	33.1672	14.1617	24.0533	28.7834	8.79418	14.4281	33	18	25	30	9	15
ENSMUSG00000005262	739.435	0.0424304	0.0762233	0.556659	0.57776	0.974845	protein_coding	22230	Ufd1	ubiquitin recognition factor in ER-associated degradation 1	16	771.891	733.264	738.919	718.626	755.322	704.093	768	932	768	749	773	732
ENSMUSG00000005267	294.215	0.240557	0.111869	2.15035	0.0315275	0.829523	protein_coding	170740	Zfp287	zinc finger protein 287	11	335.692	320.213	318.466	283.996	303.888	236.621	334	407	331	296	311	246
ENSMUSG00000005268	137.407	-0.0945369	0.31952	-0.295871	0.767328	0.986294	protein_coding	19116	Prlr	prolactin receptor	15	134.679	122.735	129.888	154.471	132.89	126.006	134	156	135	161	136	131
ENSMUSG00000005299	818.014	-0.0305271	0.0678289	-0.45006	0.652667	0.980977	protein_coding	56384	Letm1	leucine zipper-EF-hand containing transmembrane protein 1	5	792.997	857.572	841.867	885.57	813.95	848.374	789	1090	875	923	833	882
ENSMUSG00000005312	2022.8	-0.0488589	0.0715075	-0.68327	0.494437	0.96506	protein_coding	56085	Ubqln1	ubiquilin 1	13	2122.7	1945.67	1989.69	2128.05	2108.65	2027.63	2112	2473	2068	2218	2158	2108
ENSMUSG00000005338	2585.22	-0.189902	0.101298	-1.87469	0.0608353	0.877756	protein_coding	94332	Cadm3	cell adhesion molecule 3	1	2400.1	2522.36	2614.12	3194	2341.21	3061.65	2388	3206	2717	3329	2396	3183
ENSMUSG00000005354	509.252	0.354533	0.201604	1.75856	0.0786521	0.902081	protein_coding	56551	Txn2	thioredoxin 2	15	431.173	558.602	641.743	619.803	338.087	318.381	429	710	667	646	346	331
ENSMUSG00000005357	102.571	-0.0756531	0.200205	-0.377878	0.705521	0.98582	protein_coding	20513	Slc1a6	solute carrier family 1 (high affinity aspartate/glutamate transporter), member 6	10	95.4813	94.4116	128.926	87.3097	123.118	125.044	95	120	134	91	126	130
ENSMUSG00000005360	7627.13	0.0930598	0.106555	0.873346	0.382474	0.947726	protein_coding	20512	Slc1a3	solute carrier family 1 (glial high affinity glutamate transporter), member 3	15	8675.73	6897.56	7875.06	7653.51	7332.39	6994.76	8632	8767	8185	7977	7504	7272
ENSMUSG00000005362	1236.55	0.0185415	0.121088	0.153124	0.8783	0.991488	protein_coding	58799	Crbn	cereblon	6	1415.13	1029.87	1219.99	1165.73	1255.61	1193.69	1408	1309	1268	1215	1285	1241
ENSMUSG00000005370	380.178	-0.0923839	0.114473	-0.807039	0.419644	0.952375	protein_coding	17688	Msh6	mutS homolog 6	17	414.087	344.602	387.74	378.982	458.274	382.827	412	438	403	395	469	398
ENSMUSG00000005371	1880.06	-0.157409	0.110972	-1.41846	0.156057	0.932461	protein_coding	225055	Fbxo11	F-box protein 11	17	1625.19	1938.59	1925.23	1945.76	1743.2	2434.51	1617	2464	2001	2028	1784	2531
ENSMUSG00000005373	13.1892	-0.000178015	0.406854	-0.000437539	0.999651	0.999833	protein_coding	58805	Mlxipl	MLX interacting protein-like	5	11.0557	15.7353	14.432	15.3512	10.7484	15.39	11	20	15	16	11	16
ENSMUSG00000005374	330.776	-0.127003	0.103599	-1.22591	0.220232	0.945358	protein_coding	27368	Tbl2	transducin (beta)-like 2	5	354.788	321.786	294.413	373.225	341.019	345.313	353	409	306	389	349	359
ENSMUSG00000005378	240.302	0.0950334	0.14813	0.641554	0.521163	0.968492	protein_coding	66138	Bud23	BUD23, rRNA methyltransferase and ribosome maturation factor	5	244.231	232.095	221.291	236.984	213.992	201.994	243	295	230	247	219	210
ENSMUSG00000005397	95.8477	0.272019	0.193461	1.40607	0.159704	0.93369	protein_coding	18073	Nid1	nidogen 1	13	107.542	96.7719	113.532	94.9853	81.1019	86.5688	107	123	118	99	83	90
ENSMUSG00000005410	60.8706	0.0510149	0.215216	0.23704	0.812625	0.989213	protein_coding	17218	Mcm5	minichromosome maintenance complex component 5	8	53.2685	61.3676	51.9552	44.1346	63.5135	53.865	53	78	54	46	65	56
ENSMUSG00000005413	43.1732	-0.165425	0.298222	-0.554704	0.579097	0.974845	protein_coding	15368	Hmox1	heme oxygenase 1	8	42.2128	35.4044	33.6747	41.2562	36.1538	47.1319	42	45	35	43	37	49
ENSMUSG00000005417	6341.15	-0.0586018	0.0654397	-0.895508	0.370515	0.947425	protein_coding	26936	Mprip	myosin phosphatase Rho interacting protein	11	5930.89	6490.01	6254.83	6615.39	6117.82	6719.66	5901	8249	6501	6895	6261	6986
ENSMUSG00000005442	715.004	-0.292329	0.220159	-1.32781	0.184243	0.942722	protein_coding	71722	Cic	capicua transcriptional repressor	7	563.842	799.352	758.161	1082.26	530.582	985.923	561	1016	788	1128	543	1025
ENSMUSG00000005447	45.3368	0.518643	0.252095	2.05733	0.0396541	0.829523	protein_coding	18476	Pafah1b3	platelet-activating factor acetylhydrolase, isoform 1b, subunit 3	7	55.2786	34.6176	59.6523	35.4996	32.2453	35.5894	55	44	62	37	33	37
ENSMUSG00000005465	13.3234	-0.425399	0.523311	-0.812899	0.416276	0.952375	protein_coding	50931	Il27ra	interleukin 27 receptor, alpha	8	7.03546	19.6691	11.5456	9.59448	11.7256	30.78	7	25	12	10	12	32
ENSMUSG00000005469	1273.39	0.0693479	0.115879	0.59845	0.54954	0.971286	protein_coding	18747	Prkaca	protein kinase, cAMP dependent, catalytic, alpha	8	1310.61	1311.53	1455.71	1520.72	1092.43	1272.56	1304	1667	1513	1585	1118	1323
ENSMUSG00000005481	138.206	-0.0253672	0.152782	-0.166035	0.868129	0.991488	protein_coding	68278	Ddx39a	DEAD box helicase 39a	8	151.765	128.242	118.342	141.998	124.096	138.51	151	163	123	148	127	144
ENSMUSG00000005483	530.369	-0.0315027	0.208154	-0.151343	0.879705	0.991488	protein_coding	81489	Dnajb1	DnaJ heat shock protein family (Hsp40) member B1	8	709.577	512.97	434.884	650.505	620.478	422.263	706	652	452	678	635	439
ENSMUSG00000005493	13.2116	-0.0864241	0.485232	-0.178109	0.858638	0.991488	protein_coding	55993	Msh4	mutS homolog 4	3	10.0507	18.0956	6.73493	8.63503	13.6798	15.39	10	23	7	9	14	16
ENSMUSG00000005501	647.683	-0.142069	0.113102	-1.25612	0.209074	0.945358	protein_coding	227334	Usp40	ubiquitin specific peptidase 40	1	575.903	623.117	609.993	595.817	746.528	655.037	573	792	634	621	764	681
ENSMUSG00000005505	362.615	0.131945	0.147445	0.894874	0.370855	0.947425	protein_coding	67136	Kbtbd4	kelch repeat and BTB (POZ) domain containing 4	2	427.153	344.602	366.573	407.765	354.698	275.096	425	438	381	425	363	286
ENSMUSG00000005506	3068.36	-0.188843	0.0827096	-2.2832	0.0224185	0.782099	protein_coding	13046	Celf1	CUGBP, Elav-like family member 1	2	2739.81	3253.27	2859.46	3363.82	3089.69	3641.66	2726	4135	2972	3506	3162	3786
ENSMUSG00000005510	720.932	0.164772	0.096455	1.70828	0.0875839	0.903829	protein_coding	68349	Ndufs3	NADH:ubiquinone oxidoreductase core subunit S3	2	847.271	744.278	725.449	733.018	695.717	636.762	843	946	754	764	712	662
ENSMUSG00000005514	696.085	0.0883983	0.0889961	0.993283	0.320572	0.947425	protein_coding	18984	Por	cytochrome p450 oxidoreductase	5	664.349	754.506	735.07	754.126	617.547	655.999	661	959	764	786	632	682
ENSMUSG00000005533	2240.6	-0.195053	0.179107	-1.08903	0.276139	0.945358	protein_coding	16001	Igf1r	insulin-like growth factor I receptor	7	1465.39	2571.14	2001.24	2101.19	2306.03	2507.61	1458	3268	2080	2190	2360	2607
ENSMUSG00000005534	1298.65	-0.158323	0.113866	-1.39043	0.164398	0.933782	protein_coding	16337	Insr	insulin receptor	8	1001.05	1378.41	1281.56	1240.57	1331.83	1516.88	996	1752	1332	1293	1363	1577
ENSMUSG00000005566	1162.72	0.0173363	0.120671	0.143666	0.885764	0.991488	protein_coding	21849	Trim28	tripartite motif-containing 28	7	1325.68	1061.34	1236.34	1343.23	1033.8	1200.42	1319	1349	1285	1400	1058	1248
ENSMUSG00000005575	651.761	0.0945397	0.124205	0.761157	0.446563	0.954457	protein_coding	22192	Ube2m	ubiquitin-conjugating enzyme E2M	7	735.708	619.97	620.576	675.451	663.472	510.756	732	788	645	704	679	531
ENSMUSG00000005580	3923.76	-0.0981558	0.150023	-0.654273	0.512936	0.967615	protein_coding	11515	Adcy9	adenylate cyclase 9	16	2791.07	4528.61	3446.36	3466.48	3927.09	4134.14	2777	5756	3582	3613	4019	4298
ENSMUSG00000005583	3734.92	-0.276296	0.157904	-1.74977	0.0801578	0.902081	protein_coding	17260	Mef2c	myocyte enhancer factor 2C	13	3172.99	3550.66	3554.12	3491.43	5529.58	3427.16	3157	4513	3694	3639	5659	3563
ENSMUSG00000005609	982.665	0.00885779	0.125723	0.0704548	0.943832	0.993703	protein_coding	22083	Ctr9	CTR9 homolog, Paf1/RNA polymerase II complex component	7	1159.85	828.462	940.004	940.259	1059.21	908.011	1154	1053	977	980	1084	944
ENSMUSG00000005610	5403.45	-0.152606	0.088093	-1.73232	0.0832161	0.902081	protein_coding	13690	Eif4g2	eukaryotic translation initiation factor 4, gamma 2	7	5399.21	5074.62	5238.82	6228.73	5156.32	6079.05	5372	6450	5445	6492	5277	6320
ENSMUSG00000005611	43.5367	-0.0179379	0.271068	-0.0661751	0.947238	0.993703	protein_coding	17540	Irag1	inositol 1,4,5-triphosphate receptor associated 1	7	53.2685	55.0734	46.1824	46.0535	67.422	43.2844	53	70	48	48	69	45
ENSMUSG00000005615	487.058	-0.0262025	0.11216	-0.233618	0.815282	0.989878	protein_coding	13026	Pcyt1a	phosphate cytidylyltransferase 1, choline, alpha isoform	16	517.609	450.815	533.022	494.115	537.422	495.366	515	573	554	515	550	515
ENSMUSG00000005621	473.631	-0.116132	0.143478	-0.809409	0.41828	0.952375	protein_coding	233410	Zfp592	zinc finger protein 592	7	373.885	526.345	530.136	510.426	499.314	542.498	372	669	551	532	511	564
ENSMUSG00000005625	954.72	-0.0202057	0.103842	-0.194581	0.845721	0.991488	protein_coding	19185	Psmd4	proteasome (prosome, macropain) 26S subunit, non-ATPase, 4	3	1095.52	805.646	911.14	955.61	1002.54	889.735	1090	1024	947	996	1026	925
ENSMUSG00000005656	557.155	0.151269	0.0972144	1.55604	0.119699	0.911963	protein_coding	72183	Snx6	sorting nexin 6	12	635.202	534.999	603.258	518.102	543.285	532.879	632	680	627	540	556	554
ENSMUSG00000005667	74.8517	0.22724	0.281792	0.80641	0.420007	0.952375	protein_coding	17768	Mthfd2	methylenetetrahydrofolate dehydrogenase (NAD+ dependent), methenyltetrahydrofolate cyclohydrolase	6	81.4103	77.1028	76.9707	58.5263	78.1705	64.4457	81	98	80	61	80	67
ENSMUSG00000005672	1211.74	-0.219309	0.105209	-2.08451	0.0371137	0.829523	protein_coding	16590	Kit	KIT proto-oncogene receptor tyrosine kinase	5	1005.07	1263.54	1173.8	1321.16	1247.8	1441.85	1000	1606	1220	1377	1277	1499
ENSMUSG00000005674	554.67	0.156812	0.1534	1.02224	0.306666	0.947425	protein_coding	641376	Tomm40l	translocase of outer mitochondrial membrane 40-like	1	688.47	540.507	465.673	517.142	545.239	456.891	685	687	484	539	558	475
ENSMUSG00000005682	158.192	0.192595	0.195224	0.986532	0.323872	0.947425	protein_coding	103135	Pan2	PAN2 poly(A) specific ribonuclease subunit	10	152.77	175.448	172.222	153.512	123.118	161.595	152	223	179	160	126	168
ENSMUSG00000005683	2601.75	-0.0099261	0.0778136	-0.127562	0.898495	0.992161	protein_coding	12974	Cs	citrate synthase	10	2754.89	2410.64	2687.24	2907.13	2521	2474.91	2741	3064	2793	3030	2580	2573
ENSMUSG00000005686	265.96	0.162822	0.139525	1.16697	0.243221	0.945358	protein_coding	11717	Ampd3	adenosine monophosphate deaminase 3	7	245.236	309.198	301.148	283.037	217.9	264.516	244	393	313	295	223	275
ENSMUSG00000005687	397.446	0.106886	0.103593	1.03179	0.302173	0.947425	protein_coding	68183	Bcas2	BCAS2 pre-mRNA processing factor	3	395.996	402.036	410.831	409.684	378.15	334.733	394	511	427	427	387	348
ENSMUSG00000005698	981.329	0.0645287	0.0719858	0.896409	0.370034	0.947425	protein_coding	13018	Ctcf	CCCTC-binding factor	8	999.036	1055.84	983.3	974.799	924.366	1008.05	994	1342	1022	1016	946	1048
ENSMUSG00000005699	192.821	0.101264	0.179752	0.563352	0.573195	0.974529	protein_coding	56513	Pard6a	par-6 family cell polarity regulator alpha	8	236.19	173.875	176.07	158.309	209.106	177.947	235	221	183	165	214	185
ENSMUSG00000005705	18.6455	-0.344437	0.441423	-0.780289	0.435221	0.953342	protein_coding	11604	Agrp	agouti related neuropeptide	8	9.04559	26.75	18.2805	17.2701	25.4054	26.9325	9	34	19	18	26	28
ENSMUSG00000005716	332.253	0.228316	0.184728	1.23596	0.216474	0.945358	protein_coding	19293	Pvalb	parvalbumin	15	431.173	268.286	374.27	264.808	355.676	294.334	429	341	389	276	364	306
ENSMUSG00000005718	37.0127	-0.0682051	0.266277	-0.256143	0.797841	0.987983	protein_coding	83383	Tfap4	transcription factor AP4	16	24.1216	34.6176	38.4853	37.4185	33.2224	31.7419	24	44	40	39	34	33
ENSMUSG00000005732	214.312	0.170527	0.134488	1.26797	0.204808	0.944831	protein_coding	19385	Ranbp1	RAN binding protein 1	16	255.287	204.559	249.193	203.403	217.9	206.803	254	260	259	212	223	215
ENSMUSG00000005774	237.818	-0.0389785	0.147784	-0.263753	0.79197	0.987711	protein_coding	53970	Rfx5	regulatory factor X, 5 (influences HLA class II expression)	3	227.145	228.161	272.284	238.902	264.802	243.355	226	290	283	249	271	253
ENSMUSG00000005779	1055.94	0.164924	0.140441	1.17433	0.240263	0.945358	protein_coding	19172	Psmb4	proteasome (prosome, macropain) subunit, beta type 4	3	1307.59	930.741	1090.1	989.19	1037.71	939.753	1301	1183	1133	1031	1062	977
ENSMUSG00000005802	1105.63	0.0614672	0.119656	0.513698	0.607463	0.975496	protein_coding	22785	Slc30a4	solute carrier family 30 (zinc transporter), member 4	2	1317.64	970.079	1179.58	1055.39	1232.16	1032.09	1311	1233	1226	1100	1261	1073
ENSMUSG00000005803	76.5841	0.121616	0.211375	0.575355	0.565051	0.974529	protein_coding	59010	Sqor	sulfide quinone oxidoreductase	2	97.4914	60.5808	98.1376	78.6747	76.2162	78.8738	97	77	102	82	78	82
ENSMUSG00000005804	252.398	-0.344832	0.16482	-2.09218	0.0364228	0.829523	protein_coding	18457	Bloc1s6	biogenesis of lysosomal organelles complex-1, subunit 6, pallidin	2	224.13	222.654	243.42	331.009	299.979	245.278	223	283	253	345	307	255
ENSMUSG00000005813	686.116	0.0313918	0.0985297	0.318603	0.750028	0.985992	protein_coding	75624	Metap1	methionyl aminopeptidase 1	3	745.759	598.727	732.184	640.911	693.763	693.512	742	761	761	668	710	721
ENSMUSG00000005823	168.252	-0.00596373	0.139757	-0.0426722	0.965963	0.994542	protein_coding	78308	Gpr108	G protein-coupled receptor 108	17	167.846	153.419	170.298	185.173	166.112	141.396	167	195	177	193	170	147
ENSMUSG00000005846	644.247	0.0757459	0.0947516	0.799415	0.42405	0.953082	protein_coding	66409	Rsl1d1	ribosomal L1 domain containing 1	16	692.49	608.168	663.872	581.425	626.341	654.075	689	773	690	606	641	680
ENSMUSG00000005871	7787.65	-0.173191	0.0799206	-2.16704	0.030232	0.829523	protein_coding	11789	Apc	APC, WNT signaling pathway regulator	18	6883.7	7449.86	7435.37	7868.43	8061.33	8617.44	6849	9469	7728	8201	8250	8959
ENSMUSG00000005873	2812.15	0.00675724	0.0943274	0.071636	0.942892	0.993703	protein_coding	13476	Reep5	receptor accessory protein 5	18	3003.14	2579.8	3106.73	3171.93	2623.6	2850.04	2988	3279	3229	3306	2685	2963
ENSMUSG00000005881	729.393	0.0572568	0.09246	0.61926	0.535745	0.969819	protein_coding	66366	Ergic3	ERGIC and golgi 3	2	779.931	690.778	787.987	805.936	685.946	676.199	776	878	819	840	702	703
ENSMUSG00000005882	685.761	0.0112001	0.0814548	0.1375	0.890635	0.991488	protein_coding	56046	Uqcc1	ubiquinol-cytochrome c reductase complex assembly factor 1	2	768.875	681.337	633.084	673.532	690.831	701.207	765	866	658	702	707	729
ENSMUSG00000005886	2657.22	-0.216542	0.111743	-1.93785	0.0526411	0.876019	protein_coding	17978	Ncoa2	nuclear receptor coactivator 2	1	2035.26	2753.67	2601.61	2653.83	2803.39	3133.79	2025	3500	2704	2766	2869	3258
ENSMUSG00000005893	2745.37	-0.0890844	0.0642506	-1.38651	0.16559	0.935519	protein_coding	22026	Nr2c2	nuclear receptor subfamily 2, group C, member 2	6	2584.02	2733.22	2765.17	2702.76	2811.21	3084.74	2571	3474	2874	2817	2877	3207
ENSMUSG00000005897	234.988	-0.124151	0.13541	-0.916852	0.35922	0.947425	protein_coding	22025	Nr2c1	nuclear receptor subfamily 2, group C, member 1	10	200.008	244.683	220.329	250.416	256.985	219.308	199	311	229	261	263	228
ENSMUSG00000005899	499.454	0.118265	0.148168	0.79818	0.424766	0.953082	protein_coding	77626	Smpd4	sphingomyelin phosphodiesterase 4	16	486.452	512.183	468.559	447.103	499.314	405.912	484	651	487	466	511	422
ENSMUSG00000005907	450.032	-0.046664	0.106712	-0.437288	0.661902	0.982524	protein_coding	71382	Pex1	peroxisomal biogenesis factor 1	5	384.94	499.595	418.528	434.63	470	445.348	383	635	435	453	481	463
ENSMUSG00000005917	10.66	0.255845	0.452056	0.565959	0.571421	0.974529	protein_coding	18423	Otx1	orthodenticle homeobox 1	11	12.0608	16.522	17.3184	18.2295	5.86278	14.4281	12	21	18	19	6	15
ENSMUSG00000005936	797.342	0.0150639	0.0772403	0.195027	0.845372	0.991488	protein_coding	66989	Kctd20	potassium channel tetramerisation domain containing 20	17	807.068	851.278	753.351	780.99	787.567	820.48	803	1082	783	814	806	853
ENSMUSG00000005949	203.598	0.0113683	0.121994	0.0931873	0.925755	0.993703	protein_coding	83429	Ctns	cystinosis, nephropathic	11	202.018	216.36	199.162	199.565	222.786	191.413	201	275	207	208	228	199
ENSMUSG00000005950	38.83	0.298523	0.306438	0.974171	0.329972	0.947425	protein_coding	94045	P2rx5	purinergic receptor P2X, ligand-gated ion channel, 5	11	40.2026	51.1396	32.7125	37.4185	32.2453	31.7419	40	65	34	39	33	33
ENSMUSG00000005951	72.1032	0.0690128	0.215815	0.319778	0.749137	0.985992	protein_coding	74637	Shpk	sedoheptulokinase	11	84.4255	73.9558	74.0843	65.2424	75.2391	80.7976	84	94	77	68	77	84
ENSMUSG00000005958	181.862	-0.066295	0.158829	-0.417398	0.676388	0.983083	protein_coding	13845	Ephb3	Eph receptor B3	16	166.841	173.088	185.692	195.727	154.387	200.07	166	220	193	204	158	208
ENSMUSG00000005968	48.746	0.176951	0.266046	0.665114	0.505978	0.965343	protein_coding	22156	Tuft1	tuftelin 1	3	72.3647	43.272	56.7659	66.2019	36.1538	49.0557	72	55	59	69	37	51
ENSMUSG00000005973	224.385	-0.24953	0.258587	-0.964977	0.334556	0.947425	protein_coding	19672	Rcn1	reticulocalbin 1	2	217.094	172.301	208.783	286.875	270.665	152.938	216	219	217	299	277	159
ENSMUSG00000005981	591.638	-1.2734	0.132125	-9.63782	5.53487e-22	8.49602e-18	protein_coding	68015	Trap1	TNF receptor-associated protein 1	16	304.535	453.963	305.958	884.611	856.944	841.641	303	577	318	922	877	875
ENSMUSG00000005982	12.6816	-0.208485	0.448188	-0.465174	0.641807	0.977529	protein_coding	74763	Naa60	N(alpha)-acetyltransferase 60, NatF catalytic subunit	16	10.0507	14.1617	10.5835	20.1484	12.7027	7.69501	10	18	11	21	13	8
ENSMUSG00000005983	36.6195	-0.0754466	0.29408	-0.256551	0.797525	0.987983	protein_coding	73261	1700037C18Rik	RIKEN cDNA 1700037C18 gene	16	35.1773	32.2573	30.7883	36.459	38.1081	28.8563	35	41	32	38	39	30
ENSMUSG00000005986	387.38	0.0748138	0.124366	0.601563	0.547465	0.971286	protein_coding	68423	Ankrd13d	ankyrin repeat domain 13 family, member D	19	397.001	400.463	432.96	395.292	389.875	382.827	395	509	450	412	399	398
ENSMUSG00000006005	2624.45	0.00182946	0.0779917	0.0234571	0.981286	0.996604	protein_coding	108989	Tpr	translocated promoter region, nuclear basket protein	1	2690.56	2475.16	2801.73	2579.95	2687.11	2687.48	2677	3146	2912	2689	2750	2794
ENSMUSG00000006010	857.463	0.209328	0.114438	1.82918	0.0673722	0.882452	protein_coding	226499	Odr4	odr4 GPCR localization factor homolog	1	1022.15	778.109	852.45	755.085	783.659	753.149	1017	989	886	787	802	783
ENSMUSG00000006019	112.221	0.0630049	0.172797	0.364618	0.715397	0.98582	protein_coding	71723	Dhx34	DExH-box helicase 34	7	103.522	129.816	88.5163	120.89	81.1019	107.73	103	165	92	126	83	112
ENSMUSG00000006021	170.536	0.191794	0.156964	1.2219	0.221747	0.945358	protein_coding	70394	Kptn	kaptin	7	181.917	156.566	178.957	141.039	142.661	168.328	181	199	186	147	146	175
ENSMUSG00000006024	1921.26	0.00376135	0.0852015	0.0441464	0.964788	0.99435	protein_coding	108124	Napa	N-ethylmaleimide sensitive fusion protein attachment protein alpha	7	2043.3	1765.5	1832.86	2042.66	1739.29	1841.99	2033	2244	1905	2129	1780	1915
ENSMUSG00000006050	261.444	0.128245	0.126411	1.0145	0.310342	0.947425	protein_coding	24068	Sra1	steroid receptor RNA activator 1	18	295.489	254.911	260.738	274.402	252.1	214.498	294	324	271	286	258	223
ENSMUSG00000006057	1163.67	-0.0236608	0.163227	-0.144956	0.884745	0.991488	protein_coding	11951	Atp5mc1	ATP synthase membrane subunit c locus 1	11	1579.96	898.484	1050.65	1313.48	1168.65	1102.31	1572	1142	1092	1369	1196	1146
ENSMUSG00000006058	362.893	0.199646	0.112036	1.78198	0.074752	0.899865	protein_coding	27681	Snf8	SNF8, ESCRT-II complex subunit, homolog (S. cerevisiae)	11	377.905	379.22	415.642	398.171	317.567	304.915	376	482	432	415	325	317
ENSMUSG00000006095	507.053	0.0499436	0.1191	0.419343	0.674966	0.983083	protein_coding	66411	Tbcb	tubulin folding cofactor B	7	574.898	474.418	489.726	521.939	502.245	460.738	572	603	509	544	514	479
ENSMUSG00000006127	510.018	-0.0221657	0.101502	-0.218378	0.827135	0.990254	protein_coding	19062	Inpp5k	inositol polyphosphate 5-phosphatase K	11	505.548	478.352	495.499	477.805	507.131	516.527	503	608	515	498	519	537
ENSMUSG00000006134	857.246	0.00759456	0.0804207	0.0944354	0.924763	0.993703	protein_coding	12929	Crkl	v-crk avian sarcoma virus CT10 oncogene homolog-like	16	941.747	853.638	951.55	941.218	872.578	915.706	937	1085	989	981	893	952
ENSMUSG00000006154	115.334	-0.655005	1.23147	-0.531889	0.594803	0.975496	protein_coding	67425	Eps8l1	EPS8-like 1	7	88.4458	129.029	50.9931	218.754	196.403	7.69501	88	164	53	228	201	8
ENSMUSG00000006169	1048.13	0.0247234	0.110237	0.224276	0.822543	0.989923	protein_coding	216705	Clint1	clathrin interactor 1	11	940.742	1246.23	1023.71	982.474	1104.16	1073.45	936	1584	1064	1024	1130	1116
ENSMUSG00000006191	1599.88	-0.248741	0.177794	-1.39904	0.1618	0.93369	protein_coding	68916	Cdkal1	CDK5 regulatory subunit associated protein 1-like 1	13	1029.19	1717.5	1314.27	1275.11	1782.29	1770.81	1024	2183	1366	1329	1824	1841
ENSMUSG00000006205	1792.37	0.12558	0.0986243	1.27331	0.202907	0.944768	protein_coding	56213	Htra1	HtrA serine peptidase 1	7	1658.36	1878	1553.85	1735.64	1473.51	1459.17	1650	2387	1615	1809	1508	1517
ENSMUSG00000006215	310.361	0.0695465	0.142564	0.487825	0.625674	0.975496	protein_coding	22642	Zbtb17	zinc finger and BTB domain containing 17	4	327.651	316.279	285.754	332.928	310.728	242.393	326	402	297	347	318	252
ENSMUSG00000006235	30.4757	-0.0830754	0.282201	-0.294384	0.768464	0.986745	protein_coding	13857	Epor	erythropoietin receptor	9	32.1621	34.6176	24.0533	29.7429	38.1081	28.8563	32	44	25	31	39	30
ENSMUSG00000006241	90.0295	0.229594	0.200701	1.14396	0.25264	0.945358	protein_coding	67119	Ccdc159	coiled-coil domain containing 159	9	87.4407	99.1322	96.2133	91.1475	85.9875	64.4457	87	126	100	95	88	67
ENSMUSG00000006262	520.105	-0.157008	0.115266	-1.36214	0.173155	0.940033	protein_coding	68473	Mob1b	MOB kinase activator 1B	5	482.432	470.485	522.438	531.534	461.206	651.19	480	598	543	554	472	677
ENSMUSG00000006273	5659.5	-0.0169116	0.0848476	-0.199317	0.842014	0.991482	protein_coding	11966	Atp6v1b2	ATPase, H+ transporting, lysosomal V1 subunit B2	8	6251.51	5340.55	5695.83	6209.54	5534.47	5744.32	6220	6788	5920	6472	5664	5972
ENSMUSG00000006276	874.156	-0.0746719	0.149643	-0.499	0.61778	0.975496	protein_coding	13859	Eps15l1	epidermal growth factor receptor pathway substrate 15-like 1	8	660.328	999.976	889.011	880.773	809.064	997.465	657	1271	924	918	828	1037
ENSMUSG00000006281	77.5699	0.277041	0.22729	1.21889	0.222885	0.945358	protein_coding	21745	Tep1	telomerase associated protein 1	14	93.4711	85.7572	80.8192	69.0802	73.2848	72.1407	93	109	84	72	75	75
ENSMUSG00000006288	486.219	0.0873142	0.0967331	0.902631	0.366722	0.947425	protein_coding	219022	Ttc5	tetratricopeptide repeat domain 5	14	500.523	481.499	476.256	422.157	486.611	463.624	498	612	495	440	498	482
ENSMUSG00000006289	214.299	0.0574228	0.16851	0.340767	0.733279	0.985992	protein_coding	66246	Osgep	O-sialoglycoprotein endopeptidase	14	224.13	217.147	181.843	172.701	200.312	226.041	223	276	189	180	205	235
ENSMUSG00000006299	1388.4	-0.0023279	0.114041	-0.0204127	0.983714	0.996615	protein_coding	227290	Aamp	angio-associated migratory protein	1	1557.85	1218.7	1359.49	1519.76	1419.77	1200.42	1550	1549	1413	1584	1453	1248
ENSMUSG00000006301	276.241	0.0403125	0.20401	0.197601	0.843357	0.991482	protein_coding	69660	Tmbim1	transmembrane BAX inhibitor motif containing 1	1	326.646	205.345	358.876	339.644	278.482	246.24	325	261	373	354	285	256
ENSMUSG00000006304	2061.86	0.0105621	0.108361	0.0974713	0.922352	0.993703	protein_coding	76709	Arpc2	actin related protein 2/3 complex, subunit 2	1	1841.28	2245.42	1881.93	1961.11	1792.06	2174.8	1832	2854	1956	2044	1834	2261
ENSMUSG00000006307	322.999	-0.138724	0.210908	-0.657747	0.510701	0.96614	protein_coding	75410	Kmt2b	lysine (K)-specific methyltransferase 2B	7	245.236	364.272	355.027	391.455	249.168	422.263	244	463	369	408	255	439
ENSMUSG00000006315	394.916	0.184326	0.166375	1.1079	0.267907	0.945358	protein_coding	69804	Tmem147	transmembrane protein 147	7	551.781	333.588	387.74	381.86	402.578	333.771	549	424	403	398	412	347
ENSMUSG00000006333	1452.8	0.184545	0.138439	1.33305	0.182516	0.942722	protein_coding	76846	Rps9	ribosomal protein S9	7	1712.63	1199.03	1570.2	1401.75	1225.32	1313.92	1704	1524	1632	1461	1254	1366
ENSMUSG00000006335	173.849	0.205196	0.126643	1.62027	0.105174	0.911963	protein_coding	69714	Tfpt	TCF3 (E2A) fusion partner	7	190.963	194.331	178.957	173.66	172.952	143.319	190	247	186	181	177	149
ENSMUSG00000006342	28.1113	-0.0178185	0.308908	-0.0576821	0.954002	0.993819	protein_coding	71733	Susd2	sushi domain containing 2	10	26.1317	29.897	31.7504	22.0673	42.0166	25.0088	26	38	33	23	43	26
ENSMUSG00000006344	23.5881	0.570269	0.373518	1.52675	0.126823	0.915283	protein_coding	23887	Ggt5	gamma-glutamyltransferase 5	10	20.1013	38.5514	19.2427	16.3106	22.474	14.4281	20	49	20	17	23	15
ENSMUSG00000006345	16.5603	-0.249307	0.423784	-0.588287	0.55634	0.972474	protein_coding	14598	Ggt1	gamma-glutamyltransferase 1	10	23.1165	16.522	12.5077	20.1484	15.6341	25.9706	23	21	13	21	16	27
ENSMUSG00000006356	308.096	0.269036	0.219789	1.22406	0.220928	0.945358	protein_coding	68337	Crip2	cysteine rich protein 2	12	362.829	291.102	378.118	376.103	286.299	193.337	361	370	393	392	293	201
ENSMUSG00000006360	30.0577	0.347291	0.373732	0.929253	0.352758	0.947425	protein_coding	12925	Crip1	cysteine-rich protein 1	12	35.1773	30.6838	32.7125	19.189	32.2453	25.9706	35	39	34	20	33	27
ENSMUSG00000006362	270.442	-0.237121	0.251241	-0.943797	0.345274	0.947425	protein_coding	12398	Cbfa2t3	CBFA2/RUNX1 translocation partner 3	8	156.79	346.176	260.738	300.307	224.74	377.055	156	440	271	313	230	392
ENSMUSG00000006369	153.643	0.21357	0.191045	1.11791	0.263606	0.945358	protein_coding	14114	Fbln1	fibulin 1	15	155.785	158.139	172.222	155.431	131.913	131.777	155	201	179	162	135	137
ENSMUSG00000006373	2590.58	0.165001	0.115688	1.42626	0.153794	0.932461	protein_coding	53328	Pgrmc1	progesterone receptor membrane component 1	X	3217.22	2359.5	2785.38	2636.56	2507.32	2311.39	3201	2999	2895	2748	2566	2403
ENSMUSG00000006386	128.418	-0.00973997	0.327933	-0.0297011	0.976305	0.99591	protein_coding	21687	Tek	TEK receptor tyrosine kinase	4	111.562	142.404	133.737	102.661	217.9	70.2169	111	181	139	107	223	73
ENSMUSG00000006390	76.6589	0.00114064	0.289397	0.00394145	0.996855	0.999693	protein_coding	54325	Elovl1	ELOVL fatty acid elongase 1	4	80.4053	76.3161	68.3115	113.215	61.5592	50.0175	80	97	71	118	63	52
ENSMUSG00000006392	204.357	0.164258	0.154843	1.0608	0.288779	0.947425	protein_coding	80509	Med8	mediator complex subunit 8	4	191.968	207.706	234.761	217.795	199.335	149.091	191	264	244	227	204	155
ENSMUSG00000006395	20.4691	0.0213554	0.383627	0.0556671	0.955607	0.99397	protein_coding		Hyi	hydroxypyruvate isomerase (putative)	4	13.0659	13.375	29.8261	22.0673	17.5884	15.39	13	17	31	23	18	16
ENSMUSG00000006403	147.767	0.0132535	0.286664	0.0462336	0.963124	0.994311	protein_coding	240913	Adamts4	ADAM metallopeptidase with thrombospondin type 1 motif 4	1	158.8	111.72	198.199	234.105	87.9418	141.396	158	142	206	244	90	147
ENSMUSG00000006411	68.8336	0.131121	0.208605	0.628562	0.529636	0.968999	protein_coding	71740	Nectin4	nectin cell adhesion molecule 4	1	72.3647	73.9558	95.2512	81.553	74.2619	64.4457	72	94	99	85	76	67
ENSMUSG00000006412	321.602	0.0314307	0.155703	0.201863	0.840024	0.991371	protein_coding	18637	Pfdn2	prefoldin 2	1	292.474	344.602	335.785	360.752	264.802	327.038	291	438	349	376	271	340
ENSMUSG00000006418	585.159	0.117105	0.09274	1.26273	0.206687	0.945358	protein_coding	81018	Rnf114	ring finger protein 114	2	633.192	605.021	593.636	530.574	627.318	530.955	630	769	617	553	642	552
ENSMUSG00000006423	644.232	0.132777	0.112777	1.17735	0.239057	0.945358	protein_coding	77644	Steep1	STING1 ER exit protein 1	X	774.906	570.404	641.743	558.398	642.952	607.905	771	725	667	582	658	632
ENSMUSG00000006435	1363.76	0.0344589	0.156178	0.220639	0.825374	0.989923	protein_coding	18011	Neurl1a	neuralized E3 ubiquitin protein ligase 1A	19	1373.93	1483.84	1487.46	1581.17	1054.32	1607.29	1367	1886	1546	1648	1079	1671
ENSMUSG00000006442	265.118	0.0893803	0.112155	0.796934	0.425489	0.953082	protein_coding	20810	Srm	spermidine synthase	4	290.464	266.713	276.132	284.956	238.42	258.745	289	339	287	297	244	269
ENSMUSG00000006445	11.7169	0.388737	0.463827	0.838108	0.40197	0.952375	protein_coding	13836	Epha2	Eph receptor A2	4	13.0659	16.522	10.5835	11.5134	10.7484	8.65688	13	21	11	12	11	9
ENSMUSG00000006457	12.4559	-0.236164	0.512822	-0.460519	0.645144	0.978349	protein_coding	11474	Actn3	actinin alpha 3	19	5.02533	13.375	11.5456	16.3106	14.657	4.80938	5	17	12	17	15	5
ENSMUSG00000006462	46.1256	0.0380563	0.37057	0.102696	0.918204	0.993703	lncRNA		A530013C23Rik	RIKEN cDNA A530013C23 gene	2	34.1722	56.647	37.5232	39.3373	46.9023	39.4369	34	72	39	41	48	41
ENSMUSG00000006463	180.124	0.0514813	0.153373	0.33566	0.737127	0.985992	protein_coding	70605	Zdhhc24	zinc finger, DHHC domain containing 24	19	196.993	184.103	163.563	191.89	173.929	159.671	196	234	170	200	178	166
ENSMUSG00000006464	492.909	-0.136278	0.106518	-1.27938	0.200763	0.944768	protein_coding	52028	Bbs1	Bardet-Biedl syndrome 1	19	497.508	459.47	498.385	541.128	552.079	504.985	495	584	518	564	565	525
ENSMUSG00000006476	6686.11	0.0767963	0.131131	0.585645	0.558114	0.972684	protein_coding	56876	Nsmf	NMDA receptor synaptonuclear signaling and neuronal migration factor	2	7923.94	6119.45	6440.52	6927.21	6409.98	6082.9	7884	7778	6694	7220	6560	6324
ENSMUSG00000006494	861.127	-0.11789	0.0938595	-1.25602	0.209108	0.945358	protein_coding	228026	Pdk1	pyruvate dehydrogenase kinase, isoenzyme 1	2	951.797	741.918	814.927	862.543	989.833	865.688	947	943	847	899	1013	900
ENSMUSG00000006498	265.136	0.285408	0.125486	2.27443	0.0229402	0.78516	protein_coding	19205	Ptbp1	polypyrimidine tract binding protein 1	10	289.459	288.742	309.807	266.726	239.397	222.193	288	367	322	278	245	231
ENSMUSG00000006517	133.904	0.220924	0.178705	1.23625	0.216364	0.945358	protein_coding	192156	Mvd	mevalonate (diphospho) decarboxylase	8	180.912	118.801	142.396	145.836	118.233	113.501	180	151	148	152	121	118
ENSMUSG00000006519	42.5267	0.161802	0.317648	0.509376	0.610488	0.975496	protein_coding	13057	Cyba	cytochrome b-245, alpha polypeptide	8	40.2026	36.9779	38.4853	37.4185	25.4054	40.3988	40	47	40	39	26	42
ENSMUSG00000006522	282.524	0.0224458	0.195952	0.114548	0.908804	0.993195	protein_coding	16426	Itih3	inter-alpha trypsin inhibitor, heavy chain 3	14	341.722	248.617	336.747	273.443	324.407	313.571	340	316	350	285	332	326
ENSMUSG00000006526	484.734	-0.0544496	0.131726	-0.413355	0.679346	0.983165	protein_coding	69179	Stimate	STIM activating enhancer	14	428.158	512.97	484.915	464.373	521.788	496.328	426	652	504	484	534	516
ENSMUSG00000006527	872.675	-0.115776	0.119753	-0.966794	0.333647	0.947425	protein_coding	54650	Sfmbt1	Scm-like with four mbt domains 1	14	716.612	974.8	837.056	820.328	871.601	1051.33	713	1239	870	855	892	1093
ENSMUSG00000006567	52.6069	-0.178073	0.218653	-0.814408	0.415411	0.952375	protein_coding	11979	Atp7b	ATPase, Cu++ transporting, beta polypeptide	8	52.2634	50.3529	52.9173	55.648	52.7651	67.3313	52	64	55	58	54	70
ENSMUSG00000006575	2275.93	0.0366582	0.110181	0.33271	0.739353	0.985992	protein_coding	51799	Rundc3a	RUN domain containing 3A	11	2581.01	2116.39	2090.72	2236.47	2281.6	2097.85	2568	2690	2173	2331	2335	2181
ENSMUSG00000006576	970.942	-0.0241413	0.108583	-0.222332	0.824056	0.989923	protein_coding	20536	Slc4a3	solute carrier family 4 (anion exchanger), member 3	1	978.934	979.521	1018.9	1128.31	1004.49	894.544	974	1245	1059	1176	1028	930
ENSMUSG00000006586	1732.4	-0.392782	0.167307	-2.34767	0.0188914	0.782099	protein_coding	12395	Runx1t1	RUNX1 translocation partner 1	4	1068.39	1687.61	1634.66	1525.52	2207.34	2034.37	1063	2145	1699	1590	2259	2115
ENSMUSG00000006589	219.943	-0.0716268	0.146356	-0.4894	0.624558	0.975496	protein_coding	11821	Aprt	adenine phosphoribosyl transferase	8	251.266	184.103	194.351	243.7	212.037	203.918	250	234	202	254	217	212
ENSMUSG00000006599	616.677	0.124429	0.109565	1.13566	0.2561	0.945358	protein_coding	14884	Gtf2h1	general transcription factor II H, polypeptide 1	7	746.764	563.323	620.576	542.088	663.472	562.697	743	716	645	565	679	585
ENSMUSG00000006611	44.8124	0.293711	0.314881	0.932769	0.350939	0.947425	protein_coding	15216	Hfe	homeostatic iron regulator	13	71.3597	32.2573	78.8949	59.4857	50.8108	37.5132	71	41	82	62	52	39
ENSMUSG00000006638	72.7588	-0.244169	0.247988	-0.984599	0.324821	0.947425	protein_coding	57742	Abhd1	abhydrolase domain containing 1	5	54.2736	99.1322	63.5008	98.8231	88.9189	71.1788	54	126	66	103	91	74
ENSMUSG00000006641	181.58	0.129949	0.155847	0.833824	0.40438	0.952375	protein_coding	330064	Slc5a6	solute carrier family 5 (sodium-dependent vitamin transporter), member 6	5	216.089	186.463	194.351	204.362	169.044	171.214	215	237	202	213	173	178
ENSMUSG00000006649	22.8634	0.564068	0.412035	1.36898	0.171006	0.940033	protein_coding	54631	Nphs1	nephrosis 1, nephrin	7	24.1216	16.522	26.9397	18.2295	14.657	12.5044	24	21	28	19	15	13
ENSMUSG00000006651	5210.85	-0.173049	0.0963476	-1.79609	0.0724808	0.899223	protein_coding	11803	Aplp1	amyloid beta precursor like protein 1	7	5534.9	4698.55	4888.6	6318.92	5079.13	5648.13	5507	5972	5081	6586	5198	5872
ENSMUSG00000006673	1704.87	-0.0291239	0.0696232	-0.418308	0.675722	0.983083	protein_coding	69232	Qrich1	glutamine-rich 1	9	1632.23	1688.39	1683.73	1696.3	1744.18	1666.93	1624	2146	1750	1768	1785	1733
ENSMUSG00000006675	579.872	0.00605368	0.1018	0.0594662	0.952581	0.993703	protein_coding	74443	P4htm	prolyl 4-hydroxylase, transmembrane (endoplasmic reticulum)	9	586.958	627.051	575.356	661.059	588.233	533.841	584	797	598	689	602	555
ENSMUSG00000006676	1119.33	0.044264	0.118939	0.372156	0.709777	0.98582	protein_coding	71472	Usp19	ubiquitin specific peptidase 19	9	976.924	1272.2	1132.43	1204.11	1064.1	1013.82	972	1617	1177	1255	1089	1054
ENSMUSG00000006678	646.956	-0.11967	0.120696	-0.991498	0.321442	0.947425	protein_coding	18968	Pola1	polymerase (DNA directed), alpha 1	X	557.812	654.587	605.182	549.763	711.351	715.636	555	832	629	573	728	744
ENSMUSG00000006699	2976.9	0.0956329	0.0855986	1.11722	0.263898	0.945358	protein_coding	12540	Cdc42	cell division cycle 42	4	3467.48	2727.71	3125.97	2954.14	3022.27	2742.31	3450	3467	3249	3079	3093	2851
ENSMUSG00000006705	292.522	0.0142115	0.121081	0.117371	0.906566	0.99318	protein_coding	18771	Pknox1	Pbx/knotted 1 homeobox	17	267.348	310.772	281.905	276.321	304.865	272.211	266	395	293	288	312	283
ENSMUSG00000006711	721.109	-0.0883375	0.108843	-0.811603	0.41702	0.952375	protein_coding	210108	D130043K22Rik	RIKEN cDNA D130043K22 gene	13	626.156	762.374	662.91	755.085	704.511	724.292	623	969	689	787	721	753
ENSMUSG00000006715	22.7227	0.0628252	0.367003	0.171185	0.864079	0.991488	protein_coding	57441	Gmnn	geminin	13	23.1165	14.9485	23.0912	13.4323	22.474	22.1231	23	19	24	14	23	23
ENSMUSG00000006717	453.178	0.252303	0.111317	2.26653	0.0234188	0.785522	protein_coding	66834	Acot13	acyl-CoA thioesterase 13	13	518.614	436.654	450.278	418.319	379.127	380.903	516	555	468	436	388	396
ENSMUSG00000006720	51.4576	-0.000166198	0.239523	-0.000693869	0.999446	0.999811	protein_coding	193452	Zfp184	zinc finger protein 184 (Kruppel-like)	13	58.2938	49.5661	48.1067	47.0129	64.4906	44.2463	58	63	50	49	66	46
ENSMUSG00000006728	328.623	-0.00739341	0.110289	-0.0670367	0.946552	0.993703	protein_coding	12567	Cdk4	cyclin dependent kinase 4	10	376.9	303.691	314.618	336.766	327.339	333.771	375	386	327	351	335	347
ENSMUSG00000006731	566.975	0.0291899	0.113882	0.256318	0.797705	0.987983	protein_coding	14421	B4galnt1	beta-1,4-N-acetyl-galactosaminyl transferase 1	10	577.913	600.301	635.008	702.316	486.611	587.706	575	763	660	732	498	611
ENSMUSG00000006732	75.2843	-0.231857	0.195822	-1.18402	0.236405	0.945358	protein_coding	17299	Mettl1	methyltransferase 1, tRNA methylguanosine	10	78.3951	69.2352	61.5765	71.9586	84.0332	89.4544	78	88	64	75	86	93
ENSMUSG00000006736	415.084	0.0338106	0.156334	0.216271	0.828776	0.990254	protein_coding	67125	Tspan31	tetraspanin 31	10	511.579	330.441	403.134	431.751	433.846	348.199	509	420	419	450	444	362
ENSMUSG00000006740	4729.1	0.0456363	0.117185	0.389437	0.696953	0.98582	protein_coding	16573	Kif5b	kinesin family member 5B	18	5521.83	3966.07	4917.46	4593.83	4892.49	4466.95	5494	5041	5111	4788	5007	4644
ENSMUSG00000006763	175.133	-0.0251083	0.132103	-0.190066	0.849258	0.991488	protein_coding	78935	Saal1	serum amyloid A-like 1	7	185.937	180.956	157.79	189.971	174.906	169.29	185	230	164	198	179	176
ENSMUSG00000006764	18.8145	0.59699	0.37248	1.60274	0.108991	0.911963	protein_coding	216343	Tph2	tryptophan hydroxylase 2	10	27.1368	16.522	18.2805	13.4323	12.7027	14.4281	27	21	19	14	13	15
ENSMUSG00000006782	2107.66	0.305086	0.222389	1.37186	0.170107	0.940033	protein_coding	12799	Cnp	2',3'-cyclic nucleotide 3' phosphodiesterase	11	2871.47	1598.7	3006.67	2516.63	1442.24	2091.12	2857	2032	3125	2623	1476	2174
ENSMUSG00000006784	23.5472	0.108752	0.413905	0.262745	0.792747	0.987711	protein_coding	74407	Odad4	outer dynein arm complex subunit 4	11	25.1266	16.522	32.7125	37.4185	15.6341	15.39	25	21	34	39	16	16
ENSMUSG00000006800	1190.74	-0.0384994	0.104639	-0.367927	0.712928	0.98582	protein_coding	72043	Sulf2	sulfatase 2	2	1048.28	1162.84	1276.75	1272.23	1035.76	1274.49	1043	1478	1327	1326	1060	1325
ENSMUSG00000006818	2722.66	-0.0101259	0.071745	-0.141137	0.887762	0.991488	protein_coding	20656	Sod2	superoxide dismutase 2, mitochondrial	17	2794.08	2619.14	2788.26	2788.15	2881.56	2587.45	2780	3329	2898	2906	2949	2690
ENSMUSG00000006850	93.5334	0.113819	0.174657	0.651672	0.514613	0.967754	protein_coding	71983	Tmco6	transmembrane and coiled-coil domains 6	18	116.588	102.279	85.6299	94.0259	101.622	85.6069	116	130	89	98	104	89
ENSMUSG00000006906	158.789	-0.163935	0.200414	-0.817984	0.413366	0.952375	protein_coding	70527	Stambp	STAM binding protein	6	94.4762	182.529	167.411	176.538	138.753	184.68	94	232	174	184	142	192
ENSMUSG00000006920	1005.28	-0.0276214	0.0627099	-0.440463	0.659602	0.982165	protein_coding	14055	Ezh1	enhancer of zeste 1 polycomb repressive complex 2 subunit	11	974.914	959.851	990.997	1004.54	989.833	986.884	970	1220	1030	1047	1013	1026
ENSMUSG00000006930	1315.36	0.0344092	0.164595	0.209054	0.834406	0.990365	protein_coding	15114	Hap1	huntingtin-associated protein 1	11	1379.96	1344.58	1463.41	1588.85	1301.54	1198.5	1373	1709	1521	1656	1332	1246
ENSMUSG00000006931	94.081	0.342667	0.215597	1.58939	0.111973	0.911963	protein_coding	66180	P3h4	prolyl 3-hydroxylase family member 4 (non-enzymatic)	11	117.593	85.7572	112.57	95.9448	75.2391	76.9501	117	109	117	100	77	80
ENSMUSG00000006932	6563.5	0.0875866	0.111751	0.783767	0.433177	0.953242	protein_coding	12387	Ctnnb1	catenin beta 1	9	8000.32	5557.7	6514.61	6389.92	6450.04	6046.35	7960	7064	6771	6660	6601	6286
ENSMUSG00000006941	630.359	0.121508	0.101672	1.19509	0.23205	0.945358	protein_coding	68969	Eif1b	eukaryotic translation initiation factor 1B	9	743.749	618.396	667.721	652.424	616.57	594.439	740	786	694	680	631	618
ENSMUSG00000006958	519.772	0.0668969	0.151286	0.442189	0.658352	0.981138	protein_coding	12667	Chrd	chordin	16	479.416	567.256	493.574	491.237	515.925	464.586	477	721	513	512	528	483
ENSMUSG00000006998	2476.89	0.117618	0.101119	1.16316	0.244766	0.945358	protein_coding	21762	Psmd2	proteasome (prosome, macropain) 26S subunit, non-ATPase, 2	16	2714.68	2339.05	2609.31	2673.98	2192.68	2194.04	2701	2973	2712	2787	2244	2281
ENSMUSG00000007021	1095.51	0.0856867	0.132205	0.648134	0.516898	0.96847	protein_coding	20974	Syngr3	synaptogyrin 3	17	1304.58	1045.61	1073.74	1234.81	976.154	1013.82	1298	1329	1116	1287	999	1054
ENSMUSG00000007029	312.208	0.00268904	0.189571	0.0141849	0.988683	0.998094	protein_coding	22321	Vars1	valyl-tRNA synthetase 1	17	282.424	357.191	366.573	378.982	223.763	402.064	281	454	381	395	229	418
ENSMUSG00000007036	532.908	0.0917831	0.0954242	0.961842	0.336129	0.947425	protein_coding	193742	Abhd16a	abhydrolase domain containing 16A	17	598.014	527.918	521.476	463.413	552.079	529.032	595	671	542	483	565	550
ENSMUSG00000007038	463.247	0.0654853	0.110435	0.592979	0.553195	0.972097	protein_coding	18010	Neu1	neuraminidase 1	17	492.482	424.852	453.165	442.305	425.052	440.539	490	540	471	461	435	458
ENSMUSG00000007039	62.6337	0.181957	0.236811	0.768365	0.442271	0.954457	protein_coding	51793	Ddah2	DDAH family member 2, ADMA independent	17	86.4357	45.6323	62.5387	63.3235	55.6965	50.9794	86	58	65	66	57	53
ENSMUSG00000007041	62.6354	-0.121711	0.229924	-0.529352	0.596561	0.975496	protein_coding	114584	Clic1	chloride intracellular channel 1	17	63.3192	51.1396	67.3493	89.2286	55.6965	51.9413	63	65	70	93	57	54
ENSMUSG00000007050	28.5824	0.393134	0.326553	1.20389	0.228633	0.945358	protein_coding	27756	Lsm2	LSM2 homolog, U6 small nuclear RNA and mRNA degradation associated	17	34.1722	33.8308	23.0912	25.9051	20.5197	23.085	34	43	24	27	21	24
ENSMUSG00000007080	26.5289	0.15678	0.327853	0.478202	0.632507	0.976078	protein_coding	18973	Pole	polymerase (DNA directed), epsilon	5	35.1773	23.6029	44.2581	27.824	25.4054	38.475	35	30	46	29	26	40
ENSMUSG00000007097	10508.5	0.0416816	0.118689	0.351183	0.725451	0.98582	protein_coding	98660	Atp1a2	ATPase, Na+/K+ transporting, alpha 2 polypeptide	1	10594.4	10050.1	11166.5	11229.4	10579.4	9095.5	10541	12774	11606	11704	10827	9456
ENSMUSG00000007207	664.415	0.0712655	0.125915	0.565981	0.571406	0.974529	protein_coding	20907	Stx1a	syntaxin 1A (brain)	5	692.49	594.793	664.834	697.518	681.06	478.052	689	756	691	727	697	497
ENSMUSG00000007216	55.1906	-0.0602399	0.229412	-0.262584	0.792871	0.987711	protein_coding	243372	Zfp775	zinc finger protein 775	6	52.2634	57.4337	64.4629	71.9586	64.4906	45.2082	52	73	67	75	66	47
ENSMUSG00000007279	21.4736	-0.257813	0.387457	-0.665399	0.505796	0.965343	protein_coding	56788	Scube2	signal peptide, CUB domain, EGF-like 2	7	11.0557	20.4559	23.0912	17.2701	21.4969	26.9325	11	26	24	18	22	28
ENSMUSG00000007338	373.067	0.0293649	0.149268	0.196726	0.844042	0.991482	protein_coding	18120	Mrpl49	mitochondrial ribosomal protein L49	19	410.067	337.522	347.33	362.671	383.035	326.076	408	429	361	378	392	339
ENSMUSG00000007411	1193.99	0.13076	0.114183	1.14517	0.252139	0.945358	protein_coding	17169	Mark3	MAP/microtubule affinity regulating kinase 3	12	1056.32	1457.87	1203.63	1068.82	1235.09	1095.58	1051	1853	1251	1114	1264	1139
ENSMUSG00000007415	859.956	0.0212726	0.116991	0.181831	0.855715	0.991488	protein_coding	67210	Gatad1	GATA zinc finger domain containing 1	5	981.949	759.227	918.837	879.813	871.601	866.65	977	965	955	917	892	901
ENSMUSG00000007458	1129.19	0.157926	0.146195	1.08024	0.280036	0.94536	protein_coding	17113	M6pr	mannose-6-phosphate receptor, cation dependent	6	1408.1	921.3	1215.17	1111.04	1048.46	1014.78	1401	1171	1263	1158	1073	1055
ENSMUSG00000007476	18.5311	0.134762	0.410269	0.328474	0.742554	0.985992	protein_coding	241296	Lrrc8a	leucine rich repeat containing 8A VRAC subunit A	2	9.04559	20.4559	23.0912	20.1484	14.657	13.4663	9	26	24	21	15	14
ENSMUSG00000007480	10.8461	0.0724851	0.523734	0.138401	0.889924	0.991488	protein_coding	17203	Mc5r	melanocortin 5 receptor	18	17.0861	6.29411	8.6592	8.63503	12.7027	8.65688	17	8	9	9	13	9
ENSMUSG00000007564	4115.63	-0.0545142	0.104356	-0.522385	0.601402	0.975496	protein_coding	51792	Ppp2r1a	protein phosphatase 2, regulatory subunit A, alpha	17	4703.71	3597.87	3989.01	4590	3998.42	4171.65	4680	4573	4146	4784	4092	4337
ENSMUSG00000007570	134.22	0.144437	0.158682	0.910225	0.362704	0.947425	protein_coding	72775	Fance	Fanconi anemia, complementation group E	17	119.603	147.912	133.737	126.647	124.096	113.501	119	188	139	132	127	118
ENSMUSG00000007589	93.6329	-0.0655212	0.164641	-0.397963	0.690658	0.985722	protein_coding	28113	Tinf2	Terf1 (TRF1)-interacting nuclear factor 2	14	92.4661	92.0513	98.1376	98.8231	95.7588	100.997	92	117	102	103	98	105
ENSMUSG00000007594	441.7	-0.207935	0.1581	-1.31521	0.188439	0.942722	protein_coding	330790	Hapln4	hyaluronan and proteoglycan link protein 4	8	374.89	509.036	433.922	595.817	374.241	554.04	373	647	451	621	383	576
ENSMUSG00000007603	329.125	0.0619349	0.128494	0.482007	0.629801	0.97582	protein_coding	224907	Dus3l	dihydrouridine synthase 3 like	17	343.733	387.874	305.958	372.266	314.636	308.762	342	493	318	388	322	321
ENSMUSG00000007610	293.254	0.0263607	0.117105	0.225104	0.821899	0.989923	protein_coding	70359	Gtpbp3	GTP binding protein 3	8	330.667	288.742	304.996	300.307	304.865	301.067	329	367	317	313	312	313
ENSMUSG00000007613	816.811	-0.0076428	0.101791	-0.0750832	0.940149	0.993703	protein_coding	21812	Tgfbr1	transforming growth factor, beta receptor I	4	802.043	842.624	823.586	769.477	833.493	879.154	798	1071	856	802	853	914
ENSMUSG00000007617	4363.59	-0.127606	0.117083	-1.08988	0.275767	0.945358	protein_coding	26556	Homer1	homer scaffolding protein 1	13	4076.55	3850.42	3430.01	3413.71	4571.02	4422.7	4056	4894	3565	3558	4678	4598
ENSMUSG00000007646	51.4789	-0.14599	0.239969	-0.608373	0.54294	0.971065	protein_coding	114714	Rad51c	RAD51 paralog C	11	49.2482	47.2058	55.8037	56.6074	63.5135	48.0938	49	60	58	59	65	50
ENSMUSG00000007653	5490.5	-0.220499	0.101976	-2.16227	0.0305977	0.829523	protein_coding	14401	Gabrb2	gamma-aminobutyric acid type A receptor subunit beta 2	11	5012.26	5186.35	4935.74	5170.46	6418.77	6045.39	4987	6592	5130	5389	6569	6285
ENSMUSG00000007655	135.297	0.0742498	0.2086	0.355944	0.721883	0.98582	protein_coding	12389	Cav1	caveolin 1, caveolae protein	6	176.892	121.162	151.055	132.404	158.295	134.663	176	154	157	138	162	140
ENSMUSG00000007656	1053.95	-0.0775977	0.13661	-0.568022	0.57002	0.974529	protein_coding	59046	Arpp19	cAMP-regulated phosphoprotein 19	9	1105.57	913.432	978.49	962.326	1275.16	924.363	1100	1161	1017	1003	1305	961
ENSMUSG00000007659	1026.02	0.0312294	0.127133	0.245644	0.805958	0.987983	protein_coding	12048	Bcl2l1	BCL2-like 1	2	910.59	1169.13	1042.95	1200.27	809.064	1048.44	906	1486	1084	1251	828	1090
ENSMUSG00000007670	612.207	-0.148823	0.149211	-0.997403	0.318569	0.947425	protein_coding	16549	Khsrp	KH-type splicing regulatory protein	17	481.427	673.47	657.137	797.301	522.765	690.627	479	856	683	831	535	718
ENSMUSG00000007682	1153.45	0.170975	0.162507	1.05211	0.29275	0.947425	protein_coding	13371	Dio2	deiodinase, iodothyronine, type II	12	1240.25	899.271	950.588	966.164	897.006	880.116	1234	1143	988	1007	918	915
ENSMUSG00000007721	317.205	-0.0969963	0.154822	-0.626504	0.530984	0.968999	protein_coding	234388	Ccdc124	coiled-coil domain containing 124	8	348.758	313.919	242.458	350.198	335.156	282.791	347	399	252	365	343	294
ENSMUSG00000007739	1376.65	0.0902052	0.114986	0.78449	0.432753	0.953242	protein_coding	12464	Cct4	chaperonin containing TCP1 subunit 4	11	1660.37	1269.05	1289.26	1362.42	1429.54	1168.68	1652	1613	1340	1420	1463	1215
ENSMUSG00000007777	158.985	0.106758	0.17156	0.622278	0.533759	0.96937	protein_coding	66050	Trappc2b	trafficking protein particle complex 2B	11	192.973	129.816	168.373	166.944	160.249	126.968	192	165	175	174	164	132
ENSMUSG00000007783	999.745	0.0147779	0.107389	0.137611	0.890548	0.991488	protein_coding	78070	Cpt1c	carnitine palmitoyltransferase 1c	7	1013.11	1028.3	1022.75	1212.74	944.885	875.307	1008	1307	1063	1264	967	910
ENSMUSG00000007805	23.2592	-0.208239	0.354026	-0.588202	0.556397	0.972474	protein_coding	13345	Twist2	twist basic helix-loop-helix transcription factor 2	1	17.0861	22.0294	33.6747	17.2701	24.4283	42.3225	17	28	35	18	25	44
ENSMUSG00000007812	615.061	0.0279289	0.090983	0.306968	0.758867	0.985992	protein_coding	72611	Zfp655	zinc finger protein 655	5	637.212	623.117	640.781	631.316	586.278	646.38	634	792	666	658	600	672
ENSMUSG00000007815	906.116	-0.0272845	0.12678	-0.215212	0.829602	0.990254	protein_coding	11848	Rhoa	ras homolog family member A	9	979.939	921.3	923.648	1043.88	795.384	1038.83	975	1171	960	1088	814	1080
ENSMUSG00000007817	1066.9	-0.191185	0.174443	-1.09597	0.27309	0.945358	protein_coding	328365	Zmiz1	zinc finger, MIZ-type containing 1	14	681.435	1257.25	926.535	1133.11	886.258	1255.25	678	1598	963	1181	907	1305
ENSMUSG00000007827	484.7	0.0159432	0.0881298	0.180906	0.856441	0.991488	protein_coding	232339	Ankrd26	ankyrin repeat domain 26	6	484.442	478.352	522.438	467.251	533.513	467.472	482	608	543	487	546	486
ENSMUSG00000007833	60.8457	0.0864509	0.217222	0.397984	0.690642	0.985722	protein_coding	69748	Aldh16a1	aldehyde dehydrogenase 16 family, member A1	7	70.3546	59.794	55.8037	66.2019	51.7879	56.7507	70	76	58	69	53	59
ENSMUSG00000007836	475.589	0.0620132	0.143756	0.431379	0.666192	0.983083	protein_coding	77134	Hnrnpa0	heterogeneous nuclear ribonucleoprotein A0	13	430.168	562.536	576.318	578.547	384.012	541.536	428	715	599	603	393	563
ENSMUSG00000007837	30.198	1.07002	0.365905	2.92432	0.00345208	0.518265	protein_coding	65116	Prrg2	proline-rich Gla (G-carboxyglutamic acid) polypeptide 2	7	32.1621	40.9117	44.2581	29.7429	13.6798	12.5044	32	52	46	31	14	13
ENSMUSG00000007850	2376.49	0.218655	0.0978094	2.23552	0.025383	0.803359	protein_coding	59013	Hnrnph1	heterogeneous nuclear ribonucleoprotein H1	11	2320.7	2558.55	2413.03	2114.62	2435.01	1718.87	2309	3252	2508	2204	2492	1787
ENSMUSG00000007867	274.023	-0.0655874	0.194712	-0.336843	0.736235	0.985992	protein_coding	76411	Ift43	intraflagellar transport 43	12	179.907	323.36	248.23	247.537	229.626	311.648	179	411	258	258	235	324
ENSMUSG00000007872	169.624	0.118654	0.23864	0.49721	0.619041	0.975496	protein_coding	15903	Id3	inhibitor of DNA binding 3	4	228.15	125.095	187.616	170.782	173.929	151.976	227	159	195	178	178	158
ENSMUSG00000007880	1196.74	-0.254399	0.160162	-1.58838	0.1122	0.911963	protein_coding	93760	Arid1a	AT-rich interaction domain 1A	4	865.362	1301.31	1218.06	1348.98	1066.05	1624.61	861	1654	1266	1406	1091	1689
ENSMUSG00000007888	151.659	0.469933	0.223408	2.10347	0.0354244	0.829523	protein_coding	12931	Crlf1	cytokine receptor-like factor 1	8	110.557	234.456	180.881	148.714	102.599	129.853	110	298	188	155	105	135
ENSMUSG00000007891	543.42	0.19433	0.145284	1.33758	0.181033	0.942722	protein_coding	13033	Ctsd	cathepsin D	7	690.48	484.646	533.022	544.007	515.925	430.92	687	616	554	567	528	448
ENSMUSG00000007892	2703.58	0.180968	0.1897	0.953968	0.3401	0.947425	protein_coding	56040	Rplp1	ribosomal protein lateral stalk subunit P1	9	3849.4	2325.67	2426.5	2834.21	2465.3	2286.38	3830	2956	2522	2954	2523	2377
ENSMUSG00000007908	743.282	-0.312595	0.142995	-2.18605	0.028812	0.82512	protein_coding	208982	Hmgcll1	3-hydroxymethyl-3-methylglutaryl-Coenzyme A lyase-like 1	9	560.827	707.3	671.569	643.789	876.486	890.697	558	899	698	671	897	926
ENSMUSG00000007944	231.198	-0.147177	0.187639	-0.784366	0.432826	0.953242	protein_coding	73032	Ttc9b	tetratricopeptide repeat domain 9B	7	245.236	187.25	218.404	234.105	294.116	191.413	244	238	227	244	301	199
ENSMUSG00000007950	1361.18	0.097013	0.17059	0.568691	0.569566	0.974529	protein_coding	64296	Abhd8	abhydrolase domain containing 8	8	1652.33	1405.95	1145.9	1351.86	1535.07	1043.64	1644	1787	1191	1409	1571	1085
ENSMUSG00000007987	389.34	-0.0986135	0.10944	-0.901071	0.367551	0.947425	protein_coding	67286	Ift22	intraflagellar transport 22	5	411.072	317.066	406.02	424.076	391.829	394.369	409	403	422	442	401	410
ENSMUSG00000007989	2701.32	-0.103411	0.110718	-0.934007	0.3503	0.947425	protein_coding	14365	Fzd3	frizzled class receptor 3	14	2921.73	2366.58	2493.85	2729.63	2796.55	2831.76	2907	3008	2592	2845	2862	2944
ENSMUSG00000008028	17.2004	0.248258	0.456476	0.543859	0.586539	0.974845	protein_coding	69349	1700008O03Rik	RIKEN cDNA 1700008O03 gene	7	15.076	22.8161	14.432	10.5539	10.7484	23.085	15	29	15	11	11	24
ENSMUSG00000008035	474.589	0.211188	0.158518	1.33227	0.182772	0.942722	protein_coding	68041	Mid1ip1	Mid1 interacting protein 1 (gastrulation specific G12-like (zebrafish))	X	573.893	431.933	532.06	506.588	414.303	405.912	571	549	553	528	424	422
ENSMUSG00000008036	774.937	0.04699	0.132855	0.353695	0.723568	0.98582	protein_coding	232910	Ap2s1	adaptor-related protein complex 2, sigma 1 subunit	7	865.362	732.477	758.161	825.125	788.545	665.618	861	931	788	860	807	692
ENSMUSG00000008090	139.3	0.0825596	0.15053	0.54846	0.583376	0.974845	protein_coding	116701	Fgfrl1	fibroblast growth factor receptor-like 1	5	171.866	144.764	152.979	173.66	149.501	119.273	171	184	159	181	153	124
ENSMUSG00000008129	38.9282	-0.0540935	0.26791	-0.201909	0.839988	0.991371	protein_coding	74666	Brme1	break repair meiotic recombinase recruitment factor 1	8	50.2533	40.1249	34.6368	38.3779	45.9251	45.2082	50	51	36	40	47	47
ENSMUSG00000008136	496.378	-0.0956459	0.134791	-0.709588	0.47796	0.962068	protein_coding	14200	Fhl2	four and a half LIM domains 2	1	442.229	501.168	415.642	412.562	534.491	506.908	440	637	432	430	547	527
ENSMUSG00000008140	876.1	0.0750708	0.112995	0.664375	0.50645	0.965617	protein_coding	69683	Emc10	ER membrane protein complex subunit 10	7	927.676	930.741	834.17	1006.46	830.561	719.483	923	1183	867	1049	850	748
ENSMUSG00000008153	3850.39	-0.18809	0.0726916	-2.5875	0.00966746	0.696692	protein_coding	232370	Clstn3	calsyntenin 3	6	3652.41	3651.37	3626.28	4340.54	4332.6	3779.21	3634	4641	3769	4524	4434	3929
ENSMUSG00000008167	94.0152	0.0773827	0.23558	0.328478	0.74255	0.985992	protein_coding	68628	Fbxw9	F-box and WD-40 domain protein 9	8	75.3799	100.706	97.1755	117.053	68.3992	74.0644	75	128	101	122	70	77
ENSMUSG00000008200	578.129	0.187718	0.104562	1.79528	0.072609	0.899555	protein_coding	55935	Fnbp4	formin binding protein 4	2	543.741	629.411	643.667	470.129	559.896	566.545	541	800	669	490	573	589
ENSMUSG00000008206	750.898	0.0841999	0.111652	0.754125	0.450774	0.954718	protein_coding	67260	Cers4	ceramide synthase 4	8	705.556	819.021	749.502	700.397	737.734	708.902	702	1041	779	730	755	737
ENSMUSG00000008226	446.042	0.146001	0.0992973	1.47034	0.14147	0.921192	protein_coding	74616	Scrn3	secernin 3	2	469.366	424.066	471.445	431.751	412.349	387.636	467	539	490	450	422	403
ENSMUSG00000008301	488.116	0.118695	0.0968448	1.22562	0.220342	0.945358	protein_coding	56698	Phax	phosphorylated adaptor for RNA export	18	551.781	476.779	479.142	428.873	497.36	460.738	549	606	498	447	509	479
ENSMUSG00000008305	2163.79	-0.128681	0.15834	-0.812688	0.416397	0.952375	protein_coding	21885	Tle1	transducin-like enhancer of split 1	4	1741.78	2362.65	1740.5	1853.65	2285.51	2253.67	1733	3003	1809	1932	2339	2343
ENSMUSG00000008307	158.744	0.0394268	0.173621	0.227085	0.820358	0.989923	protein_coding	77036	1700109H08Rik	RIKEN cDNA 1700109H08 gene	5	124.628	183.316	155.866	145.836	157.318	150.053	124	233	162	152	161	156
ENSMUSG00000008318	116.661	0.0114645	0.211848	0.0541165	0.956842	0.994136	protein_coding	320100	Relt	RELT tumor necrosis factor receptor	7	114.578	110.147	121.229	107.458	114.324	121.196	114	140	126	112	117	126
ENSMUSG00000008333	311.468	0.191419	0.116914	1.63726	0.101576	0.911963	protein_coding	20639	Snrpb2	U2 small nuclear ribonucleoprotein B	2	353.783	297.397	304.996	250.416	291.185	294.334	352	378	317	261	298	306
ENSMUSG00000008348	784.962	0.235029	0.122786	1.91413	0.0556031	0.877756	protein_coding	22190	Ubc	ubiquitin C	5	850.286	790.697	731.221	695.599	681.06	638.685	846	1005	760	725	697	664
ENSMUSG00000008373	397.9	0.160357	0.102522	1.56413	0.117788	0.911963	protein_coding	68988	Prpf31	pre-mRNA processing factor 31	7	464.34	375.286	429.112	382.82	384.012	365.513	462	477	446	399	393	380
ENSMUSG00000008384	72.134	0.342851	0.258701	1.32528	0.185078	0.942722	protein_coding	55942	Sertad1	SERTA domain containing 1	7	97.4914	62.9411	58.6901	56.6074	71.3305	44.2463	97	80	61	59	73	46
ENSMUSG00000008393	463.895	0.229455	0.208112	1.10256	0.270219	0.945358	protein_coding	52502	Carhsp1	calcium regulated heat stable protein 1	16	591.984	357.191	613.841	494.115	335.156	502.099	589	454	638	515	343	522
ENSMUSG00000008398	78.7524	0.047856	0.20894	0.229042	0.818836	0.989923	protein_coding	13713	Elk3	ELK3, member of ETS oncogene family	10	80.4053	99.919	73.1221	93.0664	75.2391	77.9119	80	127	76	97	77	81
ENSMUSG00000008429	567.063	-0.177632	0.118348	-1.50092	0.133375	0.915614	protein_coding	80517	Herpud2	HERPUD family member 2	9	476.401	595.58	568.621	583.344	551.102	723.331	474	757	591	608	564	752
ENSMUSG00000008435	302.382	0.0117032	0.139645	0.0838069	0.93321	0.993703	protein_coding	108841	Rdh13	retinol dehydrogenase 13 (all-trans and 9-cis)	7	330.667	273.007	339.633	310.861	282.391	340.504	329	347	353	324	289	354
ENSMUSG00000008438	18.3422	0.196013	0.391298	0.500931	0.61642	0.975496	protein_coding	56622	Adam21	a disintegrin and metallopeptidase domain 21	12	21.1064	14.1617	25.0155	14.3917	15.6341	22.1231	21	18	26	15	16	23
ENSMUSG00000008450	187.893	-0.000546969	0.120599	-0.00453545	0.996381	0.999693	protein_coding	68051	Nutf2	nuclear transport factor 2	8	188.952	184.889	191.465	189.971	190.54	184.68	188	235	199	198	195	192
ENSMUSG00000008475	1528.16	0.0996831	0.11867	0.840004	0.400906	0.952375	protein_coding	67771	Arpc5	actin related protein 2/3 complex, subunit 5	1	1802.08	1477.54	1405.68	1537.99	1367.98	1464.94	1793	1878	1461	1603	1400	1523
ENSMUSG00000008489	2248.04	-0.255026	0.107962	-2.36219	0.0181674	0.782099	protein_coding	15569	Elavl2	ELAV like RNA binding protein 1	4	1787.01	2090.43	2190.78	2145.32	2586.47	2511.46	1778	2657	2277	2236	2647	2611
ENSMUSG00000008496	96.7823	-0.12591	0.252855	-0.497952	0.618518	0.975496	protein_coding	18987	Pou2f2	POU domain, class 2, transcription factor 2	7	61.309	127.456	72.16	87.3097	96.7359	102.921	61	162	75	91	99	107
ENSMUSG00000008540	65.1983	0.204003	0.243334	0.838369	0.401824	0.952375	protein_coding	56615	Mgst1	microsomal glutathione S-transferase 1	6	81.4103	66.0881	65.4251	59.4857	54.7193	70.2169	81	84	68	62	56	73
ENSMUSG00000008575	8377.71	-0.239686	0.137989	-1.73699	0.0823891	0.902081	protein_coding	18028	Nfib	nuclear factor I/B	4	6058.54	8704.75	7449.8	8037.29	8931.95	9261.9	6028	11064	7743	8377	9141	9629
ENSMUSG00000008604	885.076	0.0243983	0.0915196	0.266591	0.789784	0.987711	protein_coding	94232	Ubqln4	ubiquilin 4	3	951.797	873.307	898.633	998.785	802.224	875.307	947	1110	934	1041	821	910
ENSMUSG00000008658	35150.7	-0.178828	0.309773	-0.577287	0.563746	0.974304	protein_coding	268859	Rbfox1	RNA binding protein, fox-1 homolog (C. elegans) 1	16	20108.4	38738.7	28224.2	23253.2	43526.3	31783.3	20007	49238	29335	24236	44545	33043
ENSMUSG00000008668	1084.25	-0.00622466	0.333594	-0.0186594	0.985113	0.997262	protein_coding	20084	Rps18	ribosomal protein S18	17	1381.97	865.44	1238.27	1263.59	1240.96	995.541	1375	1100	1287	1317	1270	1035
ENSMUSG00000008682	2023.47	0.212348	0.155079	1.36929	0.170907	0.940033	protein_coding	110954	Rpl10	ribosomal protein L10	X	2778	1704.92	2009.9	1895.87	1891.73	1814.1	2764	2167	2089	1976	1936	1886
ENSMUSG00000008683	1409.23	0.22397	0.158277	1.41505	0.157054	0.932461	protein_coding	267019	Rps15a	ribosomal protein S15A	7	1919.68	1216.34	1399.9	1336.51	1348.44	1196.57	1910	1546	1455	1393	1380	1244
ENSMUSG00000008690	1117.14	0.0940009	0.109795	0.85615	0.391915	0.951956	protein_coding	52683	Ncaph2	non-SMC condensin II complex, subunit H2	15	1314.63	992.896	1109.34	1081.3	1097.32	1019.59	1308	1262	1153	1127	1123	1060
ENSMUSG00000008730	2322.96	-0.273449	0.0723671	-3.77864	0.000157687	0.180971	protein_coding	15257	Hipk1	homeodomain interacting protein kinase 1	3	2005.11	2309.94	2370.7	2759.37	2582.56	2742.31	1995	2936	2464	2876	2643	2851
ENSMUSG00000008734	1415.78	0.109239	0.127218	0.85868	0.390517	0.950896	protein_coding	64297	Gprc5b	G protein-coupled receptor, family C, group 5, member B	7	1380.96	1472.03	1578.86	1744.28	1107.09	1257.17	1374	1871	1641	1818	1133	1307
ENSMUSG00000008763	2827.46	-0.0434382	0.0867553	-0.500698	0.616583	0.975496	protein_coding	17156	Man1a2	mannosidase, alpha, class 1A, member 2	3	2857.4	2690.73	2604.5	2570.36	2893.28	2937.57	2843	3420	2707	2679	2961	3054
ENSMUSG00000008822	157.89	0.189068	0.174965	1.08061	0.279872	0.94536	protein_coding	66204	Acyp1	acylphosphatase 1	12	202.018	139.257	167.411	129.525	160.249	154.862	201	177	174	135	164	161
ENSMUSG00000008845	32.2359	0.655077	0.332195	1.97196	0.0486137	0.85662	protein_coding	93671	Cd163	CD163 antigen	6	46.233	24.3897	30.7883	18.2295	26.3825	19.2375	46	31	32	19	27	20
ENSMUSG00000008855	1282.79	-0.173712	0.111172	-1.56256	0.118156	0.911963	protein_coding	15184	Hdac5	histone deacetylase 5	11	1334.73	1176.21	1267.13	1563.9	1324.99	1370.67	1328	1495	1317	1630	1356	1425
ENSMUSG00000008859	972.909	-0.0123188	0.0790706	-0.155795	0.876194	0.991488	protein_coding	56044	Rala	v-ral simian leukemia viral oncogene A (ras related)	13	893.504	1013.35	970.793	918.191	977.131	1009.97	889	1288	1009	957	1000	1050
ENSMUSG00000008892	1410.88	0.0927792	0.105281	0.881252	0.378181	0.947726	protein_coding	22335	Vdac3	voltage-dependent anion channel 3	8	1721.68	1305.24	1393.17	1348.02	1438.34	1355.28	1713	1659	1448	1405	1472	1409
ENSMUSG00000008958	166.608	0.0673014	0.138028	0.487594	0.625838	0.975496	protein_coding	21427	Vps72	vacuolar protein sorting 72	3	152.77	179.382	192.427	184.214	166.112	151.014	152	228	200	192	170	157
ENSMUSG00000008976	620.917	0.0913713	0.092563	0.987125	0.323581	0.947425	protein_coding	14390	Gabpa	GA repeat binding protein, alpha	16	637.212	612.889	560.924	567.034	619.501	513.642	634	779	583	591	634	534
ENSMUSG00000008999	89.1591	0.212952	0.241256	0.882681	0.377409	0.947726	protein_coding	12162	Bmp7	bone morphogenetic protein 7	2	114.578	104.64	113.532	121.85	92.8274	72.1407	114	133	118	127	95	75
ENSMUSG00000009013	2358.83	0.167867	0.151178	1.11039	0.266831	0.945358	protein_coding	56455	Dynll1	dynein light chain LC8-type 1	5	2931.78	2103.81	2133.05	2171.23	2291.37	1917.02	2917	2674	2217	2263	2345	1993
ENSMUSG00000009030	354.293	0.0909411	0.172465	0.527301	0.597985	0.975496	protein_coding	67466	Pdcl	phosducin-like	2	458.31	258.845	337.709	344.442	364.47	278.944	456	329	351	359	373	290
ENSMUSG00000009035	311.658	-0.238785	0.163619	-1.4594	0.144455	0.923898	protein_coding	223693	Tmem184b	transmembrane protein 184b	15	239.206	343.816	305.958	404.887	295.093	351.085	238	437	318	422	302	365
ENSMUSG00000009070	10.3716	0.197639	0.536089	0.368668	0.712375	0.98582	protein_coding	71236	Rsph14	radial spoke head homolog 14 (Chlamydomonas)	10	17.0861	7.08087	10.5835	12.4728	4.88565	12.5044	17	9	11	13	5	13
ENSMUSG00000009073	1259.43	-0.121016	0.0932527	-1.29772	0.194383	0.944511	protein_coding	18016	Nf2	neurofibromin 2	11	1102.56	1175.42	1342.18	1408.47	1184.28	1343.74	1097	1494	1395	1468	1212	1397
ENSMUSG00000009075	2491.78	0.0230633	0.144141	0.160006	0.872877	0.991488	protein_coding	192650	Cabp7	calcium binding protein 7	11	2726.74	2156.52	2474.61	2563.64	2094.97	2580.71	2713	2741	2572	2672	2144	2683
ENSMUSG00000009076	147.488	-0.0885377	0.171656	-0.515786	0.606004	0.975496	protein_coding	67178	Zmat5	zinc finger, matrin type 5	11	157.795	131.39	179.919	187.092	151.455	158.709	157	167	187	195	155	165
ENSMUSG00000009079	2419.98	0.14307	0.0873853	1.63723	0.101582	0.911963	protein_coding	14030	Ewsr1	Ewing sarcoma breakpoint region 1	11	2434.27	2554.62	2548.69	2348.73	2440.87	2037.25	2422	3247	2649	2448	2498	2118
ENSMUSG00000009090	1935.38	-0.123141	0.0717576	-1.71607	0.0861495	0.902809	protein_coding	11764	Ap1b1	adaptor protein complex AP-1, beta 1 subunit	11	1895.55	1773.36	2064.74	2272.93	1967.94	1999.74	1886	2254	2146	2369	2014	2079
ENSMUSG00000009092	13.256	-0.236015	0.497174	-0.474713	0.634991	0.976078	protein_coding	70377	Derl3	Der1-like domain family, member 3	10	20.1013	11.8015	7.69707	21.1078	16.6112	8.65688	20	15	8	22	17	9
ENSMUSG00000009112	637.66	-0.189253	0.0820446	-2.30671	0.0210709	0.782099	protein_coding	94044	Bcl2l13	BCL2 like 13	6	618.116	601.874	611.917	733.018	638.066	716.597	615	765	636	764	653	745
ENSMUSG00000009207	1166.46	-0.101068	0.0934574	-1.08143	0.279505	0.945358	protein_coding	69605	Lnpk	lunapark, ER junction formation factor	2	1113.61	1103.04	1107.42	1079.38	1330.85	1155.21	1108	1402	1151	1125	1362	1201
ENSMUSG00000009216	321.182	-0.540015	0.255921	-2.11009	0.0348509	0.829523	protein_coding	109349	Fam163b	family with sequence similarity 163, member B	2	193.978	361.124	228.988	299.348	272.619	570.392	193	459	238	312	279	593
ENSMUSG00000009281	67.8876	0.101329	0.28695	0.353126	0.723994	0.98582	protein_coding	71660	Rarres2	retinoic acid receptor responder (tazarotene induced) 2	6	113.572	67.6617	70.2357	83.4719	65.4678	84.6451	113	86	73	87	67	88
ENSMUSG00000009291	591.003	0.140812	0.103011	1.36697	0.171636	0.940033	protein_coding	108705	Pttg1ip	pituitary tumor-transforming 1 interacting protein	10	662.338	606.595	600.371	571.831	571.621	551.155	659	771	624	596	585	573
ENSMUSG00000009292	437.962	-0.172841	0.0881854	-1.95998	0.0499987	0.862337	protein_coding	28240	Trpm2	transient receptor potential cation channel, subfamily M, member 2	10	362.829	416.198	383.891	443.265	462.183	408.797	361	529	399	462	473	425
ENSMUSG00000009293	401.198	-0.0525742	0.12929	-0.406638	0.684274	0.984337	protein_coding	22213	Ube2g2	ubiquitin-conjugating enzyme E2G 2	10	444.239	342.242	346.368	429.833	395.738	347.237	442	435	360	448	405	361
ENSMUSG00000009376	177.117	-0.337952	0.280789	-1.20358	0.228752	0.945358	protein_coding	17295	Met	met proto-oncogene	6	238.201	134.537	137.585	212.038	243.306	188.528	237	171	143	221	249	196
ENSMUSG00000009378	108.346	0.205392	0.221999	0.925194	0.354865	0.947425	protein_coding	240638	Slc16a12	solute carrier family 16 (monocarboxylic acid transporters), member 12	19	130.659	103.066	126.039	112.255	124.096	75.0263	130	131	131	117	127	78
ENSMUSG00000009394	6778.87	-0.127404	0.0670846	-1.89915	0.0575441	0.877756	protein_coding	20965	Syn2	synapsin II	6	6055.52	6895.2	6498.25	6813.04	6732.43	7703.66	6025	8764	6754	7101	6890	8009
ENSMUSG00000009406	483.345	-0.117966	0.11187	-1.0545	0.291656	0.947425	protein_coding	13712	Elk1	ELK1, member of ETS oncogene family	X	427.153	494.874	389.664	502.751	516.902	406.873	425	629	405	524	529	423
ENSMUSG00000009418	1340.99	-0.219975	0.200744	-1.0958	0.273167	0.945358	protein_coding	215690	Nav1	neuron navigator 1	1	865.362	1507.44	1316.2	1345.15	1142.27	1811.21	861	1916	1368	1402	1169	1883
ENSMUSG00000009470	2313.33	0.0295654	0.0543712	0.54377	0.5866	0.974845	protein_coding	238799	Tnpo1	transportin 1	13	2287.53	2366.58	2311.04	2238.39	2373.45	2214.24	2276	3008	2402	2333	2429	2302
ENSMUSG00000009535	1107.56	0.117961	0.103988	1.13437	0.256641	0.945358	protein_coding	67897	Rnmt	RNA (guanine-7-) methyltransferase	18	1334.73	1040.1	1124.73	1060.19	1133.47	1028.25	1328	1322	1169	1105	1160	1069
ENSMUSG00000009545	22.3746	-0.589309	0.457694	-1.28756	0.197898	0.944768	protein_coding	16535	Kcnq1	potassium voltage-gated channel, subfamily Q, member 1	7	11.0557	18.8823	15.3941	16.3106	34.1996	18.2756	11	24	16	17	35	19
ENSMUSG00000009549	722.463	0.0153079	0.137548	0.111292	0.911385	0.993703	protein_coding	20813	Srp14	signal recognition particle 14	2	830.184	583.779	728.335	749.329	722.1	645.419	826	742	757	781	739	671
ENSMUSG00000009555	432.621	0.0321346	0.0930919	0.345192	0.72995	0.98582	protein_coding	107951	Cdk9	cyclin dependent kinase 9	2	426.148	450.815	426.225	456.697	379.127	439.577	424	573	443	476	388	457
ENSMUSG00000009563	169.753	0.375104	0.150514	2.49216	0.0126969	0.748412	protein_coding	30933	Tor2a	torsin family 2, member A	2	222.12	169.154	198.199	147.755	139.73	165.443	221	215	206	154	143	172
ENSMUSG00000009566	43.6397	-0.232884	0.314083	-0.741475	0.458405	0.95652	protein_coding	14287	Fpgs	folylpolyglutamyl synthetase	2	32.1621	42.4852	43.296	58.5263	34.1996	46.17	32	54	45	61	35	48
ENSMUSG00000009569	4477.98	-0.287465	0.128457	-2.23783	0.0252324	0.803359	protein_coding	239719	Mrtfb	myocardin related transcription factor B	16	3446.37	4918.85	3976.5	4767.49	4549.52	5750.09	3429	6252	4133	4969	4656	5978
ENSMUSG00000009575	4779.27	-0.0531438	0.0865886	-0.613751	0.53938	0.97029	protein_coding	12419	Cbx5	chromobox 5	15	5137.9	4366.54	4921.31	5114.81	5112.35	4736.28	5112	5550	5115	5331	5232	4924
ENSMUSG00000009585	20.6146	0.675919	0.36968	1.82839	0.0674915	0.882452	protein_coding	80287	Apobec3	apolipoprotein B mRNA editing enzyme, catalytic polypeptide 3	15	24.1216	27.5367	26.9397	15.3512	18.5655	15.39	24	35	28	16	19	16
ENSMUSG00000009614	137.547	0.128225	0.167787	0.764215	0.444739	0.954457	protein_coding	192166	Sardh	sarcosine dehydrogenase	2	136.689	149.485	145.282	141.039	138.753	115.425	136	190	151	147	142	120
ENSMUSG00000009621	223.805	0.0682477	0.152409	0.447792	0.654303	0.980977	protein_coding	22325	Vav2	vav 2 oncogene	2	187.947	247.044	246.306	195.727	213.015	242.393	187	314	256	204	218	252
ENSMUSG00000009628	63.621	0.222514	0.214985	1.03502	0.30066	0.947425	protein_coding	104271	Tex15	testis expressed gene 15	8	63.3192	58.2205	79.8571	48.9318	62.5364	60.5982	63	74	83	51	64	63
ENSMUSG00000009630	807.272	0.0530846	0.114331	0.464308	0.642427	0.977601	protein_coding	19053	Ppp2cb	protein phosphatase 2 (formerly 2A), catalytic subunit, beta isoform	8	934.711	761.587	819.738	931.624	758.253	732.949	930	968	852	971	776	762
ENSMUSG00000009633	36.5858	0.137927	0.282366	0.488471	0.625216	0.975496	protein_coding	14373	G0s2	G0/G1 switch gene 2	1	42.2128	25.1764	34.6368	27.824	29.3139	34.6275	42	32	36	29	30	36
ENSMUSG00000009640	257.084	0.237802	0.119151	1.9958	0.0459559	0.845357	protein_coding	66233	Dmap1	DNA methyltransferase 1-associated protein 1	4	294.484	259.632	266.511	203.403	252.1	239.507	293	330	277	212	258	249
ENSMUSG00000009647	1180.71	-0.251155	0.196424	-1.27863	0.201026	0.944768	protein_coding	215999	Mcu	mitochondrial calcium uniporter	10	759.83	1284.78	1066.04	1095.69	1180.37	1428.39	756	1633	1108	1142	1208	1485
ENSMUSG00000009670	15.3128	0.353506	0.477059	0.741009	0.458688	0.95652	protein_coding	83558	Tex11	testis expressed gene 11	X	17.0861	11.0147	27.9019	9.59448	13.6798	20.1994	17	14	29	10	14	21
ENSMUSG00000009681	1736.54	-0.151693	0.145023	-1.04599	0.295565	0.947425	protein_coding	110279	Bcr	BCR activator of RhoGEF and GTPase	10	1322.67	1966.12	1673.15	2009.08	1465.7	2040.14	1316	2499	1739	2094	1500	2121
ENSMUSG00000009687	39.9983	0.0350993	0.269572	0.130204	0.896405	0.991703	protein_coding	18301	Fxyd5	FXYD domain-containing ion transport regulator 5	7	41.2077	41.6985	32.7125	28.7834	41.0395	43.2844	41	53	34	30	42	45
ENSMUSG00000009731	51.5341	-0.226531	0.245062	-0.924383	0.355287	0.947425	protein_coding	16506	Kcnd1	potassium voltage-gated channel, Shal-related family, member 1	X	51.2584	61.3676	37.5232	58.5263	52.7651	65.4075	51	78	39	61	54	68
ENSMUSG00000009733	387.545	0.0193621	0.124092	0.156031	0.876009	0.991488	protein_coding	21422	Tfcp2	transcription factor CP2	15	385.945	425.639	357.914	374.185	381.081	400.14	384	541	372	390	390	416
ENSMUSG00000009734	134.072	-0.385212	0.2365	-1.62881	0.103354	0.911963	protein_coding	218030	Pou6f2	POU domain, class 6, transcription factor 2	13	92.4661	136.897	98.1376	123.769	172.952	132.739	92	174	102	129	177	138
ENSMUSG00000009739	770.52	-0.0871003	0.104065	-0.836982	0.402603	0.952375	protein_coding	19009	Pou6f1	POU domain, class 6, transcription factor 1	15	786.967	804.859	846.677	981.515	747.505	860.879	783	1023	880	1023	765	895
ENSMUSG00000009741	888.574	-0.0163692	0.111854	-0.146344	0.883649	0.991488	protein_coding	22221	Ubp1	upstream binding protein 1	9	792.997	1010.99	878.428	906.678	940.977	868.574	789	1285	913	945	963	903
ENSMUSG00000009772	15.2978	0.389966	0.459579	0.84853	0.396143	0.952375	protein_coding	74137	Nuak2	NUAK family, SNF1-like kinase, 2	1	20.1013	18.8823	15.3941	13.4323	10.7484	17.3138	20	24	16	14	11	18
ENSMUSG00000009828	463.828	-0.197665	0.114694	-1.72342	0.0848129	0.902809	protein_coding	56542	Cilk1	ciliogenesis associated kinase 1	9	402.026	474.418	427.187	477.805	492.474	527.108	400	603	444	498	504	548
ENSMUSG00000009863	1183.82	0.20883	0.117045	1.78419	0.0743925	0.899865	protein_coding	67680	Sdhb	succinate dehydrogenase complex, subunit B, iron sulfur (Ip)	4	1471.42	1106.98	1196.89	1090.89	1060.19	1112.89	1464	1407	1244	1137	1085	1157
ENSMUSG00000009894	3212.64	0.0477855	0.123816	0.38594	0.699541	0.98582	protein_coding	67826	Snap47	synaptosomal-associated protein, 47	11	4012.22	2796.16	3120.2	3222.78	3265.57	3113.59	3992	3554	3243	3359	3342	3237
ENSMUSG00000009905	607.357	0.0759137	0.0984971	0.77072	0.440873	0.954176	protein_coding	70750	Kdsr	3-ketodihydrosphingosine reductase	1	592.989	609.742	715.827	617.884	556.965	644.457	590	775	744	644	570	670
ENSMUSG00000009907	979.694	0.184308	0.0762505	2.41714	0.015643	0.782099	protein_coding	20479	Vps4b	vacuolar protein sorting 4B	1	1019.14	1003.91	1041.99	877.895	934.137	884.926	1014	1276	1083	915	956	920
ENSMUSG00000009927	1727.06	0.257911	0.175372	1.47065	0.141385	0.921192	protein_coding	75617	Rps25	ribosomal protein S25	9	2416.18	1449.22	1769.36	1622.43	1559.5	1528.42	2404	1842	1839	1691	1596	1589
ENSMUSG00000009995	415.595	0.111887	0.133057	0.840894	0.400407	0.952375	protein_coding	66826	Tafazzin	tafazzin, phospholipid-lysophospholipid transacylase	X	422.128	435.08	425.263	371.306	445.572	370.322	420	553	442	387	456	385
ENSMUSG00000010021	22.2219	0.736205	0.389187	1.89165	0.058538	0.877756	protein_coding	286942	Kif19a	kinesin family member 19A	11	31.157	19.6691	31.7504	12.4728	8.79418	27.8944	31	25	33	13	9	29
ENSMUSG00000010025	708.108	0.105659	0.0900476	1.17337	0.240648	0.945358	protein_coding	11671	Aldh3a2	aldehyde dehydrogenase family 3, subfamily A2	11	773.901	657.734	762.972	692.721	664.449	679.084	770	836	793	722	680	706
ENSMUSG00000010044	25.5755	0.141362	0.348023	0.406187	0.684605	0.984337	protein_coding	114602	Zmynd10	zinc finger, MYND domain containing 10	9	35.1773	15.7353	37.5232	28.7834	22.474	27.8944	35	20	39	30	23	29
ENSMUSG00000010045	308.565	0.0738826	0.134687	0.548551	0.583314	0.974845	protein_coding	56395	Tmem115	transmembrane protein 115	9	357.803	301.33	314.618	313.739	334.179	276.058	356	383	327	327	342	287
ENSMUSG00000010047	78.6825	0.160995	0.20007	0.804694	0.420996	0.952375	protein_coding	15587	Hyal2	hyaluronoglucosaminidase 2	9	82.4154	70.8087	97.1755	93.0664	68.3992	61.56	82	90	101	97	70	64
ENSMUSG00000010048	63.099	-0.315166	0.201485	-1.56422	0.117766	0.911963	protein_coding	15983	Ifrd2	interferon-related developmental regulator 2	9	51.2584	59.794	67.3493	69.0802	76.2162	76.9501	51	76	70	72	78	80
ENSMUSG00000010051	19.0168	0.324186	0.40441	0.801627	0.422769	0.952816	protein_coding	15586	Hyal1	hyaluronoglucosaminidase 1	9	31.157	20.4559	16.3563	18.2295	12.7027	23.085	31	26	17	19	13	24
ENSMUSG00000010054	559.255	0.0767205	0.121079	0.633642	0.526315	0.968492	protein_coding	80385	Tusc2	tumor suppressor 2, mitochondrial calcium regulator	9	666.359	494.874	547.454	571.831	559.896	485.747	663	629	569	596	573	505
ENSMUSG00000010057	306.533	0.000680409	0.140471	0.00484378	0.996135	0.999693	protein_coding	56032	Nprl2	NPR2 like, GATOR1 complex subunit	9	366.849	293.463	283.829	336.766	351.767	253.935	365	373	295	351	360	264
ENSMUSG00000010064	452.593	-0.0614195	0.14171	-0.433416	0.664712	0.983083	protein_coding	76257	Slc38a3	solute carrier family 38, member 3	9	549.771	386.301	445.468	578.547	458.274	402.064	547	491	463	603	469	418
ENSMUSG00000010066	256.274	-0.440394	0.180209	-2.4438	0.0145336	0.781063	protein_coding	56808	Cacna2d2	calcium channel, voltage-dependent, alpha 2/delta subunit 2	9	220.109	217.933	268.435	412.562	242.328	302.991	219	277	279	430	248	315
ENSMUSG00000010067	126.91	0.142699	0.170122	0.838807	0.401578	0.952375	protein_coding	56289	Rassf1	Ras association (RalGDS/AF-6) domain family member 1	9	152.77	136.11	121.229	121.85	149.501	100.035	152	173	126	127	153	104
ENSMUSG00000010080	20.5096	0.699276	0.610317	1.14576	0.251895	0.945358	protein_coding	71889	Epn3	epsin 3	11	49.2482	14.9485	44.2581	39.3373	13.6798	13.4663	49	19	46	41	14	14
ENSMUSG00000010086	3232.28	0.164656	0.112216	1.46731	0.142292	0.921546	protein_coding	22671	Rnf112	ring finger protein 112	11	3137.82	3567.19	2939.32	3047.21	2909.9	2649.01	3122	4534	3055	3176	2978	2754
ENSMUSG00000010095	836.047	0.077325	0.123719	0.625004	0.531969	0.968999	protein_coding	17254	Slc3a2	solute carrier family 3 (activators of dibasic and neutral amino acid transport), member 2	19	876.417	842.624	868.807	905.718	726.008	820.48	872	1071	903	944	743	853
ENSMUSG00000010097	736.636	0.0082914	0.105972	0.0782414	0.937636	0.993703	protein_coding	53319	Nxf1	nuclear RNA export factor 1	19	783.951	704.153	684.077	683.127	822.744	653.114	780	895	711	712	842	679
ENSMUSG00000010110	639.739	0.0566162	0.0939919	0.602352	0.54694	0.971286	protein_coding	56389	Stx5a	syntaxin 5A	19	707.566	662.455	574.394	638.033	644.906	586.744	704	842	597	665	660	610
ENSMUSG00000010122	36.7161	-0.111275	0.410777	-0.270888	0.786477	0.987482	protein_coding	67473	Slc47a1	solute carrier family 47, member 1	11	39.1976	47.2058	26.9397	44.1346	50.8108	27.8944	39	60	28	46	52	29
ENSMUSG00000010136	11.0574	0.117884	0.734599	0.160474	0.872508	0.991488	protein_coding	100503311	Cimap3	ciliary microtubule associated protein 3	3	23.1165	6.29411	9.62133	19.189	6.83992	9.61876	23	8	10	20	7	10
ENSMUSG00000010142	9.88848	0.726499	0.482366	1.50612	0.132037	0.915283	protein_coding	57916	Tnfrsf13b	tumor necrosis factor receptor superfamily, member 13b	11	12.0608	14.1617	20.2048	10.5539	11.7256	5.77125	12	18	21	11	12	6
ENSMUSG00000010175	1367.89	-0.0902305	0.205731	-0.438585	0.660962	0.982524	protein_coding	19130	Prox1	prospero homeobox 1	1	1042.25	1515.31	1298.88	1396	923.389	1787.17	1037	1926	1350	1455	945	1858
ENSMUSG00000010277	4171.43	-0.025985	0.0719241	-0.361283	0.717888	0.98582	protein_coding	72503	Bltp2	bridge-like lipid transfer protein family member 2	11	4338.87	4102.18	4105.42	4391.39	3984.74	4396.73	4317	5214	4267	4577	4078	4571
ENSMUSG00000010290	570.771	0.0369546	0.113583	0.325352	0.744915	0.985992	protein_coding	98404	AI597479	expressed sequence AI597479	1	672.389	527.918	612.879	596.776	618.524	549.231	669	671	637	622	633	571
ENSMUSG00000010307	74.8851	-0.0197219	0.209599	-0.0940935	0.925035	0.993703	protein_coding	67893	Tmem86a	transmembrane protein 86A	7	85.4306	76.3161	75.0464	75.7964	95.7588	68.2932	85	97	78	79	98	71
ENSMUSG00000010342	44.1668	0.109767	0.299027	0.367082	0.713558	0.98582	protein_coding	83560	Tex14	testis expressed gene 14	11	72.3647	36.1911	39.4475	54.6885	42.0166	39.4369	72	46	41	57	43	41
ENSMUSG00000010358	22.2232	0.30887	0.354667	0.870874	0.383823	0.947726	protein_coding	70110	Ifi35	interferon-induced protein 35	11	23.1165	27.5367	22.1291	12.4728	28.3368	18.2756	23	35	23	13	29	19
ENSMUSG00000010362	47.8629	0.296717	0.246627	1.2031	0.228938	0.945358	protein_coding	66599	Rdm1	RAD52 motif 1	11	56.2837	46.419	46.1824	31.6618	52.7651	36.5513	56	59	48	33	54	38
ENSMUSG00000010376	602.118	0.0429057	0.138324	0.310183	0.756422	0.985992	protein_coding	18002	Nedd8	neural precursor cell expressed, developmentally down-regulated gene 8	14	729.678	538.933	554.189	576.628	615.592	575.202	726	685	576	601	630	598
ENSMUSG00000010392	775.911	-0.0380479	0.0842877	-0.451405	0.651698	0.980977	protein_coding	53334	Gosr1	golgi SNAP receptor complex member 1	11	773.901	742.705	804.344	747.41	796.362	837.794	770	944	836	779	815	871
ENSMUSG00000010406	100.189	0.078373	0.185087	0.423439	0.671975	0.983083	protein_coding	68836	Mrpl52	mitochondrial ribosomal protein L52	14	120.608	90.4778	84.6677	110.336	92.8274	75.9882	120	115	88	115	95	79
ENSMUSG00000010453	801.333	-0.0403238	0.0887456	-0.454375	0.649559	0.98031	protein_coding	226976	Kansl3	KAT8 regulatory NSL complex subunit 3	1	780.936	809.58	817.813	907.637	763.139	806.052	777	1029	850	946	781	838
ENSMUSG00000010461	222.278	0.0711031	0.16165	0.439859	0.660039	0.98222	protein_coding	14051	Eya4	EYA transcriptional coactivator and phosphatase 4	10	209.054	231.308	269.397	188.052	250.145	237.583	208	294	280	196	256	247
ENSMUSG00000010476	30.6196	-0.763187	0.378722	-2.01516	0.0438874	0.845357	protein_coding	13593	Ebf3	early B cell factor 3	7	22.1114	24.3897	33.6747	73.8775	27.3597	34.6275	22	31	35	77	28	36
ENSMUSG00000010505	544.501	-0.0751739	0.150112	-0.500785	0.616522	0.975496	protein_coding	17932	Myt1	myelin transcription factor 1	2	448.259	570.404	530.136	472.048	569.667	591.554	446	725	551	492	583	615
ENSMUSG00000010517	2727.48	-0.165503	0.123619	-1.33881	0.180633	0.942722	protein_coding	14084	Faf1	Fas-associated factor 1	4	2336.78	2666.34	2480.38	2250.86	2986.11	3157.84	2325	3389	2578	2346	3056	3283
ENSMUSG00000010538	18.5081	0.600921	0.403204	1.49037	0.136128	0.917021	protein_coding	76927	Tsacc	TSSK6 activating co-chaperone	3	15.076	25.9632	15.3941	10.5539	15.6341	11.5425	15	33	16	11	16	12
ENSMUSG00000010554	696.988	0.0925398	0.0848514	1.09061	0.275445	0.945358	protein_coding	67493	Mettl16	methyltransferase 16, N6-methyladenosine	11	770.886	741.918	639.819	704.235	705.488	609.829	767	943	665	734	722	634
ENSMUSG00000010592	65.2139	0.156242	0.213102	0.73318	0.463449	0.956784	protein_coding	13164	Dazl	deleted in azoospermia-like	17	67.3394	55.8602	69.2736	49.8913	58.6278	63.4838	67	71	72	52	60	66
ENSMUSG00000010607	87.0333	0.217572	0.231015	0.941807	0.346292	0.947425	protein_coding	66268	Pigyl	phosphatidylinositol glycan anchor biosynthesis, class Y-like	9	105.532	88.9043	93.3269	117.053	66.4449	63.4838	105	113	97	122	68	66
ENSMUSG00000010608	1906.31	0.0520564	0.102259	0.509065	0.610706	0.975496	protein_coding	67039	Rbm25	RNA binding motif protein 25	12	1835.25	2006.25	1929.08	1771.14	2088.13	1708.29	1826	2550	2005	1846	2137	1776
ENSMUSG00000010609	166.023	0.00603164	0.136718	0.0441174	0.964811	0.99435	protein_coding	19165	Psen2	presenilin 2	1	164.831	151.059	175.108	160.228	162.204	165.443	164	192	182	167	166	172
ENSMUSG00000010660	100.057	-0.0089099	0.187654	-0.0474804	0.96213	0.994311	protein_coding	18799	Plcd1	phospholipase C, delta 1	9	87.4407	103.853	102.948	90.1881	105.53	100.997	87	132	107	94	108	105
ENSMUSG00000010663	1815.74	1.32643e-06	0.135975	9.75496e-06	0.999992	0.999999	protein_coding	76267	Fads1	fatty acid desaturase 1	19	2016.16	1577.46	2083.98	2180.82	1515.53	1978.58	2006	2005	2166	2273	1551	2057
ENSMUSG00000010721	901.846	-0.127396	0.104653	-1.21731	0.223485	0.945358	protein_coding	56873	Lmbr1	limb region 1	5	808.073	876.455	900.557	847.192	1044.55	933.019	804	1114	936	883	1069	970
ENSMUSG00000010755	466.169	-0.0913237	0.136584	-0.668625	0.503735	0.965343	protein_coding	27267	Cars1	cysteinyl-tRNA synthetase 1	7	412.077	461.043	460.862	472.048	461.206	488.633	410	586	479	492	472	508
ENSMUSG00000010797	92.3958	0.0617789	0.191169	0.323164	0.746571	0.985992	protein_coding	22413	Wnt2	wingless-type MMTV integration site family, member 2	6	86.4357	88.9043	73.1221	85.3908	63.5135	89.4544	86	113	76	89	65	93
ENSMUSG00000010803	4418.69	0.0215319	0.107522	0.200255	0.841281	0.991427	protein_coding	14394	Gabra1	gamma-aminobutyric acid type A receptor subunit alpha 1	11	4919.8	4039.24	4641.33	4245.56	4836.8	4314.01	4895	5134	4824	4425	4950	4485
ENSMUSG00000010911	192.298	0.0658846	0.129611	0.508326	0.611225	0.975496	protein_coding	56369	Apip	APAF1 interacting protein	2	178.902	207.706	205.897	171.741	188.586	206.803	178	264	214	179	193	215
ENSMUSG00000010914	984.232	0.0210078	0.0887283	0.236765	0.812839	0.989213	protein_coding	27402	Pdhx	pyruvate dehydrogenase complex, component X	2	1050.29	915.006	972.717	967.123	1003.51	922.439	1045	1163	1011	1008	1027	959
ENSMUSG00000010936	407.32	-0.0447113	0.130519	-0.342565	0.731926	0.98582	protein_coding	234729	Vac14	Vac14 homolog (S. cerevisiae)	8	347.753	427.213	413.717	385.698	389.875	452.082	346	543	430	402	399	470
ENSMUSG00000011096	239.824	0.00188304	0.144371	0.0130431	0.989593	0.998177	protein_coding	67605	Akt1s1	AKT1 substrate 1	7	243.226	250.191	226.101	262.889	268.711	187.566	242	318	235	274	275	195
ENSMUSG00000011114	391.322	0.114471	0.11309	1.01221	0.311439	0.947425	protein_coding	21376	Tbrg1	transforming growth factor beta regulated gene 1	9	449.264	384.727	371.384	387.617	389.875	334.733	447	489	386	404	399	348
ENSMUSG00000011148	89.6616	0.004935	0.180475	0.0273446	0.978185	0.996492	protein_coding	11565	Adss1	adenylosuccinate synthase 1	12	89.4509	83.3969	99.0997	100.742	81.1019	88.4926	89	106	103	105	83	92
ENSMUSG00000011154	14.1274	0.153573	0.512227	0.299813	0.764319	0.985992	protein_coding	75556	Cfap161	cilia and flagella associated protein 161	7	34.1722	5.50734	20.2048	26.8645	11.7256	14.4281	34	7	21	28	12	15
ENSMUSG00000011158	463.727	-0.0954284	0.132524	-0.720084	0.471474	0.958679	protein_coding	72308	Brf1	BRF1, RNA polymerase III transcription initiation factor 90 kDa subunit	12	417.102	476.779	468.559	509.467	399.646	547.307	415	606	487	531	409	569
ENSMUSG00000011171	13.5623	0.306056	0.48067	0.636729	0.524301	0.968492	protein_coding	22355	Vipr2	vasoactive intestinal peptide receptor 2	12	19.0963	12.5882	11.5456	12.4728	11.7256	10.5806	19	16	12	13	12	11
ENSMUSG00000011179	517.826	-0.0102136	0.162686	-0.0627807	0.949941	0.993703	protein_coding	18263	Odc1	ornithine decarboxylase, structural 1	12	683.445	428.786	509.931	531.534	569.667	529.994	680	545	530	554	583	551
ENSMUSG00000011254	101.103	-0.0768406	0.175469	-0.437916	0.661447	0.982524	protein_coding	66628	Thg1l	tRNA-histidine guanylyltransferase 1-like (S. cerevisiae)	11	94.4762	85.7572	95.2512	93.0664	107.484	89.4544	94	109	99	97	110	93
ENSMUSG00000011256	275.017	-0.460939	0.198889	-2.31758	0.0204724	0.782099	protein_coding	11492	Adam19	ADAM metallopeptidase domain 19	11	172.871	274.58	238.609	284.956	291.185	370.322	172	349	248	297	298	385
ENSMUSG00000011257	333.714	0.0994737	0.12478	0.797194	0.425338	0.953082	protein_coding	230721	Pabpc4	poly(A) binding protein, cytoplasmic 4	4	331.672	374.499	316.542	371.306	303.888	280.868	330	476	329	387	311	292
ENSMUSG00000011306	396.825	0.165389	0.172273	0.960045	0.337032	0.947425	protein_coding	70616	Sugp1	SURP and G patch domain containing 1	8	294.484	490.154	448.354	416.4	307.796	377.055	293	623	466	434	315	392
ENSMUSG00000011382	10.1266	0.276517	0.497042	0.556324	0.577989	0.974845	protein_coding	71755	Dhdh	dihydrodiol dehydrogenase	7	13.0659	8.6544	12.5077	13.4323	8.79418	5.77125	13	11	13	14	9	6
ENSMUSG00000011427	342.202	-0.0209936	0.119574	-0.175571	0.860631	0.991488	protein_coding	233056	Zfp790	zinc finger protein 790	7	331.672	366.632	343.482	332.928	381.081	344.352	330	466	357	347	390	358
ENSMUSG00000011589	281.271	-4.85903e-05	0.130554	-0.000372187	0.999703	0.999833	protein_coding	240121	Fsd1	fibronectin type 3 and SPRY domain-containing protein	17	266.342	278.514	270.36	284.956	300.956	229.888	265	354	281	297	308	239
ENSMUSG00000011658	123.537	0.14221	0.19976	0.711908	0.476521	0.961057	protein_coding	70300	Fuz	fuzzy planar cell polarity protein	7	132.669	107	133.737	108.418	137.775	91.3782	132	136	139	113	141	95
ENSMUSG00000011751	1009.55	0.0795095	0.178771	0.444756	0.656496	0.981008	protein_coding	80297	Sptbn4	spectrin beta, non-erythrocytic 4	7	704.551	1352.45	1009.28	1065.95	900.915	937.829	701	1719	1049	1111	922	975
ENSMUSG00000011752	1122.19	0.0744453	0.115154	0.646486	0.517965	0.968478	protein_coding	18648	Pgam1	phosphoglycerate mutase 1	19	1436.24	1025.94	1128.58	1184.92	1102.2	1119.62	1429	1304	1173	1235	1128	1164
ENSMUSG00000011831	1558.33	-0.0219032	0.056247	-0.38941	0.696973	0.98582	protein_coding	14020	Evi5	ecotropic viral integration site 5	5	1608.11	1591.62	1588.48	1573.49	1673.82	1614.03	1600	2023	1651	1640	1713	1678
ENSMUSG00000011832	953.346	-0.00486097	0.0720084	-0.0675057	0.946179	0.993703	protein_coding	213027	Evi5l	ecotropic viral integration site 5 like	8	933.706	956.704	1019.86	1068.82	933.16	917.629	929	1216	1060	1114	955	954
ENSMUSG00000011837	166.587	-0.0144485	0.156192	-0.0925044	0.926297	0.993703	protein_coding	102209	Snapc2	small nuclear RNA activating complex, polypeptide 2	8	192.973	158.926	166.449	212.038	161.227	149.091	192	202	173	221	165	155
ENSMUSG00000011877	1686.27	-0.0944712	0.159752	-0.59136	0.554279	0.972172	protein_coding	216963	Git1	GIT ArfGAP 1	11	1590.01	1787.53	1870.39	2265.26	1248.77	2089.19	1582	2272	1944	2361	1278	2172
ENSMUSG00000011884	122.55	0.122593	0.189476	0.64701	0.517625	0.968478	protein_coding	56356	Gltp	glycolipid transfer protein	5	128.648	116.441	153.941	142.958	89.896	132.739	128	148	160	149	92	138
ENSMUSG00000011958	455.916	-0.00507411	0.0950798	-0.0533669	0.95744	0.994295	protein_coding	12175	Bnip2	BCL2/adenovirus E1B interacting protein 2	9	494.492	464.977	459.9	468.21	524.719	430.92	492	591	478	488	537	448
ENSMUSG00000011960	864.422	0.0972821	0.0856913	1.13526	0.256266	0.945358	protein_coding	12455	Ccnt1	cyclin T1	15	969.889	855.999	877.466	816.49	879.418	829.137	965	1088	912	851	900	862
ENSMUSG00000012017	13.2273	0.51596	0.463837	1.11237	0.265978	0.945358	protein_coding	224024	Scarf2	scavenger receptor class F, member 2	16	19.0963	18.0956	12.5077	13.4323	15.6341	5.77125	19	23	13	14	16	6
ENSMUSG00000012076	750.327	0.0237219	0.0757289	0.313248	0.754092	0.985992	protein_coding	52592	Brms1l	breast cancer metastasis-suppressor 1-like	12	825.159	806.433	711.979	763.72	780.727	761.806	821	1025	740	796	799	792
ENSMUSG00000012114	598.392	-0.170654	0.167972	-1.01596	0.309647	0.947425	protein_coding	94112	Med15	mediator complex subunit 15	16	425.143	681.337	547.454	624.6	548.17	691.589	423	866	569	651	561	719
ENSMUSG00000012117	581.352	0.108013	0.117361	0.920344	0.357393	0.947425	protein_coding	67422	Dhdds	dehydrodolichyl diphosphate synthase	4	524.644	646.72	643.667	615.965	493.451	576.164	522	822	669	642	505	599
ENSMUSG00000012123	12.9153	0.0592246	0.491622	0.120468	0.904112	0.992737	protein_coding	230806	Crybg2	crystallin beta-gamma domain containing 2	4	17.0861	10.2279	17.3184	15.3512	11.7256	15.39	17	13	18	16	12	16
ENSMUSG00000012126	177.521	0.0997471	0.22365	0.445997	0.655599	0.980977	protein_coding	67586	Ubxn11	UBX domain protein 11	4	144.729	205.345	240.533	203.403	187.609	160.633	144	261	250	212	192	167
ENSMUSG00000012211	14.0878	0.305968	0.435206	0.70304	0.482031	0.962526	protein_coding	75671	Tex22	testis expressed gene 22	12	13.0659	14.9485	17.3184	20.1484	10.7484	5.77125	13	19	18	21	11	6
ENSMUSG00000012296	153.734	0.0116007	0.204044	0.0568542	0.954661	0.993861	protein_coding	74094	Tjap1	tight junction associated protein 1	17	122.618	163.647	131.812	142.958	101.622	171.214	122	208	137	149	104	178
ENSMUSG00000012405	1327.22	0.157029	0.143449	1.09467	0.273662	0.945358	protein_coding	66480	Rpl15	ribosomal protein L15	14	1749.82	1147.89	1295.03	1247.28	1231.18	1279.29	1741	1459	1346	1300	1260	1330
ENSMUSG00000012422	1147.08	-0.0148364	0.0943544	-0.157242	0.875054	0.991488	protein_coding	66074	Tmem167	transmembrane protein 167	13	1190	1011.78	1104.53	1041.96	1158.88	1136.94	1184	1286	1148	1086	1186	1182
ENSMUSG00000012429	162.497	0.0578867	0.170009	0.340492	0.733486	0.985992	protein_coding	66308	Mplkip	M-phase specific PLK1 intereacting protein	13	165.836	161.287	171.26	152.552	187.609	138.51	165	205	178	159	192	144
ENSMUSG00000012443	28.3251	0.035447	0.336567	0.10532	0.916122	0.993703	protein_coding	16551	Kif11	kinesin family member 11	19	39.1976	30.6838	19.2427	36.459	22.474	27.8944	39	39	20	38	23	29
ENSMUSG00000012483	77.6662	0.38758	0.215621	1.7975	0.0722555	0.898075	protein_coding	68240	Rpa3	replication protein A3	6	96.4863	65.3014	79.8571	45.094	72.3077	66.3694	96	83	83	47	74	69
ENSMUSG00000012535	1577.91	0.0349163	0.0589658	0.592145	0.553754	0.972097	protein_coding	320938	Tnpo3	transportin 3	6	1582.98	1504.29	1592.33	1532.24	1538.98	1493.79	1575	1912	1655	1597	1575	1553
ENSMUSG00000012609	1321.47	-0.195909	0.146015	-1.3417	0.179692	0.941392	protein_coding	320244	Ttll5	tubulin tyrosine ligase-like family, member 5	12	986.975	1338.28	1326.78	1212.74	1431.5	1540.92	982	1701	1379	1264	1465	1602
ENSMUSG00000012640	546.094	0.0931581	0.1093	0.852319	0.394037	0.952375	protein_coding	69930	Zfp715	zinc finger protein 715	7	648.268	491.727	554.189	505.629	575.53	504.023	645	625	576	527	589	524
ENSMUSG00000012819	82.7056	-0.176474	0.196639	-0.897452	0.369478	0.947425	protein_coding	22295	Cdh23	cadherin related 23 (otocadherin)	10	73.3698	85.7572	57.728	84.4314	87.9418	74.0644	73	109	60	88	90	77
ENSMUSG00000012848	1342.02	0.167922	0.165894	1.01223	0.31143	0.947425	protein_coding	20103	Rps5	ribosomal protein S5	7	1894.55	1199.81	1316.2	1295.25	1412.93	1215.81	1885	1525	1368	1350	1446	1264
ENSMUSG00000013033	4738.98	-0.141251	0.142953	-0.988098	0.323105	0.947425	protein_coding	330814	Adgrl1	adhesion G protein-coupled receptor L1	8	4209.22	5153.3	4842.42	6284.38	3744.37	5638.52	4188	6550	5033	6550	3832	5862
ENSMUSG00000013076	416.654	-0.125016	0.148124	-0.843999	0.39867	0.952375	protein_coding	75723	Amotl1	angiomotin-like 1	9	427.153	391.808	382.929	530.574	395.738	383.788	425	498	398	553	405	399
ENSMUSG00000013089	935.644	-0.119904	0.118422	-1.01251	0.311293	0.947425	protein_coding	104156	Etv5	ets variant 5	16	804.053	892.19	847.64	955.61	902.869	907.049	800	1134	881	996	924	943
ENSMUSG00000013150	264.718	-0.117553	0.129053	-0.910887	0.362355	0.947425	protein_coding	70575	Gfod2	glucose-fructose oxidoreductase domain containing 2	8	282.424	268.286	232.836	311.82	292.162	246.24	281	341	242	325	299	256
ENSMUSG00000013155	38.8255	0.291654	0.260317	1.12038	0.262551	0.945358	protein_coding	102124	Enkd1	enkurin domain containing 1	8	49.2482	44.0588	40.4096	36.459	31.2682	41.3607	49	56	42	38	32	43
ENSMUSG00000013160	1845.88	-0.0245883	0.0670467	-0.366734	0.713818	0.98582	protein_coding	11972	Atp6v0d1	ATPase, H+ transporting, lysosomal V0 subunit D1	8	1999.08	1835.52	1820.36	2002.37	1837.01	1910.29	1989	2333	1892	2087	1880	1986
ENSMUSG00000013236	5891.22	-0.0723967	0.107303	-0.674692	0.499872	0.965297	protein_coding	19280	Ptprs	protein tyrosine phosphatase receptor type S	17	5123.83	6312.99	6140.34	7042.35	4918.88	6522.48	5098	8024	6382	7340	5034	6781
ENSMUSG00000013275	829.256	-0.0677471	0.0914279	-0.740989	0.4587	0.95652	protein_coding	98396	Slc41a1	solute carrier family 41, member 1	1	834.205	792.271	870.731	932.583	773.888	908.973	830	1007	905	972	792	945
ENSMUSG00000013367	119.337	0.00499601	0.245681	0.0203353	0.983776	0.996615	protein_coding	210094	Iglon5	IgLON family member 5	7	73.3698	140.831	121.229	131.444	72.3077	131.777	73	179	126	137	74	137
ENSMUSG00000013419	765.588	-0.0467617	0.111525	-0.419294	0.675001	0.983083	protein_coding	270210	Zbtb47	zinc finger and BTB domain containing 47	9	835.21	751.359	710.055	884.611	784.636	702.169	831	955	738	922	803	730
ENSMUSG00000013465	430.418	-0.0580888	0.114732	-0.506299	0.612647	0.975496	protein_coding	58202	Nelfb	negative elongation factor complex member B	2	478.411	373.713	427.187	466.292	408.441	454.005	476	475	444	486	418	472
ENSMUSG00000013483	11.4105	0.0138572	0.497894	0.0278316	0.977796	0.996228	protein_coding	170720	Card14	caspase recruitment domain family, member 14	11	7.03546	18.0956	15.3941	12.4728	14.657	13.4663	7	23	16	13	15	14
ENSMUSG00000013495	527.302	-0.0106428	0.104405	-0.101938	0.918806	0.993703	protein_coding	72392	Tmem175	transmembrane protein 175	5	494.492	523.984	509.931	479.724	557.942	503.061	492	666	530	500	571	523
ENSMUSG00000013523	1042.54	0.0685851	0.19357	0.354318	0.723101	0.98582	protein_coding	76960	Bcas1	brain enriched myelin associated protein 1	2	997.025	931.528	1311.39	1229.05	691.809	1167.72	992	1184	1363	1281	708	1214
ENSMUSG00000013539	764.308	0.0057242	0.120363	0.0475577	0.962069	0.994311	protein_coding	27883	Tango2	transport and golgi organization 2	16	631.181	906.352	741.805	724.383	759.231	790.662	628	1152	771	755	777	822
ENSMUSG00000013584	83.5025	0.0855797	0.349783	0.244666	0.806715	0.987983	protein_coding	19378	Aldh1a2	aldehyde dehydrogenase family 1, subfamily A2	9	95.4813	76.3161	90.4405	66.2019	116.279	64.4457	95	97	94	69	119	67
ENSMUSG00000013593	1770.19	0.0775974	0.0938764	0.826591	0.408469	0.952375	protein_coding	226646	Ndufs2	NADH:ubiquinone oxidoreductase core subunit S2	1	2033.25	1629.39	1643.32	1715.49	1712.91	1596.71	2023	2071	1708	1788	1753	1660
ENSMUSG00000013622	467.647	0.2929	0.131725	2.22357	0.0261771	0.805542	protein_coding	381629	Atraid	all-trans retinoic acid induced differentiation factor	5	615.1	420.132	479.142	420.238	398.669	414.568	612	534	498	438	408	431
ENSMUSG00000013629	219.24	-0.0158037	0.15308	-0.103238	0.917774	0.993703	protein_coding	69719	Cad	carbamoyl-phosphate synthetase 2, aspartate transcarbamylase, and dihydroorotase	5	189.957	268.286	214.556	271.524	207.152	203.918	189	341	223	283	212	212
ENSMUSG00000013646	438.875	-0.0575602	0.0958905	-0.60027	0.548326	0.971286	protein_coding	79566	Sh3bp5l	SH3 binding domain protein 5 like	11	404.036	448.455	413.717	468.21	456.32	395.331	402	570	430	488	467	411
ENSMUSG00000013662	1640.36	0.0955706	0.101367	0.942817	0.345774	0.947425	protein_coding	67979	Atad1	ATPase family, AAA domain containing 1	19	1933.75	1442.92	1682.77	1527.44	1648.42	1555.35	1924	1834	1749	1592	1687	1617
ENSMUSG00000013663	3884.65	-0.169636	0.0584293	-2.90328	0.00369282	0.527213	protein_coding	19211	Pten	phosphatase and tensin homolog	19	3762.97	3634.06	3875.47	4071.9	4358	4246.68	3744	4619	4028	4244	4460	4415
ENSMUSG00000013698	3498.33	-0.0272255	0.112056	-0.242963	0.808034	0.988212	protein_coding	18611	Pea15a	proliferation and apoptosis adaptor protein 15A	1	3850.41	2990.49	3952.44	4146.73	3503.99	3344.44	3831	3801	4108	4322	3586	3477
ENSMUSG00000013701	439.965	0.176746	0.123254	1.434	0.151574	0.932422	protein_coding	53600	Timm23	translocase of inner mitochondrial membrane 23	14	495.497	433.507	439.695	368.428	423.098	418.416	493	551	457	384	433	435
ENSMUSG00000013707	10.4205	-0.30723	0.488073	-0.629476	0.529037	0.968492	protein_coding	69769	Tnfaip8l2	tumor necrosis factor, alpha-induced protein 8-like 2	3	11.0557	10.2279	11.5456	19.189	9.77131	11.5425	11	13	12	20	10	12
ENSMUSG00000013736	610.184	0.184009	0.127442	1.44386	0.148779	0.926766	protein_coding	70047	Trnt1	tRNA nucleotidyl transferase, CCA-adding, 1	6	744.754	568.043	635.97	540.169	665.426	507.87	741	722	661	563	681	528
ENSMUSG00000013766	19.4528	0.644874	0.356992	1.80641	0.0708546	0.894427	protein_coding	70274	Ly6g6e	lymphocyte antigen 6 family member G6E	17	24.1216	25.9632	34.6368	22.0673	20.5197	11.5425	24	33	36	23	21	12
ENSMUSG00000013787	1485.21	-0.0875	0.102365	-0.854786	0.39267	0.951956	protein_coding	110147	Ehmt2	euchromatic histone lysine N-methyltransferase 2	17	1541.77	1469.67	1501.89	1813.36	1507.71	1473.59	1534	1868	1561	1890	1543	1532
ENSMUSG00000013822	292.875	0.0500581	0.170203	0.294108	0.768675	0.986745	protein_coding	66126	Elof1	ELF1 homolog, elongation factor 1	9	373.885	228.948	304.034	332.928	306.819	233.736	372	291	316	347	314	243
ENSMUSG00000013833	257.908	-0.149058	0.126768	-1.17583	0.239663	0.945358	protein_coding	216154	Med16	mediator complex subunit 16	10	235.185	263.566	269.397	335.807	249.168	267.401	234	335	280	350	255	278
ENSMUSG00000013846	353.911	-0.148759	0.191249	-0.777829	0.43667	0.953342	protein_coding	20442	St3gal1	ST3 beta-galactoside alpha-2,3-sialyltransferase 1	15	279.408	380.007	359.838	310.861	425.052	395.331	278	483	374	324	435	411
ENSMUSG00000013858	414.633	0.0318662	0.119333	0.267036	0.789441	0.987711	protein_coding	216157	Tmem259	transmembrane protein 259	10	471.376	423.279	408.907	477.805	435.8	360.703	469	538	425	498	446	375
ENSMUSG00000013921	986.14	-0.418221	0.174932	-2.39076	0.0168133	0.782099	protein_coding	76686	Clip3	CAP-GLY domain containing linker protein 3	7	742.744	1084.16	965.982	1390.24	848.149	1495.72	739	1378	1004	1449	868	1555
ENSMUSG00000013973	235.91	0.0969828	0.128718	0.753454	0.451177	0.954721	protein_coding	21945	Dedd	death effector domain-containing	1	219.104	250.191	244.382	261.929	204.22	201.994	218	318	254	273	209	210
ENSMUSG00000013997	273.5	0.0930458	0.167144	0.556679	0.577747	0.974845	protein_coding	27045	Nit1	nitrilase 1	1	294.484	243.897	258.814	251.375	302.911	192.375	293	310	269	262	310	200
ENSMUSG00000014039	676.474	-0.095101	0.146528	-0.64903	0.516319	0.968177	protein_coding	114604	Prdm15	PR domain containing 15	16	560.827	751.359	573.432	666.816	779.75	570.392	558	955	596	695	798	593
ENSMUSG00000014074	586.512	0.0551	0.119628	0.460592	0.645091	0.978349	protein_coding	70238	Rnf168	ring finger protein 168	16	685.455	515.33	649.44	628.438	605.821	543.46	682	655	675	655	620	565
ENSMUSG00000014075	110.941	0.144527	0.201932	0.71572	0.474165	0.960002	protein_coding	66061	Dynlt2b	dynein light chain Tctex-type 2B	16	110.557	84.1837	143.358	96.9042	113.347	94.2638	110	107	149	101	116	98
ENSMUSG00000014077	1259.45	-0.054971	0.0848098	-0.648168	0.516876	0.96847	protein_coding	56398	Chp1	calcineurin-like EF hand protein 1	2	1368.9	1203.75	1287.33	1403.67	1254.64	1348.55	1362	1530	1338	1463	1284	1402
ENSMUSG00000014158	41.4478	-0.0141304	0.827028	-0.0170857	0.986368	0.997698	protein_coding	63873	Trpv4	transient receptor potential cation channel, subfamily V, member 4	5	69.3495	42.4852	65.4251	127.607	17.5884	33.6656	69	54	68	133	18	35
ENSMUSG00000014164	1585.9	-0.228723	0.162248	-1.40972	0.158623	0.93369	protein_coding	100503085	Klhl3	kelch-like 3	13	1076.43	1811.92	1383.55	1552.39	1538	1918.94	1071	2303	1438	1618	1574	1995
ENSMUSG00000014177	362.024	0.0114306	0.115915	0.0986122	0.921446	0.993703	protein_coding	67510	Tvp23b	trans-golgi network vesicle protein 23B	11	403.031	327.294	346.368	335.807	390.852	339.542	401	416	360	350	400	353
ENSMUSG00000014195	1187.46	0.240939	0.0986622	2.44206	0.0146036	0.781063	protein_coding	56354	Dnajc7	DnaJ heat shock protein family (Hsp40) member C7	11	1134.72	1344.58	1372.96	1259.75	964.428	1036.9	1129	1709	1427	1313	987	1078
ENSMUSG00000014226	883.784	0.134653	0.141815	0.949495	0.342369	0.947425	protein_coding	12301	Cacybp	calcyclin binding protein	1	1112.61	801.712	836.094	849.111	918.503	735.835	1107	1019	869	885	940	765
ENSMUSG00000014232	280.492	0.0596469	0.120334	0.49568	0.62012	0.975496	protein_coding	76779	Cluap1	clusterin associated protein 1	16	268.353	313.132	265.549	239.862	299.002	276.058	267	398	276	250	306	287
ENSMUSG00000014243	88.4754	0.375944	0.179383	2.09577	0.0361028	0.829523	protein_coding	69747	Zswim7	zinc finger SWIM-type containing 7	11	121.613	108.573	101.024	88.2692	77.1933	89.4544	121	138	105	92	79	93
ENSMUSG00000014245	110.89	-0.0822723	0.166631	-0.49374	0.62149	0.975496	protein_coding	327942	Pigl	phosphatidylinositol glycan anchor biosynthesis, class L	11	84.4255	111.72	130.85	101.701	122.141	123.12	84	142	136	106	125	128
ENSMUSG00000014294	504.629	0.0594297	0.190494	0.311977	0.755058	0.985992	protein_coding	17991	Ndufa2	NADH:ubiquinone oxidoreductase subunit A2	18	686.46	411.477	469.521	508.507	506.154	487.671	683	523	488	530	518	507
ENSMUSG00000014301	184.485	0.134056	0.122188	1.09713	0.272586	0.945358	protein_coding	66449	Pam16	presequence translocase-asssociated motor 16	16	208.049	183.316	187.616	179.417	176.861	170.252	207	233	195	187	181	177
ENSMUSG00000014303	121.076	-0.238415	0.16099	-1.48093	0.138625	0.917193	protein_coding	83396	Glis2	GLIS family zinc finger 2	16	130.659	106.213	116.418	138.16	135.821	141.396	130	135	121	144	139	147
ENSMUSG00000014313	1907.84	0.223637	0.126156	1.7727	0.0762791	0.899865	protein_coding	12864	Cox6c	cytochrome c oxidase subunit 6C	15	2358.89	1670.3	1957.94	1715.49	1745.16	1664.04	2347	2123	2035	1788	1786	1730
ENSMUSG00000014329	356.68	-0.247142	0.148374	-1.66567	0.0957789	0.909554	protein_coding	83675	Bicc1	BicC family RNA binding protein 1	10	308.555	358.764	343.482	330.05	457.297	413.607	307	456	357	344	468	430
ENSMUSG00000014349	769.696	0.0257462	0.0934119	0.27562	0.78284	0.986745	protein_coding	268470	Ube2z	ubiquitin-conjugating enzyme E2Z	11	814.103	761.587	838.98	865.422	693.763	810.861	810	968	872	902	710	843
ENSMUSG00000014353	874.795	-0.00802915	0.0833583	-0.0963209	0.923266	0.993703	protein_coding	72477	Tmem87b	transmembrane protein 87B	2	905.564	855.212	835.132	789.625	950.748	869.536	901	1087	868	823	973	904
ENSMUSG00000014355	2048.22	0.0608684	0.0616856	0.986752	0.323764	0.947425	protein_coding	17222	Anapc1	anaphase promoting complex subunit 1	2	2113.65	2051.09	2129.2	1918.9	2008	2105.55	2103	2607	2213	2000	2055	2189
ENSMUSG00000014361	1024.05	0.0308438	0.113366	0.272073	0.785566	0.987255	protein_coding	17289	Mertk	MER proto-oncogene tyrosine kinase	2	935.716	1116.42	893.822	895.165	1002.54	988.808	931	1419	929	933	1026	1028
ENSMUSG00000014402	634.02	0.0890538	0.0959201	0.928416	0.353192	0.947425	protein_coding	22088	Tsg101	tumor susceptibility gene 101	7	701.536	589.286	662.91	614.046	631.226	588.668	698	749	689	640	646	612
ENSMUSG00000014418	309.553	0.119971	0.136093	0.881537	0.378027	0.947726	protein_coding	246694	Hps5	HPS5, biogenesis of lysosomal organelles complex 2 subunit 2	7	277.398	348.536	303.072	300.307	273.597	282.791	276	443	315	313	280	294
ENSMUSG00000014426	1277.2	0.0118348	0.143926	0.0822285	0.934465	0.993703	protein_coding	26407	Map3k4	mitogen-activated protein kinase kinase kinase 4	17	1088.49	1549.92	1209.4	1263.59	1161.81	1393.76	1083	1970	1257	1317	1189	1449
ENSMUSG00000014444	43.8267	0.0480697	0.337809	0.142298	0.886844	0.991488	protein_coding	234839	Piezo1	piezo-type mechanosensitive ion channel component 1	8	46.233	50.3529	51.9552	70.0397	34.1996	39.4369	46	64	54	73	35	41
ENSMUSG00000014470	288.2	0.0341941	0.129757	0.263524	0.792147	0.987711	protein_coding	68718	Rnf166	ring finger protein 166	8	319.611	254.125	282.867	298.388	265.78	270.287	318	323	294	311	272	281
ENSMUSG00000014496	2134.43	-0.0991815	0.0847852	-1.1698	0.242083	0.945358	protein_coding	105522	Ankrd28	ankyrin repeat domain 28	14	1955.86	1976.35	2210.02	2013.88	2257.17	2307.54	1946	2512	2297	2099	2310	2399
ENSMUSG00000014498	480.722	-0.308456	0.149149	-2.0681	0.0386305	0.829523	protein_coding	237615	Ankrd52	ankyrin repeat domain 52	10	381.925	555.455	399.285	605.411	446.549	606.944	380	706	415	631	457	631
ENSMUSG00000014503	18.282	-0.19109	0.406366	-0.470241	0.638183	0.976078	protein_coding	53871	Pkd2l2	polycystic kidney disease 2-like 2	18	10.0507	25.1764	17.3184	23.0267	23.4511	14.4281	10	32	18	24	24	15
ENSMUSG00000014504	239.65	0.0136997	0.112405	0.121877	0.902996	0.992737	protein_coding	66384	Srp19	signal recognition particle 19	18	256.292	231.308	248.23	261.929	253.077	212.575	255	294	258	273	259	221
ENSMUSG00000014547	817.729	0.0680351	0.141495	0.480831	0.630637	0.976001	protein_coding	268752	Wdfy2	WD repeat and FYVE domain containing 2	14	751.789	929.168	921.724	715.748	822.744	945.524	748	1181	958	746	842	983
ENSMUSG00000014550	865.716	0.0363458	0.0742279	0.489651	0.624381	0.975496	protein_coding	78287	Rbsn	rabenosyn, RAB effector	6	870.387	826.888	892.86	806.895	862.806	854.146	866	1051	928	841	883	888
ENSMUSG00000014551	416.978	-0.0629218	0.0945189	-0.665706	0.505599	0.965343	protein_coding	64658	Mrps25	mitochondrial ribosomal protein S25	6	423.133	400.463	393.513	409.684	450.457	410.721	421	509	409	427	461	427
ENSMUSG00000014554	256.767	-0.0543207	0.16461	-0.329997	0.741402	0.985992	protein_coding	27369	Dguok	deoxyguanosine kinase	6	233.175	280.875	193.389	229.308	263.825	243.355	232	357	201	239	270	253
ENSMUSG00000014592	5005.21	-0.237677	0.16953	-1.40197	0.160924	0.93369	protein_coding	100072	Camta1	calmodulin binding transcription activator 1	4	3205.16	6046.28	4654.8	5331.65	5023.43	6045.39	3189	7685	4838	5557	5141	6285
ENSMUSG00000014599	239.327	0.097032	0.182583	0.53144	0.595114	0.975496	protein_coding	12977	Csf1	colony stimulating factor 1 (macrophage)	3	229.155	259.632	333.86	322.374	196.403	250.088	228	330	347	336	201	260
ENSMUSG00000014601	809.628	-0.0671176	0.0926185	-0.724667	0.468656	0.957677	protein_coding	229707	Strip1	striatin interacting protein 1	3	915.615	731.69	813.965	892.286	769.002	912.82	911	930	846	930	787	949
ENSMUSG00000014602	13054.3	-0.187157	0.0798406	-2.34413	0.0190717	0.782099	protein_coding	16560	Kif1a	kinesin family member 1A	1	11309	12984.7	13665.2	15780	12581.5	14857.1	11252	16504	14203	16447	12876	15446
ENSMUSG00000014606	943.588	0.0110683	0.102268	0.108228	0.913815	0.993703	protein_coding	67863	Slc25a11	solute carrier family 25 (mitochondrial carrier oxoglutarate carrier), member 11	11	1106.58	858.359	940.004	958.488	1055.3	865.688	1101	1091	977	999	1080	900
ENSMUSG00000014633	88.9207	-0.383315	0.199317	-1.92314	0.0544628	0.877756	protein_coding	66531	Cmc2	C-X9-C motif containing 2	8	90.4559	84.1837	57.728	93.0664	112.37	98.1113	90	107	60	97	115	102
ENSMUSG00000014668	628.068	0.0332759	0.105141	0.316487	0.751633	0.985992	protein_coding	231600	Chfr	checkpoint with forkhead and ring finger domains	5	584.948	717.528	631.16	646.668	629.272	616.562	582	912	656	674	644	641
ENSMUSG00000014748	318.827	-0.161112	0.109108	-1.47663	0.139776	0.91979	protein_coding	21766	Tex261	testis expressed gene 261	6	328.657	276.154	327.125	377.063	315.613	346.275	327	351	340	393	323	360
ENSMUSG00000014763	1393.91	-0.040886	0.0651118	-0.627935	0.530047	0.968999	protein_coding	67544	Fam120b	family with sequence similarity 120, member B	17	1372.92	1335.14	1321.97	1372.97	1436.38	1336.05	1366	1697	1374	1431	1470	1389
ENSMUSG00000014767	419.225	-0.085142	0.105183	-0.809465	0.418247	0.952375	protein_coding	21374	Tbp	TATA box binding protein	17	354.788	393.382	407.945	357.874	436.777	432.844	353	500	424	373	447	450
ENSMUSG00000014769	1295.37	0.220758	0.110991	1.98898	0.0467031	0.846684	protein_coding	19170	Psmb1	proteasome (prosome, macropain) subunit, beta type 1	17	1541.77	1173.85	1352.76	1117.76	1202.85	1167.72	1534	1492	1406	1165	1231	1214
ENSMUSG00000014771	112.437	0.109558	0.157523	0.695505	0.486739	0.964369	protein_coding	18567	Pdcd2	programmed cell death 2	17	129.654	114.867	124.115	117.053	101.622	122.158	129	146	129	122	104	127
ENSMUSG00000014773	77.7494	0.288191	0.208904	1.37954	0.167728	0.937249	protein_coding	13388	Dll1	delta like canonical Notch ligand 1	17	104.527	74.7425	78.8949	86.3503	63.5135	60.5982	104	95	82	90	65	63
ENSMUSG00000014776	123.188	-0.0301563	0.166938	-0.180644	0.856647	0.991488	protein_coding	78688	Nol3	nucleolar protein 3 (apoptosis repressor with CARD domain)	8	134.679	109.36	111.607	112.255	105.53	144.281	134	139	116	117	108	150
ENSMUSG00000014778	15.1451	-0.342548	0.433332	-0.790498	0.429237	0.953242	protein_coding	234686	Fhod1	formin homology 2 domain containing 1	8	14.0709	15.7353	13.4699	24.9456	15.6341	14.4281	14	20	14	26	16	15
ENSMUSG00000014782	16.7751	-0.40447	0.434752	-0.930346	0.352192	0.947425	protein_coding	102075	Plekhg4	pleckstrin homology domain containing, family G (with RhoGef domain) member 4	8	9.04559	9.44116	18.2805	12.4728	23.4511	12.5044	9	12	19	13	24	13
ENSMUSG00000014786	119.839	0.021954	0.19283	0.113852	0.909355	0.993388	protein_coding	277973	Slc9a5	solute carrier family 9 (sodium/hydrogen exchanger), member 5	8	112.567	143.191	116.418	161.187	96.7359	109.654	112	182	121	168	99	114
ENSMUSG00000014791	16.6734	-0.386676	0.436992	-0.884858	0.376233	0.947726	protein_coding	234683	Elmo3	engulfment and cell motility 3	8	17.0861	9.44116	25.0155	23.0267	19.5426	24.0469	17	12	26	24	20	25
ENSMUSG00000014813	36.9282	-0.519739	0.283923	-1.83057	0.0671651	0.882452	protein_coding	20855	Stc1	stanniocalcin 1	14	37.1874	19.6691	29.8261	47.0129	36.1538	39.4369	37	25	31	49	37	41
ENSMUSG00000014837	118.776	-0.348134	0.194109	-1.7935	0.0728936	0.899865	protein_coding	74356	Matcap1	microtubule associated tyrosine carboxypeptidase 1	8	80.4053	129.029	102.948	123.769	136.798	139.472	80	164	107	129	140	145
ENSMUSG00000014846	220.25	-0.0379005	0.211498	-0.1792	0.85778	0.991488	protein_coding	67971	Tppp3	tubulin polymerization-promoting protein family member 3	8	250.261	171.514	229.95	259.051	165.135	243.355	249	218	239	270	169	253
ENSMUSG00000014850	662.325	-0.0639959	0.12197	-0.524684	0.599803	0.975496	protein_coding	17686	Msh3	mutS homolog 3	13	566.857	629.411	696.585	603.493	618.524	756.996	564	800	724	629	633	787
ENSMUSG00000014852	10.9447	-0.381624	0.534546	-0.713921	0.475276	0.960799	protein_coding	279028	Adamts13	ADAM metallopeptidase with thrombospondin type 1 motif 13	2	9.04559	8.6544	10.5835	8.63503	17.5884	10.5806	9	11	11	9	18	11
ENSMUSG00000014856	211.391	-0.0805025	0.142575	-0.564632	0.572324	0.974529	protein_coding	66320	Tmem208	transmembrane protein 208	8	229.155	165.22	185.692	181.336	231.58	198.146	228	210	193	189	237	206
ENSMUSG00000014859	161.777	0.0798358	0.139975	0.570359	0.568434	0.974529	protein_coding	104394	E2f4	E2F transcription factor 4	8	155.785	158.926	172.222	173.66	128.004	158.709	155	202	179	181	131	165
ENSMUSG00000014867	794.63	0.182686	0.088631	2.0612	0.0392839	0.829523	protein_coding	20932	Surf4	surfeit gene 4	2	919.635	808.006	796.647	810.733	697.671	713.712	915	1027	828	845	714	742
ENSMUSG00000014873	209.151	0.0541852	0.12951	0.418388	0.675664	0.983083	protein_coding	20931	Surf2	surfeit gene 2	2	189.957	180.956	225.139	201.484	194.449	176.985	189	230	234	210	199	184
ENSMUSG00000014905	339.979	-0.0912714	0.122196	-0.746924	0.45511	0.95652	protein_coding	27362	Dnajb9	DnaJ heat shock protein family (Hsp40) member B9	12	342.727	289.529	361.762	390.495	328.316	337.618	341	368	376	407	336	351
ENSMUSG00000014907	294.927	-0.0421144	0.148398	-0.283793	0.776569	0.986745	protein_coding	234344	Naf1	nuclear assembly factor 1 ribonucleoprotein	8	269.358	298.97	287.678	267.686	292.162	322.228	268	380	299	279	299	335
ENSMUSG00000014932	365.075	-0.0307746	0.114665	-0.268387	0.788401	0.987711	protein_coding	22612	Yes1	YES proto-oncogene 1, Src family tyrosine kinase	5	378.91	316.279	365.611	315.658	374.241	391.483	377	402	380	329	383	407
ENSMUSG00000014956	4541.74	0.0915098	0.089476	1.02273	0.306435	0.947425	protein_coding	19046	Ppp1cb	protein phosphatase 1 catalytic subunit beta	5	4734.87	4335.85	4927.09	4648.52	4002.33	4484.26	4711	5511	5121	4845	4096	4662
ENSMUSG00000014959	977.917	-0.0201107	0.0804079	-0.250109	0.802503	0.987983	protein_coding	70231	Gorasp2	golgi reassembly stacking protein 2	2	913.605	993.682	971.755	1064.99	896.029	959.952	909	1263	1010	1110	917	998
ENSMUSG00000014980	236.898	0.0792395	0.121293	0.653289	0.51357	0.967754	protein_coding	66637	Tsen15	tRNA splicing endonuclease subunit 15	1	259.307	272.22	230.912	213.957	252.1	256.821	258	346	240	223	258	267
ENSMUSG00000015002	3939.58	-0.0887977	0.0925909	-0.959033	0.337542	0.947425	protein_coding	76740	Efr3a	EFR3 homolog A	15	3922.77	3627.77	3299.16	3582.58	4314.03	3641.66	3903	4611	3429	3734	4415	3786
ENSMUSG00000015023	184.973	0.0706651	0.13124	0.53844	0.590273	0.975409	protein_coding	13680	Ddx19a	DEAD box helicase 19a	8	176.892	195.117	209.745	207.241	164.158	182.756	176	248	218	216	168	190
ENSMUSG00000015027	220.923	0.085511	0.187447	0.456187	0.648255	0.979594	protein_coding	50917	Galns	galactosamine (N-acetyl)-6-sulfatase	8	193.978	267.5	260.738	242.74	202.266	236.621	193	340	271	253	207	246
ENSMUSG00000015053	11.1151	-0.0807534	0.483454	-0.167034	0.867343	0.991488	protein_coding	14461	Gata2	GATA binding protein 2	6	7.03546	16.522	13.4699	12.4728	17.5884	9.61876	7	21	14	13	18	10
ENSMUSG00000015085	30.1234	0.00773853	0.2748	0.0281606	0.977534	0.996093	protein_coding	12496	Entpd2	ectonucleoside triphosphate diphosphohydrolase 2	2	32.1621	32.2573	33.6747	34.5401	27.3597	35.5894	32	41	35	36	28	37
ENSMUSG00000015087	1501.52	0.039225	0.0654784	0.599053	0.549138	0.971286	protein_coding	227624	Rabl6	RAB, member RAS oncogene family-like 6	2	1540.77	1519.24	1441.28	1514.97	1444.2	1421.65	1533	1931	1498	1579	1478	1478
ENSMUSG00000015090	4311.76	0.301628	0.322315	0.935815	0.349368	0.947425	protein_coding	19215	Ptgds	prostaglandin D2 synthase (brain)	2	5854.51	3564.04	4778.92	4267.62	4382.43	2868.31	5825	4530	4967	4448	4485	2982
ENSMUSG00000015092	594.655	0.192801	0.110922	1.73817	0.0821802	0.902081	protein_coding	59022	Edf1	endothelial differentiation-related factor 1	2	683.445	612.889	528.211	568.952	533.513	493.442	680	779	549	593	546	513
ENSMUSG00000015094	869.961	0.119553	0.100034	1.19512	0.232041	0.945358	protein_coding	18146	Npdc1	neural proliferation, differentiation and control 1	2	867.372	976.374	863.996	944.096	706.466	843.565	863	1241	898	984	723	877
ENSMUSG00000015095	553.909	0.063545	0.11782	0.539338	0.589654	0.975409	protein_coding	30839	Fbxw5	F-box and WD-40 domain protein 5	2	549.771	570.404	577.28	649.546	453.389	521.337	547	725	600	677	464	542
ENSMUSG00000015112	177.914	0.258619	0.245016	1.05552	0.291188	0.947425	protein_coding	50799	Slc25a13	solute carrier family 25 (mitochondrial carrier, adenine nucleotide translocator), member 13	6	202.018	199.838	176.07	159.268	98.6902	225.079	201	254	183	166	101	234
ENSMUSG00000015120	741.54	0.108636	0.08652	1.25561	0.209256	0.945358	protein_coding	22196	Ube2i	ubiquitin-conjugating enzyme E2I	17	814.103	742.705	759.123	731.099	693.763	721.407	810	944	789	762	710	750
ENSMUSG00000015126	146.278	0.23864	0.1457	1.63789	0.101445	0.911963	protein_coding	68327	Tsr3	TSR3 20S rRNA accumulation	17	166.841	145.551	143.358	106.499	139.73	139.472	166	185	149	111	143	145
ENSMUSG00000015127	355.92	0.170827	0.146583	1.16539	0.243861	0.945358	protein_coding	74154	Unkl	unkempt family like zinc finger	17	298.505	441.374	389.664	323.334	333.202	349.161	297	561	405	337	341	363
ENSMUSG00000015133	82.9798	0.263465	0.185185	1.42271	0.15482	0.932461	protein_coding	233328	Lrrk1	leucine-rich repeat kinase 1	7	86.4357	112.507	89.4784	74.8369	79.1476	87.5307	86	143	93	78	81	91
ENSMUSG00000015143	910.501	-0.0922705	0.158599	-0.581786	0.560711	0.972988	protein_coding	109711	Actn1	actinin, alpha 1	12	667.364	1071.57	872.655	988.231	734.802	1063.83	664	1362	907	1030	752	1106
ENSMUSG00000015149	671.018	0.155705	0.0998813	1.5589	0.11902	0.911963	protein_coding	64383	Sirt2	sirtuin 2	7	676.409	693.139	823.586	731.099	596.05	640.609	673	881	856	762	610	666
ENSMUSG00000015165	1698.32	0.10594	0.0665866	1.59102	0.111606	0.911963	protein_coding	15388	Hnrnpl	heterogeneous nuclear ribonucleoprotein L	7	1665.39	1823.72	1830.94	1669.44	1668.94	1607.29	1657	2318	1903	1740	1708	1671
ENSMUSG00000015176	603.616	0.0209184	0.114142	0.183267	0.854589	0.991488	protein_coding	70769	Nolc1	nucleolar and coiled-body phosphoprotein 1	19	592.989	609.742	671.569	693.681	549.147	604.058	590	775	698	723	562	628
ENSMUSG00000015189	1275.11	-0.0426577	0.131177	-0.325191	0.745036	0.985992	protein_coding	213819	Casd1	CAS1 domain containing 1	6	1569.91	1088.09	1158.41	1251.12	1357.23	1319.69	1562	1383	1204	1304	1389	1372
ENSMUSG00000015202	111.912	0.235189	0.211791	1.11048	0.266794	0.945358	protein_coding	215748	Cnksr3	Cnksr family member 3	10	114.578	113.294	128.926	118.012	66.4449	118.311	114	144	134	123	68	123
ENSMUSG00000015214	1230.11	-0.00419108	0.100995	-0.0414979	0.966899	0.994542	protein_coding	53332	Mtmr1	myotubularin related protein 1	X	1273.42	1173.06	1091.06	1085.14	1219.46	1242.74	1267	1491	1134	1131	1248	1292
ENSMUSG00000015217	66.1383	0.155919	0.284453	0.548137	0.583598	0.974845	protein_coding	15354	Hmgb3	high mobility group box 3	X	72.3647	57.4337	107.759	84.4314	70.3534	57.7125	72	73	112	88	72	60
ENSMUSG00000015222	29712.1	-0.129219	0.0952834	-1.35615	0.17505	0.940033	protein_coding	17756	Map2	microtubule-associated protein 2	1	28673.5	28092.2	29194	29509.7	31955.1	32548.9	28529	35706	30343	30757	32703	33839
ENSMUSG00000015224	396.898	0.0758774	0.130181	0.582859	0.559988	0.972684	protein_coding	74519	Cyp2j9	cytochrome P450, family 2, subfamily j, polypeptide 9	4	445.244	368.992	409.869	357.874	417.235	384.75	443	469	426	373	427	400
ENSMUSG00000015243	1549.77	0.092641	0.102374	0.904926	0.365504	0.947425	protein_coding	11303	Abca1	ATP-binding cassette, sub-family A member 1	4	1509.61	1707.28	1586.56	1505.37	1478.4	1522.65	1502	2170	1649	1569	1513	1583
ENSMUSG00000015247	112.995	0.104011	0.205408	0.506361	0.612604	0.975496	protein_coding	66536	Nipsnap3b	nipsnap homolog 3B	4	141.714	77.8896	121.229	107.458	113.347	94.2638	141	99	126	112	116	98
ENSMUSG00000015289	79.0998	0.208331	0.203341	1.02454	0.305579	0.947425	protein_coding	66192	Lage3	L antigen family, member 3	X	87.4407	81.8234	92.3648	75.7964	80.1247	70.2169	87	104	96	79	82	73
ENSMUSG00000015290	395.771	-0.211577	0.104598	-2.02276	0.0430976	0.845357	protein_coding	27643	Ubl4a	ubiquitin-like 4A	X	445.244	349.323	380.043	458.616	463.16	434.768	443	444	395	478	474	452
ENSMUSG00000015291	3799.71	-0.0578441	0.0927685	-0.623532	0.532935	0.968999	protein_coding	14567	Gdi1	GDP dissociation inhibitor 1	X	4158.96	3466.48	4043.85	4444.16	3868.46	3830.19	4138	4406	4203	4632	3959	3982
ENSMUSG00000015305	1783.64	-0.0555514	0.0866477	-0.641118	0.521446	0.968492	protein_coding	70097	Sash1	SAM and SH3 domain containing 1	10	1603.08	1882.73	1766.48	1925.61	1662.1	1873.73	1595	2393	1836	2007	1701	1948
ENSMUSG00000015312	90.3688	0.331335	0.267945	1.23658	0.216243	0.945358	protein_coding	17873	Gadd45b	growth arrest and DNA-damage-inducible 45 beta	10	130.659	95.9851	74.0843	63.3235	83.0561	92.3401	130	122	77	66	85	96
ENSMUSG00000015335	34.6496	0.0240015	0.299738	0.080075	0.936178	0.993703	protein_coding	66220	Zdhhc12	zinc finger, DHHC domain containing 12	2	40.2026	29.897	39.4475	43.1751	29.3139	34.6275	40	38	41	45	30	36
ENSMUSG00000015337	86.083	-0.0573947	0.182363	-0.314728	0.752968	0.985992	protein_coding	13804	Endog	endonuclease G	2	70.3546	87.3307	80.8192	93.0664	74.2619	81.7594	70	111	84	97	76	85
ENSMUSG00000015340	10.0542	0.625468	0.551157	1.13483	0.256448	0.945358	protein_coding	13058	Cybb	cytochrome b-245, beta polypeptide	X	9.04559	20.4559	8.6592	6.71613	9.77131	8.65688	9	26	9	7	10	9
ENSMUSG00000015341	660.609	0.251164	0.146957	1.70909	0.0874337	0.903168	protein_coding	57437	Golga7	golgin A7	8	866.367	552.308	702.357	604.452	592.141	582.897	862	702	730	630	606	606
ENSMUSG00000015342	315.604	-0.12542	0.16415	-0.764056	0.444834	0.954457	protein_coding	22439	Xk	X-linked Kx blood group	X	330.667	292.676	296.337	331.969	244.283	426.111	329	372	308	346	250	443
ENSMUSG00000015354	125.545	0.0631807	0.255805	0.246987	0.804918	0.987983	protein_coding	76477	Pcolce2	procollagen C-endopeptidase enhancer 2	9	146.74	128.242	141.434	167.903	82.079	148.129	146	163	147	175	84	154
ENSMUSG00000015357	560.689	0.160925	0.083139	1.93562	0.0529147	0.876019	protein_coding	270166	Clpx	caseinolytic mitochondrial matrix peptidase chaperone subunit	9	626.156	553.095	590.75	545.926	540.353	494.404	623	703	614	569	553	514
ENSMUSG00000015363	229.335	-0.0684511	0.13118	-0.521813	0.601801	0.975496	protein_coding	67976	Trabd	TraB domain containing	15	255.287	243.11	215.518	250.416	246.237	252.011	254	309	224	261	252	262
ENSMUSG00000015377	344.846	0.0349525	0.148129	0.23596	0.813464	0.989435	protein_coding	69440	Dennd6b	DENN domain containing 6B	15	317.601	354.044	360.8	357.874	312.682	337.618	316	450	375	373	320	351
ENSMUSG00000015396	131.371	0.0647816	0.213353	0.303636	0.761405	0.985992	protein_coding	12522	Cd83	CD83 antigen	13	140.709	112.507	146.244	94.9853	154.387	131.777	140	143	152	99	158	137
ENSMUSG00000015405	11.0556	0.0142307	0.510685	0.0278659	0.977769	0.996228	protein_coding	70008	Ace2	angiotensin converting enzyme 2	X	19.0963	7.86764	9.62133	11.5134	12.7027	11.5425	19	10	10	12	13	12
ENSMUSG00000015451	23.1491	-0.254891	0.566918	-0.449609	0.652992	0.980977	protein_coding	625018	C4a	complement C4A (Rodgers blood group)	17	8.04053	29.897	11.5456	19.189	18.5655	22.1231	8	38	12	20	19	23
ENSMUSG00000015461	348.708	0.0469175	0.154625	0.303428	0.761564	0.985992	protein_coding	12915	Atf6b	activating transcription factor 6 beta	17	310.565	353.257	357.914	418.319	297.048	274.135	309	449	372	436	304	285
ENSMUSG00000015468	34.664	0.769272	0.330568	2.32712	0.0199587	0.782099	protein_coding	18132	Notch4	notch 4	17	36.1824	51.9264	41.3717	26.8645	26.3825	23.085	36	66	43	28	27	24
ENSMUSG00000015474	14.6445	0.78407	0.465991	1.68259	0.0924552	0.907038	protein_coding	54397	Ppt2	palmitoyl-protein thioesterase 2	17	12.0608	21.2426	14.432	8.63503	10.7484	8.65688	12	27	15	9	11	9
ENSMUSG00000015476	269.473	-0.042144	0.237529	-0.177427	0.859173	0.991488	protein_coding	260297	Prrt1	proline-rich transmembrane protein 1	17	169.856	352.47	228.988	295.51	195.426	284.715	169	448	238	308	200	296
ENSMUSG00000015478	153.317	0.100046	0.218684	0.45749	0.647319	0.979383	protein_coding	54197	Rnf5	ring finger protein 5	17	135.684	156.566	215.518	217.795	110.416	145.243	135	199	224	227	113	151
ENSMUSG00000015484	123.651	-0.0235921	0.21467	-0.109899	0.912489	0.993703	protein_coding	329274	Fam163a	family with sequence similarity 163, member A	1	121.613	96.7719	128.926	107.458	150.478	94.2638	121	123	134	112	154	98
ENSMUSG00000015488	300.275	-0.0767825	0.103335	-0.743045	0.457454	0.95652	protein_coding	381356	Cacfd1	calcium channel flower domain containing 1	2	284.434	298.183	320.39	319.496	304.865	328	283	379	333	333	312	341
ENSMUSG00000015501	9074.24	-0.183525	0.138757	-1.32264	0.185956	0.942722	protein_coding	15273	Hivep2	human immunodeficiency virus type I enhancer binding protein 2	10	6864.6	9890.4	8410.01	8528.53	9382.41	10671	6830	12571	8741	8889	9602	11094
ENSMUSG00000015522	689.518	0.0300152	0.137617	0.218106	0.827346	0.990254	protein_coding	11863	Arnt	aryl hydrocarbon receptor nuclear translocator	3	540.725	867.8	680.228	642.83	711.351	695.436	538	1103	707	670	728	723
ENSMUSG00000015536	538.121	0.174723	0.121991	1.43227	0.152067	0.932461	protein_coding	17434	Mocs2	molybdenum cofactor synthesis 2	13	634.197	440.588	559	431.751	524.719	487.671	631	560	581	450	537	507
ENSMUSG00000015542	115.733	0.218656	0.166854	1.31047	0.190039	0.942722	protein_coding	66176	Nat9	N-acetyltransferase 9 (GCN5-related, putative)	11	135.684	99.919	113.532	105.539	106.507	86.5688	135	127	118	110	109	90
ENSMUSG00000015568	366.115	0.0694245	0.16369	0.424123	0.671476	0.983083	protein_coding	16956	Lpl	lipoprotein lipase	8	380.92	333.588	394.475	320.455	276.528	458.815	379	424	410	334	283	477
ENSMUSG00000015575	307.461	-0.00740562	0.140425	-0.052737	0.957941	0.994311	protein_coding	11974	Atp6v0e	ATPase, H+ transporting, lysosomal V0 subunit E	17	316.596	309.985	284.792	327.172	257.963	330.885	315	394	296	341	264	344
ENSMUSG00000015597	773.583	-0.141879	0.0929005	-1.52721	0.126708	0.915283	protein_coding	57908	Zfp318	zinc finger protein 318	17	718.622	810.366	788.949	818.409	800.27	940.714	715	1030	820	853	819	978
ENSMUSG00000015599	1080.13	-0.104333	0.186846	-0.558388	0.57658	0.974765	protein_coding	106763	Ttbk1	tau tubulin kinase 1	17	967.878	1254.1	1180.54	1542.79	774.865	1340.85	963	1594	1227	1608	793	1394
ENSMUSG00000015605	339.075	-0.113528	0.130758	-0.868233	0.385267	0.947726	protein_coding	20807	Srf	serum response factor	17	379.915	334.374	324.239	424.076	387.921	310.686	378	425	337	442	397	323
ENSMUSG00000015647	94.8534	0.269211	0.266824	1.00895	0.313	0.947425	protein_coding	16776	Lama5	laminin, alpha 5	2	85.4306	126.669	148.169	122.809	88.9189	87.5307	85	161	154	128	91	91
ENSMUSG00000015652	10.7083	0.708101	0.952383	0.743504	0.457177	0.95652	protein_coding	70358	Steap1	six transmembrane epithelial antigen of the prostate 1	5	21.1064	11.8015	19.2427	15.3512	9.77131	6.73313	21	15	20	16	10	7
ENSMUSG00000015653	186.889	0.0912009	0.274708	0.331992	0.739895	0.985992	protein_coding	74051	Steap2	six transmembrane epithelial antigen of prostate 2	5	321.621	135.323	236.685	271.524	183.701	194.299	320	172	246	283	188	202
ENSMUSG00000015656	12137.3	0.123303	0.16544	0.745301	0.45609	0.95652	protein_coding	15481	Hspa8	heat shock protein 8	9	13364.4	10895.1	12040.1	13357.4	11461.7	8505.87	13297	13848	12514	13922	11730	8843
ENSMUSG00000015659	479.232	-0.0976918	0.117472	-0.831618	0.405625	0.952375	protein_coding	321007	Serac1	serine active site containing 1	17	419.112	484.646	473.37	425.995	546.216	503.061	417	616	492	444	559	523
ENSMUSG00000015668	226.174	0.108709	0.12121	0.896864	0.369792	0.947425	protein_coding	72621	Pdzd11	PDZ domain containing 11	X	258.302	201.411	223.215	211.078	223.763	196.223	257	256	232	220	229	204
ENSMUSG00000015671	1154.77	0.1146	0.127985	0.895419	0.370563	0.947425	protein_coding	19166	Psma2	proteasome subunit alpha 2	13	1461.37	969.293	1159.37	1052.51	1148.13	1111.93	1454	1232	1205	1097	1175	1156
ENSMUSG00000015672	199.957	0.270641	0.141239	1.91619	0.055341	0.877756	protein_coding	75398	Mrpl32	mitochondrial ribosomal protein L32	13	236.19	180.956	203.972	165.025	186.632	161.595	235	230	212	172	191	168
ENSMUSG00000015697	728.907	0.0752696	0.0891501	0.844302	0.398501	0.952375	protein_coding	84505	Setdb1	SET domain, bifurcated 1	3	714.602	818.234	760.085	689.843	753.368	735.835	711	1040	790	719	771	765
ENSMUSG00000015702	10.4425	0.0124352	0.604599	0.0205677	0.98359	0.996615	protein_coding	71790	Anxa9	annexin A9	3	3.0152	18.0956	14.432	13.4323	8.79418	13.4663	3	23	15	14	9	14
ENSMUSG00000015709	3107.2	-0.195172	0.0756953	-2.57839	0.00992629	0.708691	protein_coding	11864	Arnt2	aryl hydrocarbon receptor nuclear translocator 2	7	2730.76	2929.12	3135.59	3408.92	3156.13	3505.08	2717	3723	3259	3553	3230	3644
ENSMUSG00000015711	285.454	0.0419785	0.144224	0.291065	0.771001	0.986745	protein_coding	229589	Prune1	prune exopolyphosphatase	3	330.667	255.698	280.943	285.915	297.048	257.783	329	325	292	298	304	268
ENSMUSG00000015714	340.248	0.0754803	0.161533	0.467274	0.640304	0.976779	protein_coding	76893	Cers2	ceramide synthase 2	3	410.067	297.397	368.497	409.684	281.414	328	408	378	383	427	288	341
ENSMUSG00000015733	3725.28	0.0359856	0.119566	0.300968	0.763439	0.985992	protein_coding	12343	Capza2	capping actin protein of muscle Z-line subunit alpha 2	6	4338.87	3180.88	3710.95	3509.66	3645.67	3795.56	4317	4043	3857	3658	3731	3946
ENSMUSG00000015745	189.912	-0.0232389	0.1458	-0.159389	0.873363	0.991488	protein_coding	67220	Plekho1	pleckstrin homology domain containing, family O member 1	3	220.109	173.875	167.411	198.606	205.197	165.443	219	221	174	207	210	172
ENSMUSG00000015747	815.357	0.0201972	0.0844614	0.239129	0.811006	0.988926	protein_coding	22365	Vps45	vacuolar protein sorting 45	3	795.007	875.668	853.412	759.882	841.31	889.735	791	1113	887	792	861	925
ENSMUSG00000015748	252.484	0.291214	0.138174	2.10759	0.0350664	0.829523	protein_coding	70767	Prpf3	pre-mRNA processing factor 3	3	227.145	313.919	279.019	259.051	215.946	197.185	226	399	290	270	221	205
ENSMUSG00000015749	680.846	0.18527	0.1375	1.34742	0.177846	0.940033	protein_coding	66471	Anp32e	acidic nuclear phosphoprotein 32 family member E	3	697.516	687.631	825.511	749.329	514.948	679.084	694	874	858	781	527	706
ENSMUSG00000015750	180.272	-0.089364	0.139017	-0.642826	0.520337	0.968492	protein_coding	226548	Aph1a	aph1 homolog A, gamma secretase subunit	3	199.003	168.367	164.525	208.2	155.364	201.032	198	214	171	217	159	209
ENSMUSG00000015755	1177.55	-0.0990731	0.101358	-0.977454	0.328344	0.947425	protein_coding	68652	Tab2	TGF-beta activated kinase 1/MAP3K7 binding protein 2	10	1025.17	1173.85	1208.44	1079.38	1283.95	1287.95	1020	1492	1256	1125	1314	1339
ENSMUSG00000015757	682.059	0.0700759	0.0871885	0.803729	0.421554	0.952375	protein_coding	67418	Ppil4	peptidylprolyl isomerase (cyclophilin)-like 4	10	719.627	683.697	636.932	644.749	687.9	610.791	716	869	662	672	704	635
ENSMUSG00000015759	480.118	0.0556976	0.106483	0.523068	0.600927	0.975496	protein_coding	12793	Cnih1	cornichon family AMPA receptor auxiliary protein 1	14	487.457	457.11	537.833	498.913	457.297	468.433	485	581	559	520	468	487
ENSMUSG00000015766	858.461	0.0153993	0.0812537	0.189521	0.849685	0.991488	protein_coding	13860	Eps8	epidermal growth factor receptor pathway substrate 8	6	893.504	805.646	867.844	877.895	787.567	871.459	889	1024	902	915	806	906
ENSMUSG00000015776	313.213	0.0642033	0.128181	0.50088	0.616455	0.975496	protein_coding	20933	Med22	mediator complex subunit 22	2	375.895	295.036	308.845	329.091	316.59	289.525	374	375	321	343	324	301
ENSMUSG00000015790	413.495	0.196332	0.148197	1.32481	0.185234	0.942722	protein_coding	20930	Surf1	surfeit gene 1	2	484.442	356.404	472.408	387.617	398.669	357.818	482	453	491	404	408	372
ENSMUSG00000015804	504.998	-0.00846642	0.121495	-0.0696855	0.944444	0.993703	protein_coding	66999	Med28	mediator complex subunit 28	5	579.923	442.161	475.294	512.345	532.536	458.815	577	562	494	534	545	477
ENSMUSG00000015806	1120.87	0.2122	0.170836	1.24212	0.21419	0.945358	protein_coding	110391	Qdpr	quinoid dihydropteridine reductase	5	1321.66	1014.92	1410.49	1274.15	889.189	1069.61	1315	1290	1466	1328	910	1112
ENSMUSG00000015812	10.5127	0.711221	0.510188	1.39404	0.163307	0.933782	protein_coding	14714	Gnrh1	gonadotropin releasing hormone 1	14	14.0709	20.4559	7.69707	7.67558	9.77131	8.65688	14	26	8	8	10	9
ENSMUSG00000015829	6895.91	-0.289963	0.201362	-1.44001	0.149863	0.928851	protein_coding	21960	Tnr	tenascin R	1	4361.99	7561.58	5392.76	6116.48	7280.6	7776.77	4340	9611	5605	6375	7451	8085
ENSMUSG00000015837	3485.11	0.0315492	0.114869	0.274654	0.783582	0.986745	protein_coding	18412	Sqstm1	sequestosome 1	11	3924.78	3213.14	3371.32	3622.87	3759.02	2898.13	3905	4084	3504	3776	3847	3013
ENSMUSG00000015839	202.914	0.101317	0.157741	0.642296	0.520681	0.968492	protein_coding	18024	Nfe2l2	nuclear factor, erythroid derived 2, like 2	2	237.196	185.676	235.723	250.416	193.472	168.328	236	236	245	261	198	175
ENSMUSG00000015843	50.0373	-0.0428418	0.256133	-0.167264	0.867163	0.991488	protein_coding	20183	Rxrg	retinoid X receptor gamma	1	52.2634	54.2867	51.9552	50.8507	67.422	45.2082	52	69	54	53	69	47
ENSMUSG00000015846	521.277	0.00486401	0.118552	0.0410284	0.967273	0.994542	protein_coding	20181	Rxra	retinoid X receptor alpha	2	512.584	548.374	595.561	593.898	488.565	568.469	510	697	619	619	500	591
ENSMUSG00000015850	41.477	-0.169211	0.296731	-0.570251	0.568507	0.974529	protein_coding	229595	Adamtsl4	ADAMTS-like 4	3	51.2584	40.9117	48.1067	72.918	37.131	47.1319	51	52	50	76	38	49
ENSMUSG00000015852	202.408	0.73525	0.229966	3.19721	0.00138764	0.387276	protein_coding	80891	Fcrl2	Fc receptor like 2	3	265.337	166.007	150.093	141.998	107.484	99.0732	264	211	156	148	110	103
ENSMUSG00000015869	286.651	0.037986	0.134517	0.282388	0.777646	0.986745	protein_coding	67763	Prpsap1	phosphoribosyl pyrophosphate synthetase-associated protein 1	11	286.444	319.426	301.148	344.442	255.031	284.715	285	406	313	359	261	296
ENSMUSG00000015879	242.692	-0.253586	0.199763	-1.26943	0.204286	0.944831	protein_coding	58227	Fam184b	family with sequence similarity 184, member B	5	172.871	262.779	264.587	228.349	306.819	301.067	172	334	275	238	314	313
ENSMUSG00000015882	1393.19	-0.177505	0.0858192	-2.06836	0.0386066	0.829523	protein_coding	209707	Lcorl	ligand dependent nuclear receptor corepressor-like	5	1243.27	1295.01	1383.55	1356.66	1463.74	1614.99	1237	1646	1438	1414	1498	1679
ENSMUSG00000015889	383.274	-0.0420628	0.126048	-0.333705	0.738602	0.985992	protein_coding	16993	Lta4h	leukotriene A4 hydrolase	10	412.077	377.646	369.459	381.86	374.241	436.692	410	480	384	398	383	454
ENSMUSG00000015932	1700.84	0.0503495	0.13882	0.362697	0.716831	0.98582	protein_coding	56431	Dstn	destrin	2	2129.73	1383.13	1602.91	1767.3	1702.16	1467.82	2119	1758	1666	1842	1742	1526
ENSMUSG00000015937	958.758	-0.0142022	0.0787067	-0.180445	0.856803	0.991488	protein_coding	26914	Macroh2a1	macroH2A.1 histone	13	896.519	985.028	933.269	949.853	946.84	948.409	892	1252	970	990	969	986
ENSMUSG00000015942	206.248	0.102967	0.139203	0.739686	0.459491	0.95652	protein_coding	114674	Gtf2ird2	GTF2I repeat domain containing 2	5	191.968	208.492	226.101	194.768	203.243	185.642	191	265	235	203	208	193
ENSMUSG00000015943	54.3022	0.0624927	0.244734	0.25535	0.798453	0.987983	protein_coding	69168	Bola1	bolA family member 1	3	70.3546	60.5808	51.9552	46.0535	67.422	61.56	70	77	54	48	69	64
ENSMUSG00000015944	1033.84	-0.263433	0.10075	-2.61472	0.00893014	0.685388	protein_coding	80909	Castor2	cytosolic arginine sensor for mTORC1 subunit 2	5	854.306	1095.96	1009.28	1322.12	1026.96	1207.15	850	1393	1049	1378	1051	1255
ENSMUSG00000015947	27.34	0.170758	0.335191	0.509436	0.610447	0.975496	protein_coding	14129	Fcgr1	Fc receptor, IgG, high affinity I	3	31.157	25.1764	22.1291	28.7834	21.4969	19.2375	31	32	23	30	22	20
ENSMUSG00000015950	72.5317	0.249161	0.214095	1.16379	0.24451	0.945358	protein_coding	17969	Ncf1	neutrophil cytosolic factor 1	5	86.4357	79.4631	56.7659	64.283	73.2848	50.0175	86	101	59	67	75	52
ENSMUSG00000015957	11.2789	0.225865	0.497353	0.454133	0.649733	0.98038	protein_coding	22411	Wnt11	wingless-type MMTV integration site family, member 11	7	9.04559	13.375	7.69707	6.71613	7.81705	11.5425	9	17	8	7	8	12
ENSMUSG00000015961	963.224	0.0692591	0.0883126	0.784249	0.432894	0.953242	protein_coding	11566	Adss2	adenylosuccinate synthase 2	1	988.985	914.219	946.739	841.436	1063.12	810.861	984	1162	984	877	1088	843
ENSMUSG00000015966	14.5884	-0.00106889	0.457528	-0.00233623	0.998136	0.999693	protein_coding	50905	Il17rb	interleukin 17 receptor B	14	18.0912	8.6544	22.1291	14.3917	15.6341	18.2756	18	11	23	15	16	19
ENSMUSG00000015968	2370.05	-0.192935	0.238189	-0.810008	0.417936	0.952375	protein_coding	12289	Cacna1d	calcium channel, voltage-dependent, L type, alpha 1D subunit	14	1337.74	2889.78	1949.28	1967.83	2350.98	2744.23	1331	3673	2026	2051	2406	2853
ENSMUSG00000015970	101.263	-0.119374	0.282108	-0.423149	0.672187	0.983083	protein_coding	218865	Chdh	choline dehydrogenase	14	114.578	88.9043	120.267	169.822	79.1476	101.959	114	113	125	177	81	106
ENSMUSG00000015971	695.084	0.0317181	0.0772924	0.410365	0.681538	0.983698	protein_coding	56249	Actr8	ARP8 actin-related protein 8	14	705.556	712.021	741.805	681.208	727.962	703.131	702	905	771	710	745	731
ENSMUSG00000015980	66.297	-0.0227687	0.193212	-0.117843	0.906192	0.99318	protein_coding	76612	Lrrc27	leucine rich repeat containing 27	7	60.304	66.0881	68.3115	72.918	65.4678	59.6363	60	84	71	76	67	62
ENSMUSG00000015981	797.155	0.0101832	0.139452	0.073023	0.941788	0.993703	protein_coding	57740	Stk32c	serine/threonine kinase 32C	7	663.343	951.197	735.07	855.827	672.266	807.976	660	1209	764	892	688	840
ENSMUSG00000015994	538.703	0.223315	0.127914	1.74582	0.0808418	0.902081	protein_coding	14272	Fnta	farnesyltransferase, CAAX box, alpha	8	704.551	470.485	544.568	449.021	522.765	498.252	701	598	566	468	535	518
ENSMUSG00000016018	1116.45	0.0813346	0.0716963	1.13443	0.256614	0.945358	protein_coding	72198	Mtrex	Mtr4 exosome RNA helicase	13	1128.69	1092.03	1171.88	1088.97	1035.76	1080.19	1123	1388	1218	1135	1060	1123
ENSMUSG00000016024	70.9713	0.134869	0.628958	0.214433	0.83021	0.990254	protein_coding	16803	Lbp	lipopolysaccharide binding protein	2	116.588	52.7132	135.661	160.228	51.7879	65.4075	116	67	141	167	53	68
ENSMUSG00000016028	154.846	0.103119	0.240604	0.428584	0.668226	0.983083	protein_coding	12614	Celsr1	cadherin, EGF LAG seven-pass G-type receptor 1	15	120.608	178.595	205.897	185.173	110.416	175.061	120	227	214	193	113	182
ENSMUSG00000016087	141.87	-0.105882	0.259992	-0.40725	0.683824	0.984337	protein_coding	14247	Fli1	Friend leukemia integration 1	9	139.704	151.059	121.229	144.877	170.021	128.891	139	192	126	151	174	134
ENSMUSG00000016128	431.233	0.0954036	0.0933304	1.02221	0.30668	0.947425	protein_coding	243362	Stard13	StAR related lipid transfer domain containing 13	5	460.32	446.882	436.809	437.508	414.303	405.912	458	568	454	456	424	422
ENSMUSG00000016150	4165.52	-0.207565	0.103343	-2.0085	0.0445899	0.845357	protein_coding	23963	Tenm1	teneurin transmembrane protein 1	X	3616.23	3980.24	3838.91	3887.68	4694.14	4624.7	3598	5059	3990	4052	4804	4808
ENSMUSG00000016179	381.129	-0.136868	0.103023	-1.32852	0.184006	0.942722	protein_coding	215303	Camk1g	calcium/calmodulin-dependent protein kinase I gamma	1	374.89	324.147	369.459	344.442	414.303	413.607	373	412	384	359	424	430
ENSMUSG00000016181	289.406	-0.0669259	0.158044	-0.423465	0.671956	0.983083	protein_coding	215193	Utp25	UTP25 small subunit processome component	1	216.089	328.08	288.64	302.226	254.054	318.381	215	417	300	315	260	331
ENSMUSG00000016194	284.95	0.297909	0.193158	1.54231	0.122999	0.911963	protein_coding	15483	Hsd11b1	hydroxysteroid 11-beta dehydrogenase 1	1	327.651	243.897	302.11	235.065	201.289	273.173	326	310	314	245	206	284
ENSMUSG00000016200	2047.2	-0.0901386	0.142694	-0.631693	0.527587	0.968492	protein_coding	329324	Syt14	synaptotagmin XIV	1	1608.11	2328.82	1722.22	1796.09	2103.76	2127.67	1600	2960	1790	1872	2153	2212
ENSMUSG00000016206	16.0572	0.415782	0.498616	0.833871	0.404353	0.952375	protein_coding	14991	H2-M3	histocompatibility 2, M region locus 3	17	18.0912	13.375	26.9397	8.63503	20.5197	14.4281	18	17	28	9	21	15
ENSMUSG00000016239	528.775	0.0877733	0.125842	0.697491	0.485496	0.964369	protein_coding	74365	Lonrf3	LON peptidase N-terminal domain and ring finger 3	X	573.893	595.58	431.998	483.562	524.719	500.175	571	757	449	504	537	520
ENSMUSG00000016252	622.468	0.0898205	0.183255	0.49014	0.624035	0.975496	protein_coding	67126	Atp5f1e	ATP synthase F1 subunit epsilon	2	839.23	487.007	583.053	625.56	654.678	511.718	835	619	606	652	670	532
ENSMUSG00000016253	335.291	0.0620482	0.106633	0.581887	0.560643	0.972988	protein_coding	57314	Nelfcd	negative elongation factor complex member C/D, Th1l	2	370.869	324.147	374.27	380.901	347.859	293.372	369	412	389	397	356	305
ENSMUSG00000016256	273.658	0.223881	0.143968	1.55508	0.119928	0.911963	protein_coding	64138	Ctsz	cathepsin Z	2	314.586	250.191	300.186	268.645	246.237	224.117	313	318	312	280	252	233
ENSMUSG00000016257	353.888	0.00812641	0.122888	0.0661287	0.947275	0.993703	protein_coding	66390	Prelid3b	PRELI domain containing 3B	2	393.986	308.411	340.595	377.063	356.653	301.067	392	392	354	393	365	313
ENSMUSG00000016262	112.313	-0.0621037	0.206234	-0.301132	0.763314	0.985992	protein_coding	214791	Sertad4	SERTA domain containing 4	1	91.461	126.669	114.494	133.363	85.0104	129.853	91	161	119	139	87	135
ENSMUSG00000016308	350.088	-0.000331738	0.0965547	-0.00343575	0.997259	0.999693	protein_coding	22209	Ube2a	ubiquitin-conjugating enzyme E2A	X	342.727	357.191	347.33	344.442	351.767	352.047	341	454	361	359	360	366
ENSMUSG00000016319	2066.27	0.163338	0.115084	1.41929	0.155815	0.932461	protein_coding	11740	Slc25a5	solute carrier family 25 (mitochondrial carrier, adenine nucleotide translocator), member 5	X	2478.49	1866.99	2031.06	2075.29	1800.85	1815.06	2466	2373	2111	2163	1843	1887
ENSMUSG00000016344	201.602	0.123756	0.170974	0.723833	0.469168	0.957677	protein_coding	66496	Ppdpf	pancreatic progenitor cell differentiation and proliferation factor	2	227.145	202.198	187.616	225.47	176.861	163.519	226	257	195	235	181	170
ENSMUSG00000016346	5950.79	-0.233654	0.0972952	-2.4015	0.0163282	0.782099	protein_coding	16536	Kcnq2	potassium voltage-gated channel, subfamily Q, member 2	2	4793.16	6216.22	5484.16	6725.73	5756.28	6915.89	4769	7901	5700	7010	5891	7190
ENSMUSG00000016349	4754.51	0.0560584	0.113918	0.492093	0.622654	0.975496	protein_coding	13628	Eef1a2	eukaryotic translation elongation factor 1 alpha 2	2	4724.81	5091.15	4882.83	5728.86	3793.22	4617	4701	6471	5075	5971	3882	4800
ENSMUSG00000016356	97.8646	-0.0359907	0.229652	-0.156718	0.875467	0.991488	protein_coding	73368	Col20a1	collagen, type XX, alpha 1	2	65.3293	125.882	76.0085	106.499	90.8732	78.8738	65	160	79	111	93	82
ENSMUSG00000016382	2943.69	-0.0271644	0.0738306	-0.367928	0.712927	0.98582	protein_coding	102866	Pls3	plastin 3 (T-isoform)	X	2982.03	2830.78	2868.12	2958.94	2886.44	2999.13	2967	3598	2981	3084	2954	3118
ENSMUSG00000016386	887.151	-0.143028	0.219465	-0.651715	0.514585	0.967754	protein_coding	77015	Mpped2	metallophosphoesterase domain containing 2	2	573.893	1095.96	761.048	735.896	864.761	1085.96	571	1393	791	767	885	1129
ENSMUSG00000016409	241.082	0.133754	0.122878	1.08851	0.276368	0.945358	protein_coding	67050	Nkap	NFKB activating protein	X	252.272	239.176	270.36	238.902	213.992	240.469	251	304	281	249	219	250
ENSMUSG00000016427	413.115	0.334786	0.147729	2.26622	0.0234377	0.785522	protein_coding	54405	Ndufa1	NADH:ubiquinone oxidoreductase subunit A1	X	520.624	354.044	435.846	410.644	307.796	318.381	518	450	453	428	315	331
ENSMUSG00000016477	854.616	-0.0877252	0.140476	-0.624486	0.532308	0.968999	protein_coding	13557	E2f3	E2F transcription factor 3	13	688.47	974.8	798.571	834.719	807.11	977.266	685	1239	830	870	826	1016
ENSMUSG00000016481	504.679	-0.202978	0.112435	-1.80529	0.0710296	0.894427	protein_coding	12946	Cr1l	complement C3b/C4b receptor 1 like	1	473.386	470.485	410.831	481.643	576.507	502.099	471	598	427	502	590	522
ENSMUSG00000016487	526.981	0.00798372	0.115854	0.068912	0.94506	0.993703	protein_coding	67533	Ppfibp1	PTPRF interacting protein, binding protein 1 (liprin beta 1)	6	518.614	506.676	528.211	521.939	572.599	450.158	516	644	549	544	586	468
ENSMUSG00000016493	262.879	-0.0345811	0.210896	-0.163973	0.869753	0.991488	protein_coding	17221	Cd46	CD46 antigen, complement regulatory protein	1	180.912	287.169	264.587	185.173	322.453	244.316	180	365	275	193	330	254
ENSMUSG00000016494	442.682	0.0214055	0.152731	0.140152	0.88854	0.991488	protein_coding	12490	Cd34	CD34 antigen	1	523.639	437.441	379.081	401.049	512.017	406.873	521	556	394	418	524	423
ENSMUSG00000016495	228.185	0.142096	0.138831	1.02352	0.306063	0.947425	protein_coding	67759	Plgrkt	plasminogen receptor, C-terminal lysine transmembrane protein	19	217.094	243.11	236.685	191.89	249.168	191.413	216	309	246	200	255	199
ENSMUSG00000016496	21.558	0.130663	0.352138	0.371055	0.710597	0.98582	protein_coding	60533	Cd274	CD274 antigen	19	31.157	20.4559	24.0533	16.3106	28.3368	24.0469	31	26	25	17	29	25
ENSMUSG00000016503	146.187	0.0936306	0.156559	0.598052	0.549805	0.971286	protein_coding	66596	Gtf3a	general transcription factor III A	5	172.871	147.125	164.525	172.701	149.501	130.815	172	187	171	180	153	136
ENSMUSG00000016510	204.556	0.103387	0.174912	0.591077	0.554469	0.972172	protein_coding	76366	Mtif3	mitochondrial translational initiation factor 3	5	215.084	218.72	176.07	203.403	201.289	163.519	214	278	183	212	206	170
ENSMUSG00000016520	109.382	-0.168472	0.197096	-0.854771	0.392678	0.951956	protein_coding	140887	Lnx2	ligand of numb-protein X 2	5	86.4357	107.787	107.759	120.89	120.187	99.0732	86	137	112	126	123	103
ENSMUSG00000016526	204.901	0.129805	0.143274	0.905996	0.364938	0.947425	protein_coding	226419	Dyrk3	dual-specificity tyrosine phosphorylation regulated kinase 3	1	254.282	214	204.934	205.322	203.243	205.841	253	272	213	214	208	214
ENSMUSG00000016528	455.525	0.0535803	0.1139	0.470415	0.638059	0.976078	protein_coding	17164	Mapkapk2	MAP kinase-activated protein kinase 2	1	482.432	469.698	452.203	453.819	416.258	482.862	480	597	470	473	426	502
ENSMUSG00000016534	1462.15	-0.0382112	0.0771956	-0.494992	0.620605	0.975496	protein_coding	16784	Lamp2	lysosomal-associated membrane protein 2	X	1566.9	1327.27	1525.94	1518.81	1514.55	1500.53	1559	1687	1586	1583	1550	1560
ENSMUSG00000016541	2791.24	-0.0053531	0.0584123	-0.0916434	0.926981	0.993703	protein_coding	54138	Atxn10	ataxin 10	15	2715.69	2852.02	2728.61	2839.96	2652.91	2836.57	2702	3625	2836	2960	2715	2949
ENSMUSG00000016552	214.663	0.209513	0.153288	1.36679	0.171691	0.940033	protein_coding	239554	Foxred2	FAD-dependent oxidoreductase domain containing 2	15	221.114	225.014	238.609	213.957	191.518	186.604	220	286	248	223	196	194
ENSMUSG00000016554	739.62	0.190462	0.0951203	2.00233	0.0452492	0.845357	protein_coding	55944	Eif3d	eukaryotic translation initiation factor 3, subunit D	15	804.053	703.367	787.987	693.681	656.632	658.885	800	894	819	723	672	685
ENSMUSG00000016559	1438.7	0.281622	0.11848	2.37696	0.0174562	0.782099	protein_coding	15081	H3f3b	H3.3 histone B	11	1661.37	1243.87	1608.69	1418.06	1121.75	1170.6	1653	1581	1672	1478	1148	1217
ENSMUSG00000016619	485.984	0.0208891	0.115227	0.181287	0.856142	0.991488	protein_coding	18141	Nup50	nucleoporin 50	15	447.254	488.58	505.12	538.25	463.16	419.378	445	621	525	561	474	436
ENSMUSG00000016624	132.054	-0.407026	0.236933	-1.7179	0.0858156	0.902809	protein_coding	271305	Phf21b	PHD finger protein 21B	15	72.3647	108.573	126.039	123.769	140.707	143.319	72	138	131	129	144	149
ENSMUSG00000016637	110.049	0.254684	0.223202	1.14104	0.253852	0.945358	protein_coding	67042	Ift27	intraflagellar transport 27	15	123.623	106.213	134.699	134.323	81.1019	89.4544	123	135	140	140	83	93
ENSMUSG00000016664	718.971	-0.0980894	0.131409	-0.746442	0.4554	0.95652	protein_coding	23970	Pacsin2	protein kinase C and casein kinase substrate in neurons 2	15	638.217	839.477	633.084	876.935	703.534	681.97	635	1067	658	914	720	709
ENSMUSG00000016757	145.033	-0.0227331	0.136611	-0.166407	0.867836	0.991488	protein_coding	223723	Ttll12	tubulin tyrosine ligase-like family, member 12	15	144.729	160.5	138.547	143.917	142.661	165.443	144	204	144	150	146	172
ENSMUSG00000016763	277.221	-0.337534	0.199125	-1.69508	0.0900597	0.905907	protein_coding	64706	Scube1	signal peptide, CUB domain, EGF-like 1	15	160.811	261.205	274.208	271.524	235.489	374.17	160	332	285	283	241	389
ENSMUSG00000016831	975.244	-0.0026187	0.0998942	-0.0262147	0.979086	0.996604	protein_coding	268741	Tox4	TOX high mobility group box family member 4	14	983.96	901.631	985.225	936.421	978.108	959.952	979	1146	1024	976	1001	998
ENSMUSG00000016833	102.884	0.432179	0.182612	2.36665	0.01795	0.782099	protein_coding	68735	Mrps18c	mitochondrial ribosomal protein S18C	5	122.618	104.64	101.986	70.0397	93.8046	79.8357	122	133	106	73	96	83
ENSMUSG00000016918	392.146	0.0307397	0.490985	0.0626082	0.950078	0.993703	protein_coding	240725	Sulf1	sulfatase 1	1	584.948	327.294	505.12	736.856	370.333	279.906	582	416	525	768	379	291
ENSMUSG00000016921	905.497	0.15978	0.0862319	1.8529	0.0638961	0.877756	protein_coding	67996	Srsf6	serine and arginine-rich splicing factor 6	2	846.265	988.175	924.61	868.3	863.784	740.644	842	1256	961	905	884	770
ENSMUSG00000016933	1275.71	-0.0278417	0.120347	-0.231345	0.817047	0.989923	protein_coding	18803	Plcg1	phospholipase C, gamma 1	2	1167.89	1305.24	1311.39	1301.97	1264.41	1292.76	1162	1659	1363	1357	1294	1344
ENSMUSG00000016940	480.071	0.0387339	0.0954703	0.405717	0.684951	0.984376	protein_coding	70382	Kctd2	potassium channel tetramerisation domain containing 2	11	492.482	504.315	513.779	541.128	442.64	486.709	490	641	534	564	453	506
ENSMUSG00000016946	349.839	0.106364	0.116919	0.909719	0.362971	0.947425	protein_coding	69259	Kctd5	potassium channel tetramerisation domain containing 5	17	337.702	353.257	408.907	323.334	357.63	340.504	336	449	425	337	366	354
ENSMUSG00000016984	166.537	0.133392	0.168103	0.793512	0.427479	0.953242	protein_coding	68145	Etaa1	Ewing tumor-associated antigen 1	11	160.811	178.595	173.184	133.363	171.975	162.557	160	227	180	139	176	169
ENSMUSG00000016995	58.4702	-0.0754758	0.24292	-0.310702	0.756027	0.985992	protein_coding	17183	Matn4	matrilin 4	2	54.2736	70.022	43.296	70.9991	60.5821	46.17	54	89	45	74	62	48
ENSMUSG00000017009	1440.55	0.023937	0.167848	0.142611	0.886597	0.991488	protein_coding	20971	Sdc4	syndecan 4	2	1568.91	1218.7	1434.54	1502.49	1339.65	1309.11	1561	1549	1491	1566	1371	1361
ENSMUSG00000017057	86.7022	0.240509	0.216173	1.11257	0.265891	0.945358	protein_coding	16164	Il13ra1	interleukin 13 receptor, alpha 1	X	108.547	82.6102	108.721	93.0664	67.422	92.3401	108	105	113	97	69	96
ENSMUSG00000017119	2554.05	0.0048453	0.0895789	0.0540898	0.956864	0.994136	protein_coding	17966	Nbr1	NBR1, autophagy cargo receptor	11	2860.42	2354.78	2436.12	2598.18	2682.22	2342.17	2846	2993	2532	2708	2745	2435
ENSMUSG00000017132	1892.14	0.035262	0.100926	0.349386	0.726799	0.98582	protein_coding	19157	Cyth1	cytohesin 1	11	1667.4	2124.26	1958.9	1888.19	1814.53	1912.21	1659	2700	2036	1968	1857	1988
ENSMUSG00000017144	205.355	0.0110585	0.155171	0.0712663	0.943186	0.993703	protein_coding	74194	Rnd3	Rho family GTPase 3	2	246.241	180.169	220.329	211.078	230.603	198.146	245	229	229	220	236	206
ENSMUSG00000017146	21.1469	0.458352	0.367429	1.24746	0.212229	0.945358	protein_coding	12189	Brca1	breast cancer 1, early onset	11	27.1368	11.8015	29.8261	19.189	12.7027	17.3138	27	15	31	20	13	18
ENSMUSG00000017167	1491.12	-0.243103	0.0982871	-2.4734	0.0133834	0.756953	protein_coding	53321	Cntnap1	contactin associated protein-like 1	11	1196.03	1550.71	1448.01	1778.82	1430.52	1759.27	1190	1971	1505	1854	1464	1829
ENSMUSG00000017176	286.694	0.132044	0.113964	1.15865	0.246601	0.945358	protein_coding	68106	Nt5c3b	5'-nucleotidase, cytosolic IIIB	11	300.515	276.154	291.526	294.55	273.597	223.155	299	351	303	307	280	232
ENSMUSG00000017188	460.761	0.198993	0.142928	1.39226	0.163843	0.933782	protein_coding	52469	Coa3	cytochrome C oxidase assembly factor 3	11	547.761	411.477	457.976	434.63	423.098	375.132	545	523	476	453	433	390
ENSMUSG00000017210	973.979	-0.0158803	0.0791666	-0.200593	0.841017	0.991427	protein_coding	23989	Med24	mediator complex subunit 24	11	955.818	963.785	998.695	1026.61	986.902	936.867	951	1225	1038	1070	1010	974
ENSMUSG00000017221	628.838	0.132857	0.126727	1.04837	0.294469	0.947425	protein_coding	22123	Psmd3	proteasome (prosome, macropain) 26S subunit, non-ATPase, 3	11	623.141	705.727	725.449	787.706	516.902	569.43	620	897	754	821	529	592
ENSMUSG00000017264	516.61	0.0868043	0.106187	0.817468	0.413661	0.952375	protein_coding	50912	Exosc10	exosome component 10	4	541.731	505.102	490.688	476.845	477.817	492.48	539	642	510	497	489	512
ENSMUSG00000017286	751.185	0.183388	0.138865	1.32062	0.186628	0.942722	protein_coding	67201	Glod4	glyoxalase domain containing 4	11	984.965	669.536	856.299	746.45	728.94	732.949	980	851	890	778	746	762
ENSMUSG00000017288	688.285	-0.157316	0.0987429	-1.59319	0.111119	0.911963	protein_coding	68299	Vps53	VPS53 GARP complex subunit	11	638.217	709.661	658.099	644.749	783.659	810.861	635	902	684	672	802	843
ENSMUSG00000017291	7347.57	-0.0230353	0.0858406	-0.26835	0.78843	0.987711	protein_coding	216965	Taok1	TAO kinase 1	11	7463.62	7144.6	7422.86	7239.03	7133.05	8012.42	7426	9081	7715	7545	7300	8330
ENSMUSG00000017299	274.208	0.0454778	0.157261	0.289187	0.772438	0.986745	protein_coding	76233	Dnttip1	deoxynucleotidyltransferase, terminal, interacting protein 1	2	208.049	317.066	288.64	281.118	222.786	286.639	207	403	300	293	228	298
ENSMUSG00000017307	137.563	0.310439	0.155196	2.0003	0.0454676	0.845357	protein_coding	170789	Acot8	acyl-CoA thioesterase 8	2	150.76	151.059	142.396	119.931	112.37	126.006	150	192	148	125	115	131
ENSMUSG00000017314	1119.84	-0.169121	0.130168	-1.29925	0.193859	0.944493	protein_coding	50997	Mpp2	membrane protein, palmitoylated 2 (MAGUK p55 subfamily member 2)	11	921.645	1141.59	1188.23	1392.16	963.451	1301.42	917	1451	1235	1451	986	1353
ENSMUSG00000017344	498.403	0.18203	0.173255	1.05065	0.29342	0.947425	protein_coding	22370	Vtn	vitronectin	11	645.252	444.521	508.006	449.981	547.193	409.759	642	565	528	469	560	426
ENSMUSG00000017376	1855.1	-0.211628	0.153768	-1.37628	0.168734	0.93817	protein_coding	18099	Nlk	nemo like kinase	11	1435.23	2007.82	1666.42	1636.82	2369.54	1913.17	1428	2552	1732	1706	2425	1989
ENSMUSG00000017386	83.7207	0.190558	0.236166	0.806881	0.419735	0.952375	protein_coding	22032	Traf4	TNF receptor associated factor 4	11	88.4458	87.3307	79.8571	102.661	73.2848	48.0938	88	111	83	107	75	50
ENSMUSG00000017390	7363.85	0.0368913	0.162385	0.227184	0.820281	0.989923	protein_coding	11676	Aldoc	aldolase C, fructose-bisphosphate	11	8790.31	6060.44	7282.39	7307.15	7739.85	6525.36	8746	7703	7569	7616	7921	6784
ENSMUSG00000017400	225.972	-0.221012	0.204909	-1.07859	0.280773	0.945711	protein_coding	217154	Stac2	SH3 and cysteine rich domain 2	11	162.821	247.044	231.874	310.861	169.044	269.325	162	314	241	324	173	280
ENSMUSG00000017404	1026.51	0.134774	0.147789	0.911937	0.361802	0.947425	protein_coding	19921	Rpl19	ribosomal protein L19	11	1306.59	860.719	1049.69	1017.01	1000.58	909.934	1300	1094	1091	1060	1024	946
ENSMUSG00000017405	26.1481	0.263533	0.37618	0.70055	0.483584	0.964028	protein_coding	140859	Nek8	NIMA (never in mitosis gene a)-related expressed kinase 8	11	38.1925	17.3088	40.4096	37.4185	18.5655	23.085	38	22	42	39	19	24
ENSMUSG00000017412	4030.9	-0.0924001	0.104231	-0.886496	0.37535	0.947726	protein_coding	12298	Cacnb4	calcium channel, voltage-dependent, beta 4 subunit	2	3511.7	4230.43	3820.63	3723.62	4570.04	4036.99	3494	5377	3971	3881	4677	4197
ENSMUSG00000017417	98.7551	0.026022	0.210331	0.123719	0.901538	0.992737	protein_coding	72324	Plxdc1	plexin domain containing 1	11	71.3597	118.801	112.57	99.7825	114.324	84.6451	71	151	117	104	117	88
ENSMUSG00000017418	629.326	0.018038	0.103164	0.174848	0.861199	0.991488	protein_coding	75869	Arl5b	ADP-ribosylation factor-like 5B	2	697.516	546.801	617.69	590.06	598.004	647.342	694	695	642	615	612	673
ENSMUSG00000017421	2510.33	0.00676543	0.0901793	0.075022	0.940197	0.993703	protein_coding	22680	Zfp207	zinc finger protein 207	11	2634.28	2475.16	2334.14	2305.55	2857.13	2245.98	2621	3146	2426	2403	2924	2335
ENSMUSG00000017428	580.13	-0.0862003	0.117978	-0.730646	0.464995	0.956784	protein_coding	69077	Psmd11	proteasome (prosome, macropain) 26S subunit, non-ATPase, 11	11	527.66	610.528	602.296	609.249	537.422	702.169	525	776	626	635	550	730
ENSMUSG00000017446	24.7893	-0.0697496	0.351018	-0.198706	0.842492	0.991482	protein_coding	56745	C1qtnf1	C1q and tumor necrosis factor related protein 1	11	28.1418	25.1764	30.7883	15.3512	41.0395	31.7419	28	32	32	16	42	33
ENSMUSG00000017453	14.662	0.272553	0.469799	0.580147	0.561815	0.973689	protein_coding	19193	Pipox	pipecolic acid oxidase	11	27.1368	15.7353	19.2427	29.7429	10.7484	10.5806	27	20	20	31	11	11
ENSMUSG00000017466	1284.18	-0.158406	0.152763	-1.03694	0.299764	0.947425	protein_coding	21858	Timp2	tissue inhibitor of metalloproteinase 2	11	1256.33	1176.21	1475.91	1819.11	1197.96	1343.74	1250	1495	1534	1896	1226	1397
ENSMUSG00000017485	2739.8	0.0141177	0.090237	0.156451	0.875678	0.991488	protein_coding	21974	Top2b	topoisomerase (DNA) II beta	14	2905.65	2607.33	2734.38	2525.27	2802.41	2837.53	2891	3314	2842	2632	2868	2950
ENSMUSG00000017491	205.075	-0.233211	0.12514	-1.86361	0.0623765	0.877756	protein_coding	218772	Rarb	retinoic acid receptor, beta	14	182.922	184.103	169.335	200.525	215.946	214.498	182	234	176	209	221	223
ENSMUSG00000017493	575.69	0.0742537	0.11515	0.644844	0.519028	0.968478	protein_coding	16010	Igfbp4	insulin-like growth factor binding protein 4	11	575.903	589.286	573.432	558.398	529.605	563.659	573	749	596	582	542	586
ENSMUSG00000017499	10.8984	0.61473	0.50531	1.21654	0.223779	0.945358	protein_coding	23834	Cdc6	cell division cycle 6	11	11.0557	8.6544	11.5456	10.5539	3.90852	5.77125	11	11	12	11	4	6
ENSMUSG00000017548	744.416	-0.0390166	0.0858545	-0.454451	0.649504	0.98031	protein_coding	52615	Suz12	SUZ12 polycomb repressive complex 2 subunit	11	745.759	748.999	810.116	756.045	745.551	865.688	742	952	842	788	763	900
ENSMUSG00000017550	121.791	-0.0924934	0.16865	-0.548433	0.583394	0.974845	protein_coding	237877	Atad5	ATPase family, AAA domain containing 5	11	111.562	127.456	135.661	104.58	123.118	172.176	111	162	141	109	126	179
ENSMUSG00000017561	332.549	0.194586	0.115369	1.68664	0.0916734	0.907038	protein_coding	54394	Crlf3	cytokine receptor-like factor 3	11	375.895	387.874	355.027	283.037	373.264	322.228	374	493	369	295	382	335
ENSMUSG00000017615	407.359	0.269236	0.107232	2.51077	0.0120467	0.748412	protein_coding	21927	Tnfaip1	tumor necrosis factor, alpha-induced protein 1 (endothelial)	11	461.325	428.786	502.234	430.792	341.996	380.903	459	545	522	449	350	396
ENSMUSG00000017631	6801.43	-0.164176	0.136787	-1.20023	0.230049	0.945358	protein_coding	109934	Abr	active BCR-related gene	11	5252.47	7411.31	6491.51	7631.45	5522.74	8312.53	5226	9420	6747	7954	5652	8642
ENSMUSG00000017639	3914.6	-0.115405	0.0695143	-1.66016	0.0968827	0.909554	protein_coding	268451	Rab11fip4	RAB11 family interacting protein 4 (class II)	11	4097.65	3767.81	3974.57	4529.55	4262.24	4031.22	4077	4789	4131	4721	4362	4191
ENSMUSG00000017664	475.019	-0.120957	0.119283	-1.01404	0.310566	0.947425	protein_coding	228875	Slc35c2	solute carrier family 35, member C2	2	496.503	386.301	441.619	498.913	466.091	472.281	494	491	459	520	477	491
ENSMUSG00000017667	496.475	-0.130003	0.0967285	-1.344	0.178948	0.94033	protein_coding	228876	Zfp334	zinc finger protein 334	2	510.573	468.124	463.748	521.939	580.416	475.167	508	595	482	544	594	494
ENSMUSG00000017670	2153.07	-0.105265	0.077919	-1.35096	0.176708	0.940033	protein_coding	140579	Elmo2	engulfment and cell motility 2	2	1916.66	2092.79	1997.39	2243.19	1950.35	2270.03	1907	2660	2076	2338	1996	2360
ENSMUSG00000017677	733.934	0.313103	0.0979066	3.19797	0.00138397	0.387276	protein_coding	78889	Wsb1	WD repeat and SOCS box-containing 1	11	786.967	800.925	805.306	606.371	721.122	599.249	783	1018	837	632	738	623
ENSMUSG00000017679	923.906	0.0257167	0.090756	0.283361	0.7769	0.986745	protein_coding	76080	Ttpal	tocopherol (alpha) transfer protein-like	2	1024.16	830.036	944.815	887.489	983.971	874.345	1019	1055	982	925	1007	909
ENSMUSG00000017686	1301.3	0.0290852	0.0692746	0.419854	0.674592	0.983083	protein_coding	59040	Rhot1	ras homolog family member T1	11	1411.11	1264.33	1293.11	1292.38	1350.39	1243.71	1404	1607	1344	1347	1382	1293
ENSMUSG00000017692	367.081	0.114006	0.121174	0.94085	0.346782	0.947425	protein_coding	246104	Rhbdl3	rhomboid like 3	11	364.839	439.801	387.74	403.927	334.179	365.513	363	559	403	421	342	380
ENSMUSG00000017697	13.437	0.689389	0.643364	1.07154	0.283928	0.946677	protein_coding	11486	Ada	adenosine deaminase	2	20.1013	12.5882	12.5077	14.3917	1.95426	11.5425	20	16	13	15	2	12
ENSMUSG00000017707	2671.44	0.0662572	0.0992349	0.66768	0.504338	0.965343	protein_coding	26943	Serinc3	serine incorporator 3	2	3060.43	2420.08	2846.95	2706.6	2730.1	2513.38	3045	3076	2959	2821	2794	2613
ENSMUSG00000017713	47.0426	0.116148	0.244261	0.475508	0.634425	0.976078	protein_coding	71776	Tha1	threonine aldolase 1	11	55.2786	48.7793	39.4475	48.9318	43.9709	39.4369	55	62	41	51	45	41
ENSMUSG00000017715	729.706	0.0690819	0.0955969	0.722637	0.469903	0.95803	protein_coding	74451	Pgs1	phosphatidylglycerophosphate synthase 1	11	733.698	811.153	692.736	734.937	661.518	738.721	730	1031	720	766	677	768
ENSMUSG00000017721	253.111	-0.273551	0.171772	-1.59253	0.111266	0.911963	protein_coding	78928	Pigt	phosphatidylinositol glycan anchor biosynthesis, class T	2	223.125	244.683	279.981	361.712	216.923	325.114	222	311	291	377	222	338
ENSMUSG00000017723	13.8956	0.243305	0.90416	0.269095	0.787857	0.987711	protein_coding	67701	Wfdc2	WAP four-disulfide core domain 2	2	35.1773	4.72058	16.3563	29.7429	13.6798	3.8475	35	6	17	31	14	4
ENSMUSG00000017724	58.3369	-0.185437	0.224527	-0.825902	0.40886	0.952375	protein_coding	18612	Etv4	ets variant 4	11	51.2584	52.7132	55.8037	70.0397	68.3992	43.2844	51	67	58	73	70	45
ENSMUSG00000017734	500.605	0.0598234	0.170088	0.35172	0.725048	0.98582	protein_coding	52840	Dbndd2	dysbindin domain containing 2	2	593.994	414.624	537.833	551.682	418.212	511.718	591	527	559	575	428	532
ENSMUSG00000017737	12.747	1.29918	0.481842	2.69628	0.0070119	0.64839	protein_coding	17395	Mmp9	matrix metallopeptidase 9	2	14.0709	19.6691	18.2805	6.71613	4.88565	9.61876	14	25	19	7	5	10
ENSMUSG00000017740	3759.43	-0.0750357	0.123287	-0.608624	0.542773	0.971065	protein_coding	57138	Slc12a5	solute carrier family 12, member 5	2	3325.76	4046.32	4046.73	4765.58	3269.48	3994.67	3309	5143	4206	4967	3346	4153
ENSMUSG00000017747	46.3358	0.0543316	0.256746	0.211616	0.832407	0.990365	protein_coding	80860	Ghdc	GH3 domain containing	11	64.3242	46.419	43.296	54.6885	45.9251	47.1319	64	59	45	57	47	49
ENSMUSG00000017754	258.787	0.0803381	0.2202	0.364842	0.715229	0.98582	protein_coding	18830	Pltp	phospholipid transfer protein	2	355.793	232.095	330.974	366.509	247.214	253.935	354	295	344	382	253	264
ENSMUSG00000017756	64.3658	0.199879	0.249483	0.801175	0.42303	0.952827	protein_coding	20499	Slc12a7	solute carrier family 12, member 7	13	68.3445	81.8234	58.6901	70.0397	51.7879	60.5982	68	104	61	73	53	63
ENSMUSG00000017760	703.386	0.197103	0.101561	1.94075	0.0522891	0.875287	protein_coding	19025	Ctsa	cathepsin A	2	871.392	649.867	753.351	702.316	656.632	621.372	867	826	783	732	672	646
ENSMUSG00000017764	174.751	-0.14264	0.165378	-0.86251	0.388407	0.949677	protein_coding	71971	Zswim1	zinc finger SWIM-type containing 1	2	160.811	156.566	203.01	219.713	178.815	175.061	160	199	211	229	183	182
ENSMUSG00000017765	231.304	0.0216671	0.190913	0.113492	0.909641	0.993388	protein_coding	20498	Slc12a4	solute carrier family 12, member 4	8	278.403	192.757	261.7	290.713	217.9	211.613	277	245	272	303	223	220
ENSMUSG00000017774	177.955	-0.0517376	0.174812	-0.295961	0.76726	0.986294	protein_coding	17913	Myo1c	myosin IC	11	201.013	184.103	157.79	195.727	221.809	145.243	200	234	164	204	227	151
ENSMUSG00000017776	2056.39	0.0507723	0.0758528	0.669353	0.503271	0.965343	protein_coding	12928	Crk	v-crk avian sarcoma virus CT10 oncogene homolog	11	2167.93	2155.73	2021.44	2173.15	1943.51	2009.36	2157	2740	2101	2265	1989	2089
ENSMUSG00000017778	1036.94	0.174932	0.160543	1.08963	0.275877	0.945358	protein_coding	12867	Cox7c	cytochrome c oxidase subunit 7C	13	1289.5	729.33	1062.2	891.327	966.382	868.574	1283	927	1104	929	989	903
ENSMUSG00000017781	2491.57	0.0564144	0.0650385	0.867399	0.385723	0.948095	protein_coding	18738	Pitpna	phosphatidylinositol transfer protein, alpha	11	2601.11	2550.69	2741.12	2698.93	2419.38	2470.1	2588	3242	2849	2813	2476	2568
ENSMUSG00000017801	259.706	0.145748	0.136161	1.0704	0.284438	0.946677	protein_coding	21428	Mlx	MAX-like protein X	11	311.57	261.992	254.003	272.483	276.528	198.146	310	333	264	284	283	206
ENSMUSG00000017802	783.408	0.0862855	0.0738258	1.16877	0.242496	0.945358	protein_coding	67998	Retreg3	reticulophagy regulator family member 3	11	802.043	782.83	840.905	777.153	744.574	761.806	798	995	874	810	762	792
ENSMUSG00000017830	10.8188	0.596527	0.452294	1.31889	0.187205	0.942722	protein_coding	80861	Dhx58	DExH-box helicase 58	11	11.0557	18.0956	17.3184	8.63503	14.657	7.69501	11	23	18	9	15	8
ENSMUSG00000017831	1058.22	0.105289	0.089297	1.17908	0.238365	0.945358	protein_coding	271457	Rab5a	RAB5A, member RAS oncogene family	17	1172.91	1039.31	1124.73	1079.38	940	1080.19	1167	1321	1169	1125	962	1123
ENSMUSG00000017837	84.359	0.0794895	0.221458	0.358937	0.719642	0.98582	protein_coding	71966	Nkiras2	NFKB inhibitor interacting Ras-like protein 2	11	89.4509	78.6764	91.4027	112.255	62.5364	70.2169	89	100	95	117	64	73
ENSMUSG00000017843	2608.59	0.0395779	0.0551528	0.717604	0.473002	0.959759	protein_coding	26931	Ppp2r5c	protein phosphatase 2, regulatory subunit B', gamma	12	2501.61	2742.66	2662.22	2636.56	2494.61	2565.32	2489	3486	2767	2748	2553	2667
ENSMUSG00000017858	239.62	0.148242	0.114622	1.29332	0.195901	0.944768	protein_coding	245866	Ift52	intraflagellar transport 52	2	234.18	248.617	292.489	246.578	215.946	236.621	233	316	304	257	221	246
ENSMUSG00000017861	12.6469	-0.055558	0.467707	-0.118788	0.905443	0.99318	protein_coding	17865	Mybl2	myeloblastosis oncogene-like 2	2	13.0659	13.375	15.3941	17.2701	11.7256	14.4281	13	17	16	18	12	15
ENSMUSG00000017868	14.3937	0.54046	0.602247	0.897405	0.369503	0.947425	protein_coding	27219	Sgk2	serum/glucocorticoid regulated kinase 2	2	18.0912	8.6544	24.0533	18.2295	2.93139	13.4663	18	11	25	19	3	14
ENSMUSG00000017897	72.7884	-0.00957879	0.284536	-0.0336646	0.973145	0.995387	protein_coding	14049	Eya2	EYA transcriptional coactivator and phosphatase 2	2	77.3901	93.6249	45.2203	58.5263	87.9418	72.1407	77	119	47	61	90	75
ENSMUSG00000017929	675.69	-0.18136	0.10502	-1.72691	0.0841836	0.902809	protein_coding	56336	B4galt5	UDP-Gal:betaGlcNAc beta 1,4-galactosyltransferase, polypeptide 5	2	616.105	706.514	646.554	775.234	727.962	731.987	613	898	672	808	745	761
ENSMUSG00000017943	517.462	0.109662	0.104091	1.05353	0.292099	0.947425	protein_coding	228858	Gdap1l1	ganglioside-induced differentiation-associated protein 1-like 1	2	482.432	540.507	583.053	562.236	459.251	467.472	480	687	606	586	470	486
ENSMUSG00000017969	12.6432	0.246896	0.508839	0.485215	0.627524	0.975679	protein_coding	19223	Ptgis	prostaglandin I2 (prostacyclin) synthase	2	10.0507	25.9632	12.5077	23.0267	7.81705	10.5806	10	33	13	24	8	11
ENSMUSG00000017978	3692.08	-0.0264452	0.0998681	-0.264801	0.791163	0.987711	protein_coding	320405	Cadps2	Ca2+-dependent activator protein for secretion 2	6	3519.74	3726.9	3560.86	3192.08	3966.17	3850.39	3502	4737	3701	3327	4059	4003
ENSMUSG00000017999	255.927	0.0924086	0.106028	0.871547	0.383456	0.947726	protein_coding	228889	Ddx27	DEAD box helicase 27	2	256.292	280.875	282.867	262.889	266.757	240.469	255	357	294	274	273	250
ENSMUSG00000018001	867.058	0.0274952	0.104553	0.262979	0.792567	0.987711	protein_coding	19159	Cyth3	cytohesin 3	5	844.255	999.19	795.684	804.017	893.098	895.506	840	1270	827	838	914	931
ENSMUSG00000018008	143.856	0.101277	0.16399	0.61758	0.536852	0.970246	protein_coding	72318	Cyth4	cytohesin 4	15	142.719	149.485	138.547	141.998	138.753	121.196	142	190	144	148	142	126
ENSMUSG00000018012	111.65	-0.160214	0.203445	-0.787505	0.430986	0.953242	protein_coding	170758	Rac3	Rac family small GTPase 3	11	139.704	77.1028	108.721	114.174	124.096	123.12	139	98	113	119	127	128
ENSMUSG00000018040	891.851	0.0492572	0.12752	0.386269	0.699297	0.98582	protein_coding	74778	Rrp7a	ribosomal RNA processing 7 homolog A	15	1071.4	765.521	828.397	908.597	826.653	837.794	1066	973	861	947	846	871
ENSMUSG00000018042	418.091	0.0726112	0.17799	0.40795	0.683311	0.984219	protein_coding	109754	Cyb5r3	cytochrome b5 reductase 3	15	532.685	357.977	483.953	514.264	383.035	407.835	530	455	503	536	392	424
ENSMUSG00000018068	526.693	-0.0771364	0.10726	-0.719155	0.472045	0.958926	protein_coding	70422	Ints2	integrator complex subunit 2	11	518.614	530.279	456.051	509.467	564.782	514.604	516	674	474	531	578	535
ENSMUSG00000018076	2635.04	-0.135406	0.148739	-0.910363	0.362631	0.947425	protein_coding	76199	Med13l	mediator complex subunit 13-like	5	1843.29	3018.02	2421.69	2674.94	2495.59	2832.72	1834	3836	2517	2788	2554	2945
ENSMUSG00000018102	224.123	0.0848928	0.258223	0.328758	0.742338	0.985992	protein_coding	68024	H2bc4	H2B clustered histone 4	13	281.418	230.522	185.692	232.186	264.802	160.633	280	293	193	242	271	167
ENSMUSG00000018143	121.45	0.261722	0.174004	1.50411	0.132552	0.915283	protein_coding	17135	Mafk	v-maf musculoaponeurotic fibrosarcoma oncogene family, protein K (avian)	5	158.8	128.242	126.039	124.728	103.576	115.425	158	163	131	130	106	120
ENSMUSG00000018160	926.193	-0.14605	0.0787318	-1.85503	0.0635924	0.877756	protein_coding	19014	Med1	mediator complex subunit 1	11	832.195	933.888	846.677	1002.62	920.457	971.494	828	1187	880	1045	942	1010
ENSMUSG00000018166	165.972	0.0749316	0.239522	0.312838	0.754403	0.985992	protein_coding	13867	Erbb3	erb-b2 receptor tyrosine kinase 3	10	178.902	128.242	218.404	211.078	123.118	163.519	178	163	227	220	126	170
ENSMUSG00000018167	272.932	0.0063499	0.141577	0.0448511	0.964226	0.994322	protein_coding	59045	Stard3	StAR related lipid transfer domain containing 3	11	298.505	245.47	254.965	298.388	268.711	227.003	297	312	265	311	275	236
ENSMUSG00000018169	23.7853	0.103853	0.33937	0.306017	0.759591	0.985992	protein_coding	17305	Mfng	MFNG O-fucosylpeptide 3-beta-N-acetylglucosaminyltransferase	15	20.1013	20.4559	25.0155	15.3512	27.3597	18.2756	20	26	26	16	28	19
ENSMUSG00000018171	1321.7	0.170478	0.0876705	1.94453	0.0518313	0.873202	protein_coding	75909	Vmp1	vacuole membrane protein 1	11	1492.52	1252.53	1507.66	1294.29	1231.18	1249.48	1485	1592	1567	1349	1260	1299
ENSMUSG00000018189	339.048	0.0243621	0.146198	0.166637	0.867656	0.991488	protein_coding	56207	Uchl5	ubiquitin carboxyl-terminal esterase L5	1	323.631	351.683	358.876	394.333	270.665	352.047	322	447	373	411	277	366
ENSMUSG00000018196	457.666	0.125325	0.144327	0.868344	0.385206	0.947726	protein_coding	69367	Glrx2	glutaredoxin 2	1	414.087	527.918	497.423	417.36	471.954	431.882	412	671	517	435	483	449
ENSMUSG00000018199	1492.25	0.114476	0.119378	0.958934	0.337592	0.947425	protein_coding	20822	Ro60	Ro60, Y RNA binding protein	1	1836.26	1315.47	1575.01	1414.23	1582.95	1365.86	1827	1672	1637	1474	1620	1420
ENSMUSG00000018209	1046.9	-0.0496246	0.0644654	-0.769786	0.441427	0.954199	protein_coding	58231	Stk4	serine/threonine kinase 4	2	999.036	1064.49	1002.54	1016.05	1120.77	1039.79	994	1353	1042	1059	1147	1081
ENSMUSG00000018217	138.059	-0.0405887	0.195093	-0.208048	0.835192	0.990508	protein_coding	18858	Pmp22	peripheral myelin protein 22	11	114.578	138.47	150.093	151.593	111.393	151.976	114	176	156	158	114	158
ENSMUSG00000018238	13.772	-0.341182	0.437616	-0.779638	0.435604	0.953342	protein_coding	14566	Gdf9	growth differentiation factor 9	11	12.0608	13.375	8.6592	13.4323	11.7256	18.2756	12	17	9	14	12	19
ENSMUSG00000018239	43.1782	0.404052	0.26098	1.54821	0.121571	0.911963	protein_coding	67966	Zcchc10	zinc finger, CCHC domain containing 10	11	44.2229	58.2205	42.3339	30.7023	30.2911	49.0557	44	74	44	32	31	51
ENSMUSG00000018286	818.108	0.139249	0.149731	0.929992	0.352375	0.947425	protein_coding	19175	Psmb6	proteasome (prosome, macropain) subunit, beta type 6	11	1022.15	651.44	813.965	774.274	767.048	714.674	1017	828	846	807	785	743
ENSMUSG00000018287	253.005	-0.0116533	0.156327	-0.074544	0.940578	0.993703	protein_coding	216873	Spag7	sperm associated antigen 7	11	279.408	226.588	286.716	308.942	236.466	252.011	278	288	298	322	242	262
ENSMUSG00000018293	640.54	0.230355	0.139761	1.6482	0.0993112	0.911963	protein_coding	18643	Pfn1	profilin 1	11	715.607	644.359	678.304	742.612	447.526	546.345	712	819	705	774	458	568
ENSMUSG00000018322	991.681	0.0076274	0.0800351	0.0953007	0.924076	0.993703	protein_coding	67145	Tomm34	translocase of outer mitochondrial membrane 34	2	1024.16	919.727	983.3	1026.61	915.572	966.685	1019	1169	1022	1070	937	1005
ENSMUSG00000018326	4638.4	-0.0422194	0.10464	-0.403472	0.686601	0.984501	protein_coding	54401	Ywhab	tyrosine 3-monooxygenase/tryptophan 5-monooxygenase activation protein, beta polypeptide	2	4298.67	4916.49	4826.06	5110.02	4005.26	5344.18	4277	6249	5016	5326	4099	5556
ENSMUSG00000018334	2254.9	-0.146668	0.175533	-0.835558	0.403404	0.952375	protein_coding	16706	Ksr1	kinase suppressor of ras 1	11	1489.51	2722.2	2069.55	2530.06	1778.38	2648.04	1482	3460	2151	2637	1820	2753
ENSMUSG00000018339	22.3767	-0.541931	0.39359	-1.37689	0.168546	0.93817	protein_coding	14778	Gpx3	glutathione peroxidase 3	11	22.1114	14.1617	21.1669	43.1751	18.5655	21.1613	22	18	22	45	19	22
ENSMUSG00000018340	1477.69	0.0317536	0.0915924	0.346684	0.728829	0.98582	protein_coding	11749	Anxa6	annexin A6	11	1596.04	1346.15	1286.37	1333.63	1401.21	1399.53	1588	1711	1337	1390	1434	1455
ENSMUSG00000018347	294.615	-0.131138	0.124293	-1.05507	0.291395	0.947425	protein_coding	52712	Zkscan6	zinc finger with KRAB and SCAN domains 6	11	272.373	328.08	250.155	303.185	333.202	298.181	271	417	260	316	341	310
ENSMUSG00000018362	197.2	-0.0113488	0.167912	-0.0675881	0.946114	0.993703	protein_coding	16647	Kpna2	karyopherin subunit alpha 2	11	234.18	151.059	247.268	226.43	214.969	193.337	233	192	257	236	220	201
ENSMUSG00000018363	916.279	0.00355564	0.0743545	0.0478201	0.96186	0.994311	protein_coding	66313	Smurf2	SMAD specific E3 ubiquitin protein ligase 2	11	931.696	929.954	954.436	889.408	962.474	957.066	927	1182	992	927	985	995
ENSMUSG00000018372	225.017	0.290042	0.147655	1.96432	0.0494927	0.861272	protein_coding	320162	Cep95	centrosomal protein 95	11	222.12	276.941	212.631	181.336	221.809	180.833	221	352	221	189	227	188
ENSMUSG00000018377	432.502	-0.0188487	0.120458	-0.156475	0.875659	0.991488	protein_coding	22344	Vezf1	vascular endothelial zinc finger 1	11	463.335	403.61	500.309	494.115	445.572	443.425	461	513	520	515	456	461
ENSMUSG00000018378	281.196	-0.00794487	0.187641	-0.0423408	0.966227	0.994542	protein_coding	70393	Cuedc1	CUE domain containing 1	11	231.165	330.441	320.39	331.009	250.145	306.838	230	420	333	345	256	319
ENSMUSG00000018379	1965.36	0.13663	0.0785866	1.73859	0.0821076	0.902081	protein_coding	110809	Srsf1	serine and arginine-rich splicing factor 1	11	2140.79	1897.67	1911.76	1752.91	1950.35	1707.33	2130	2412	1987	1827	1996	1775
ENSMUSG00000018381	33.2037	-0.131117	0.29327	-0.447086	0.654813	0.980977	protein_coding	66610	Abi3	ABI family member 3	11	33.1672	28.3235	39.4475	47.9724	28.3368	33.6656	33	36	41	50	29	35
ENSMUSG00000018387	42.9922	-0.221251	0.238577	-0.927379	0.35373	0.947425	protein_coding	71774	Shroom1	shroom family member 1	11	33.1672	40.9117	43.296	47.0129	51.7879	38.475	33	52	45	49	53	40
ENSMUSG00000018395	1820.23	-0.0694675	0.0661969	-1.04941	0.293991	0.947425	protein_coding	16568	Kif3a	kinesin family member 3A	11	1708.61	1806.41	1707.79	1809.52	1927.88	1745.8	1700	2296	1775	1886	1973	1815
ENSMUSG00000018398	2619.95	-0.0203688	0.068156	-0.298855	0.76505	0.985992	protein_coding	20362	Septin8	septin 8	11	2735.79	2501.91	2760.36	2798.71	2700.79	2608.61	2722	3180	2869	2917	2764	2712
ENSMUSG00000018401	1683.68	-0.130032	0.092118	-1.41158	0.158074	0.93369	protein_coding	170749	Mtmr4	myotubularin related protein 4	11	1797.06	1567.23	1549.03	1848.86	1821.37	1704.44	1788	1992	1610	1927	1864	1772
ENSMUSG00000018405	88.8361	0.106852	0.183255	0.583077	0.559842	0.972684	protein_coding	217038	Mrm1	mitochondrial rRNA methyltransferase 1	11	109.552	84.9705	99.0997	94.0259	96.7359	80.7976	109	108	103	98	99	84
ENSMUSG00000018411	4719.36	-0.0474253	0.0785775	-0.603549	0.546144	0.971065	protein_coding	17762	Mapt	microtubule-associated protein tau	11	4425.31	4977.85	4995.4	5352.76	4664.82	4864.21	4403	6327	5192	5579	4774	5057
ENSMUSG00000018412	2198.01	-0.115996	0.1266	-0.916239	0.359541	0.947425	protein_coding	76719	Kansl1	KAT8 regulatory NSL complex subunit 1	11	1705.6	2438.18	2183.08	2073.37	2360.75	2425.85	1697	3099	2269	2161	2416	2522
ENSMUSG00000018415	645.042	-0.00640056	0.1197	-0.0534719	0.957356	0.994295	protein_coding	66771	Gid4	GID complex subunit 4, VID24 homolog	11	712.592	616.036	705.244	721.505	598.981	720.445	709	783	733	752	613	749
ENSMUSG00000018417	341.596	-0.0343901	0.16482	-0.208653	0.834719	0.990365	protein_coding	17912	Myo1b	myosin IB	1	319.611	379.22	306.921	282.078	444.594	304.915	318	482	319	294	455	317
ENSMUSG00000018425	590.95	-0.00832739	0.105289	-0.0790905	0.936961	0.993703	protein_coding	67487	Dhx40	DEAH-box helicase 40	11	668.369	583.779	511.855	600.614	559.896	612.715	665	742	532	626	573	637
ENSMUSG00000018427	770.551	-0.226266	0.101511	-2.22898	0.0258149	0.805542	protein_coding	77864	Ypel2	yippee like 2	11	649.273	770.241	778.366	851.989	826.653	894.544	646	979	809	888	846	930
ENSMUSG00000018428	587.465	-0.0102685	0.0775129	-0.132475	0.894608	0.991488	protein_coding	11640	Akap1	A kinase anchor protein 1	11	578.918	622.33	556.113	611.168	584.324	577.125	576	791	578	637	598	600
ENSMUSG00000018433	410.413	0.0619784	0.0978276	0.633547	0.526377	0.968492	protein_coding	68979	Nol11	nucleolar protein 11	11	414.087	421.705	438.733	388.576	380.104	452.082	412	536	456	405	389	470
ENSMUSG00000018442	405.205	0.0456196	0.115356	0.395468	0.692498	0.98582	protein_coding	116891	Derl2	Der1-like domain family, member 2	11	479.416	376.86	350.217	422.157	388.898	355.894	477	479	364	440	398	370
ENSMUSG00000018446	267.9	0.0673427	0.171833	0.391909	0.695126	0.98582	protein_coding	12261	C1qbp	complement component 1, q subcomponent binding protein	11	244.231	306.051	317.504	314.699	213.992	300.105	243	389	330	328	219	312
ENSMUSG00000018449	164.629	0.0590796	0.15324	0.385537	0.69984	0.98582	protein_coding	69723	Rpain	RPA interacting protein	11	219.104	154.992	147.206	166.944	179.792	151.976	218	197	153	174	184	158
ENSMUSG00000018451	1653.99	0.0420124	0.126581	0.331902	0.739964	0.985992	protein_coding	103712	6330403K07Rik	RIKEN cDNA 6330403K07 gene	11	2000.08	1431.12	1490.34	1575.41	1610.31	1591.9	1990	1819	1549	1642	1648	1655
ENSMUSG00000018459	157.284	0.104738	0.212461	0.492977	0.622029	0.975496	protein_coding	114644	Slc13a3	solute carrier family 13 (sodium-dependent dicarboxylate transporter), member 3	2	189.957	151.845	168.373	154.471	186.632	132.739	189	193	175	161	191	138
ENSMUSG00000018470	194.767	0.141108	0.171139	0.824523	0.409642	0.952375	protein_coding	16499	Kcnab3	potassium voltage-gated channel, shaker-related subfamily, beta member 3	11	265.337	192.757	211.669	194.768	217.9	193.337	264	245	220	203	223	201
ENSMUSG00000018474	7349.05	0.0327922	0.0981084	0.334244	0.738195	0.985992	protein_coding	216848	Chd3	chromodomain helicase DNA binding protein 3	11	7565.13	7314.54	8508.15	8710.82	7127.19	7022.65	7527	9297	8843	9079	7294	7301
ENSMUSG00000018476	147.424	-0.155958	0.272261	-0.572824	0.566764	0.974529	protein_coding	216850	Kdm6b	KDM1 lysine (K)-specific demethylase 6B	11	88.4458	162.073	151.055	162.147	97.7131	188.528	88	206	157	169	100	196
ENSMUSG00000018481	1588.11	0.030706	0.0779559	0.393889	0.693663	0.98582	protein_coding	66884	Appbp2	amyloid beta precursor protein binding protein 2	11	1624.19	1576.67	1732.8	1674.24	1456.9	1696.75	1616	2004	1801	1745	1491	1764
ENSMUSG00000018500	49.3283	-0.00263897	0.253134	-0.0104252	0.991682	0.998492	protein_coding	11541	Adora2b	adenosine A2b receptor	11	44.2229	45.6323	52.9173	65.2424	44.948	32.7038	44	58	55	68	46	34
ENSMUSG00000018501	4231.84	-0.190423	0.0820373	-2.32118	0.0202774	0.782099	protein_coding	20185	Ncor1	nuclear receptor co-repressor 1	11	3655.42	4365.75	3908.19	4389.47	4542.68	4685.3	3637	5549	4062	4575	4649	4871
ENSMUSG00000018507	192.441	-0.0868303	0.121018	-0.717502	0.473064	0.959759	protein_coding	22368	Trpv2	transient receptor potential cation channel, subfamily V, member 2	11	196.993	211.639	198.199	212.038	223.763	209.689	196	269	206	221	229	218
ENSMUSG00000018509	198.312	0.203388	0.118476	1.7167	0.0860336	0.902809	protein_coding	73139	Cenpv	centromere protein V	11	192.973	218.72	208.783	189.011	185.655	165.443	192	278	217	197	190	172
ENSMUSG00000018537	75.0295	0.0133297	0.24566	0.054261	0.956727	0.994136	protein_coding	22658	Pcgf2	polycomb group ring finger 2	11	62.3141	110.934	83.7056	90.1881	89.896	75.9882	62	141	87	94	92	79
ENSMUSG00000018541	202.633	0.206604	0.121323	1.70293	0.088582	0.904732	protein_coding	67480	Cwc25	CWC25 spliceosome-associated protein	11	219.104	249.404	224.177	221.632	181.746	198.146	218	317	233	231	186	206
ENSMUSG00000018543	10.4971	-0.4525	0.523559	-0.864276	0.387436	0.949444	protein_coding	72215	Spmap1	sperm microtubule associated protein 1	11	5.02533	7.86764	9.62133	8.63503	14.657	7.69501	5	10	10	9	15	8
ENSMUSG00000018547	1450.86	0.0392788	0.107353	0.365884	0.714452	0.98582	protein_coding	108083	Pip4k2b	phosphatidylinositol-5-phosphate 4-kinase, type II, beta	11	1326.69	1518.45	1543.26	1663.68	1243.89	1363.94	1320	1930	1604	1734	1273	1418
ENSMUSG00000018548	4767.27	-0.0270722	0.0761529	-0.355498	0.722217	0.98582	protein_coding	68729	Trim37	tripartite motif-containing 37	11	4867.53	4599.42	4626.9	4628.37	4864.16	4867.09	4843	5846	4809	4824	4978	5060
ENSMUSG00000018554	26.2465	0.0951466	0.311037	0.305901	0.75968	0.985992	protein_coding	53422	Ybx2	Y box protein 2	11	22.1114	33.8308	26.9397	23.0267	27.3597	27.8944	22	43	28	24	28	29
ENSMUSG00000018559	260.024	-0.0600345	0.112851	-0.531979	0.59474	0.975496	protein_coding	67181	Ctdnep1	CTD nuclear envelope phosphatase 1	11	263.327	256.485	256.89	275.361	255.031	278.944	262	326	267	287	261	290
ENSMUSG00000018565	457.728	0.0389687	0.110558	0.352472	0.724484	0.98582	protein_coding	54351	Elp5	elongator acetyltransferase complex subunit 5	11	540.725	396.529	461.824	480.683	434.823	442.463	538	504	480	501	445	460
ENSMUSG00000018566	11.6574	0.0379493	0.508034	0.0746983	0.940455	0.993703	protein_coding	20528	Slc2a4	solute carrier family 2 (facilitated glucose transporter), member 4	11	14.0709	9.44116	14.432	13.4323	9.77131	13.4663	14	12	15	14	10	14
ENSMUSG00000018567	888.199	0.180483	0.138795	1.30036	0.193479	0.944493	protein_coding	56486	Gabarap	gamma-aminobutyric acid receptor associated protein	11	1126.68	760.8	928.459	896.124	854.989	731.026	1121	967	965	934	875	760
ENSMUSG00000018572	336.235	0.0988075	0.146171	0.675972	0.499058	0.965297	protein_coding	78246	Phf23	PHD finger protein 23	11	418.107	313.919	369.459	387.617	324.407	314.533	416	399	384	404	332	327
ENSMUSG00000018574	446.616	0.194151	0.143442	1.35351	0.175891	0.940033	protein_coding	11370	Acadvl	acyl-Coenzyme A dehydrogenase, very long chain	11	603.04	401.249	441.619	455.738	405.509	400.14	600	510	459	475	415	416
ENSMUSG00000018581	95.2478	-0.170774	0.494102	-0.345624	0.729625	0.98582	protein_coding	13411	Dnah11	dynein, axonemal, heavy chain 11	12	101.512	59.0073	146.244	184.214	57.6507	102.921	101	75	152	192	59	107
ENSMUSG00000018583	1292.59	-0.0105176	0.0748923	-0.140436	0.888315	0.991488	protein_coding	27041	G3bp1	G3BP stress granule assembly factor 1	11	1397.04	1191.16	1246.92	1340.35	1267.34	1251.4	1390	1514	1296	1397	1297	1301
ENSMUSG00000018585	253.167	0.327578	0.167026	1.96124	0.049851	0.862208	protein_coding	11927	Atox1	antioxidant 1 copper chaperone	11	355.793	230.522	267.473	219.713	254.054	204.88	354	293	278	229	260	213
ENSMUSG00000018589	249.943	-0.213104	0.119959	-1.77648	0.0756541	0.899865	protein_coding	237213	Glra2	glycine receptor, alpha 2 subunit	X	233.175	210.066	235.723	249.456	263.825	272.211	232	267	245	260	270	283
ENSMUSG00000018593	1530.61	-0.0629453	0.188234	-0.334398	0.738079	0.985992	protein_coding	20692	Sparc	secreted acidic cysteine rich glycoprotein	11	1640.27	1265.9	1684.7	2001.41	1380.69	1412.03	1632	1609	1751	2086	1413	1468
ENSMUSG00000018599	165.308	0.0267185	0.152596	0.175093	0.861006	0.991488	protein_coding	237781	Mief2	mitochondrial elongation factor 2	11	206.039	143.978	160.676	190.93	139.73	168.328	205	183	167	199	143	175
ENSMUSG00000018604	12.4385	-0.157077	0.552039	-0.28454	0.775997	0.986745	protein_coding	21386	Tbx3	T-box 3	5	4.02026	14.9485	14.432	11.5134	12.7027	13.4663	4	19	15	12	13	14
ENSMUSG00000018634	172.704	0.00594693	0.156826	0.0379205	0.969751	0.994899	protein_coding	12921	Crhr1	corticotropin releasing hormone receptor 1	11	158.8	198.264	166.449	173.66	202.266	147.167	158	252	173	181	207	153
ENSMUSG00000018648	328.386	0.00658514	0.123113	0.0534888	0.957342	0.994295	protein_coding	56405	Dusp14	dual specificity phosphatase 14	11	328.657	302.117	268.435	295.51	323.43	276.058	327	384	279	308	331	287
ENSMUSG00000018651	494.635	0.0849538	0.108307	0.784383	0.432815	0.953242	protein_coding	217031	Tada2a	transcriptional adaptor 2A	11	470.371	546.801	543.605	457.656	462.183	553.079	468	695	565	477	473	575
ENSMUSG00000018654	103.63	0.0950561	0.19513	0.487142	0.626158	0.975496	protein_coding	22778	Ikzf1	IKAROS family zinc finger 1	11	93.4711	132.176	91.4027	86.3503	101.622	110.616	93	168	95	90	104	115
ENSMUSG00000018659	353.843	0.341406	0.170454	2.00293	0.0451853	0.845357	protein_coding	103711	Pnpo	pyridoxine 5'-phosphate oxidase	11	505.548	294.25	462.786	330.05	334.179	329.923	503	374	481	344	342	343
ENSMUSG00000018661	473.759	-0.0549936	0.0997108	-0.551531	0.581269	0.974845	protein_coding	16834	Cog1	component of oligomeric golgi complex 1	11	424.138	472.058	471.445	492.197	480.748	449.196	422	600	490	513	492	467
ENSMUSG00000018666	402.614	0.0409527	0.102133	0.400975	0.688438	0.985409	protein_coding	12412	Cbx1	chromobox 1	11	429.163	383.941	444.506	434.63	423.098	362.627	427	488	462	453	433	377
ENSMUSG00000018669	228.882	0.159934	0.144844	1.10418	0.269516	0.945358	protein_coding	80280	Cdk5rap3	CDK5 regulatory subunit associated protein 3	11	258.302	226.588	287.678	257.132	184.678	248.164	257	288	299	268	189	258
ENSMUSG00000018672	35.7832	0.662991	0.30379	2.1824	0.02908	0.826625	protein_coding	56358	Copz2	coatomer protein complex, subunit zeta 2	11	50.2533	33.8308	52.9173	31.6618	29.3139	25.0088	50	43	55	33	30	26
ENSMUSG00000018677	360.981	0.0316522	0.166917	0.189628	0.849601	0.991488	protein_coding	68066	Slc25a39	solute carrier family 25, member 39	11	444.239	295.823	372.346	458.616	322.453	304.915	442	376	387	478	330	317
ENSMUSG00000018678	70.8996	-0.373333	0.258732	-1.44293	0.14904	0.926969	protein_coding	78912	Sp2	Sp2 transcription factor	11	37.1874	79.4631	61.5765	75.7964	78.1705	78.8738	37	101	64	79	80	82
ENSMUSG00000018697	421.156	0.105807	0.154095	0.686637	0.492312	0.964677	protein_coding	56321	Aatf	apoptosis antagonizing transcription factor	11	355.793	510.61	429.112	337.726	421.143	447.272	354	649	446	352	431	465
ENSMUSG00000018707	13391.4	-0.13417	0.073597	-1.82304	0.068298	0.887509	protein_coding	13424	Dync1h1	dynein cytoplasmic 1 heavy chain 1	12	11879.9	13799.8	12643.4	14702.6	13029.1	14331	11820	17540	13141	15324	13334	14899
ENSMUSG00000018733	64.7029	-0.0585886	0.207994	-0.281684	0.778186	0.986745	protein_coding	103737	Pex12	peroxisomal biogenesis factor 12	11	50.2533	55.8602	63.5008	71.9586	50.8108	53.865	50	71	66	75	52	56
ENSMUSG00000018736	914.793	-0.0340335	0.116892	-0.291153	0.770934	0.986745	protein_coding	83431	Ndel1	nudE neurodevelopment protein 1 like 1	11	978.934	877.241	825.511	935.461	1007.42	802.204	974	1115	858	975	1031	834
ENSMUSG00000018740	26.3678	-0.555512	0.316269	-1.75645	0.0790113	0.902081	protein_coding	71998	Slc25a35	solute carrier family 25, member 35	11	18.0912	21.2426	25.0155	32.6212	29.3139	32.7038	18	27	26	34	30	34
ENSMUSG00000018750	1601.44	-0.0766606	0.0692833	-1.10648	0.268519	0.945358	protein_coding	75580	Zbtb4	zinc finger and BTB domain containing 4	11	1552.83	1619.16	1600.99	1714.53	1717.8	1602.48	1545	2058	1664	1787	1758	1666
ENSMUSG00000018761	237.673	0.215679	0.174731	1.23435	0.217071	0.945358	protein_coding	24070	Mpdu1	mannose-P-dolichol utilization defect 1	11	293.479	224.228	294.413	295.51	204.22	198.146	292	285	306	308	209	206
ENSMUSG00000018765	1084.43	0.0108585	0.104861	0.103551	0.917526	0.993703	protein_coding	23879	Fxr2	FMR1 autosomal homolog 2	11	1180.95	1034.59	1070.85	1227.13	1077.78	955.143	1175	1315	1113	1279	1103	993
ENSMUSG00000018770	1206.04	0.0597293	0.112093	0.532852	0.594136	0.975496	protein_coding	228033	Atp5mc3	ATP synthase membrane subunit c locus 3	2	1316.64	1219.48	1279.64	1435.33	1156.92	1067.68	1310	1550	1330	1496	1184	1110
ENSMUSG00000018774	41.8089	0.297226	0.264593	1.12333	0.261296	0.945358	protein_coding	12514	Cd68	CD68 antigen	11	33.1672	38.5514	43.296	30.7023	31.2682	31.7419	33	49	45	32	32	33
ENSMUSG00000018796	783.29	-0.0441304	0.0832234	-0.530264	0.595929	0.975496	protein_coding	14081	Acsl1	acyl-CoA synthetase long-chain family member 1	8	831.19	712.808	774.517	795.382	777.796	813.747	827	906	805	829	796	846
ENSMUSG00000018800	1687.14	0.0346732	0.0658038	0.526918	0.598251	0.975496	protein_coding	217265	Abca5	ATP-binding cassette, sub-family A member 5	11	1638.26	1649.06	1732.8	1526.48	1720.73	1653.46	1630	2096	1801	1591	1761	1719
ENSMUSG00000018809	304.238	0.120517	0.10825	1.11333	0.265568	0.945358	protein_coding	319822	Smyd4	SET and MYND domain containing 4	11	336.697	294.25	311.731	280.159	276.528	308.762	335	374	324	292	283	321
ENSMUSG00000018819	24.6842	0.0523769	0.328344	0.159518	0.873261	0.991488	protein_coding	16985	Lsp1	lymphocyte specific 1	7	25.1266	22.0294	38.4853	25.9051	27.3597	28.8563	25	28	40	27	28	30
ENSMUSG00000018820	772.632	0.00116214	0.0716905	0.0162105	0.987066	0.997735	protein_coding	319740	Zfyve27	zinc finger, FYVE domain containing 27	19	825.159	740.344	740.843	768.517	734.802	798.357	821	941	770	801	752	830
ENSMUSG00000018821	144.969	0.190621	0.176458	1.08026	0.280026	0.94536	protein_coding	69534	Avpi1	arginine vasopressin-induced 1	19	169.856	112.507	151.055	116.093	136.798	125.044	169	143	157	121	140	130
ENSMUSG00000018830	63.8936	-0.119667	0.314672	-0.380292	0.703729	0.98582	protein_coding	17880	Myh11	myosin, heavy polypeptide 11, smooth muscle	16	64.3242	60.5808	75.0464	50.8507	117.256	49.0557	64	77	78	53	120	51
ENSMUSG00000018841	190.263	0.0400058	0.134358	0.297755	0.76589	0.985992	protein_coding	19364	Rad51d	RAD51 paralog D	11	166.841	219.507	176.07	199.565	187.609	162.557	166	279	183	208	192	169
ENSMUSG00000018846	1646.08	0.0672588	0.109856	0.612243	0.540377	0.970832	protein_coding	211347	Pank3	pantothenate kinase 3	11	1977.97	1455.51	1682.77	1617.63	1618.13	1643.85	1968	1850	1749	1686	1656	1709
ENSMUSG00000018848	638.894	0.166451	0.102157	1.62937	0.103234	0.911963	protein_coding	104458	Rars1	arginyl-tRNA synthetase 1	11	725.658	611.315	690.812	553.601	650.769	600.21	722	777	718	577	666	624
ENSMUSG00000018849	1063.47	-0.159053	0.145844	-1.09057	0.275463	0.945358	protein_coding	211652	Wwc1	WW, C2 and coiled-coil domain containing 1	11	787.972	1177	1080.48	1137.9	978.108	1286.99	784	1496	1123	1186	1001	1338
ENSMUSG00000018858	289.673	0.186332	0.109868	1.69597	0.0898917	0.905907	protein_coding	68572	Mrpl58	mitochondrial ribosomal protein L58	11	289.459	296.61	324.239	299.348	256.985	243.355	288	377	337	312	263	253
ENSMUSG00000018861	113.266	0.0968788	0.15916	0.608689	0.542731	0.971065	protein_coding	14149	Fdxr	ferredoxin reductase	11	111.562	114.867	104.873	99.7825	107.484	102.921	111	146	109	104	110	107
ENSMUSG00000018865	3067.62	-0.0791097	0.0928887	-0.851661	0.394402	0.952375	protein_coding	29859	Sult4a1	sulfotransferase family 4A, member 1	15	3361.95	2811.11	2894.1	3057.76	3392.6	3125.13	3345	3573	3008	3187	3472	3249
ENSMUSG00000018882	365.229	-0.0741264	0.144453	-0.513153	0.607844	0.975496	protein_coding	67036	Mrpl45	mitochondrial ribosomal protein L45	11	428.158	309.198	318.466	349.239	386.944	373.208	426	393	331	364	396	388
ENSMUSG00000018899	69.8616	-0.140818	0.214045	-0.657891	0.510608	0.966084	protein_coding	16362	Irf1	interferon regulatory factor 1	11	61.309	70.022	64.4629	77.7153	71.3305	67.3313	61	89	67	81	73	70
ENSMUSG00000018900	288.468	0.0117512	0.1425	0.0824645	0.934277	0.993703	protein_coding	20520	Slc22a5	solute carrier family 22 (organic cation transporter), member 5	11	262.322	306.838	306.921	261.929	318.545	289.525	261	390	319	273	326	301
ENSMUSG00000018906	207.528	-0.202666	0.140979	-1.43756	0.150559	0.930384	protein_coding	18452	P4ha2	procollagen-proline, 2-oxoglutarate 4-dioxygenase (proline 4-hydroxylase), alpha II polypeptide	11	179.907	215.573	167.411	244.659	209.106	196.223	179	274	174	255	214	204
ENSMUSG00000018909	3107.08	-0.0991956	0.0750783	-1.32123	0.186425	0.942722	protein_coding	109689	Arrb1	arrestin, beta 1	7	2849.36	2893.72	3299.16	3370.54	3153.2	3160.72	2835	3678	3429	3513	3227	3286
ENSMUSG00000018920	10.2682	0.612487	0.620775	0.986649	0.323815	0.947425	protein_coding	66102	Cxcl16	C-X-C motif chemokine ligand 16	11	10.0507	11.0147	3.84853	6.71613	6.83992	2.88563	10	14	4	7	7	3
ENSMUSG00000018921	232.73	0.210819	0.201413	1.0467	0.295238	0.947425	protein_coding	75273	Pelp1	proline, glutamic acid and leucine rich protein 1	11	207.044	258.058	293.451	283.037	140.707	231.812	206	328	305	295	144	241
ENSMUSG00000018923	60.8492	-0.293597	0.218036	-1.34655	0.178124	0.940161	protein_coding	66172	Med11	mediator complex subunit 11	11	59.2989	50.3529	39.4475	70.0397	59.605	52.9032	59	64	41	73	61	55
ENSMUSG00000018931	106.735	-0.198565	0.188867	-1.05135	0.293097	0.947425	protein_coding	24083	Natd1	N-acetyltransferase domain containing 1	11	107.542	107	87.5541	102.661	134.844	109.654	107	136	91	107	138	114
ENSMUSG00000018932	104.523	0.165602	0.195423	0.847405	0.396769	0.952375	protein_coding	26397	Map2k3	mitogen-activated protein kinase kinase 3	11	77.3901	119.588	136.623	113.215	79.1476	105.806	77	152	142	118	81	110
ENSMUSG00000018965	5765.49	0.0204426	0.0809153	0.252642	0.800545	0.987983	protein_coding	22629	Ywhah	tyrosine 3-monooxygenase/tryptophan 5-monooxygenase activation protein, eta polypeptide	5	6158.04	5586.81	5809.36	5806.58	5681.04	5817.42	6127	7101	6038	6052	5814	6048
ENSMUSG00000018974	440.224	0.0146154	0.118721	0.123106	0.902023	0.992737	protein_coding	53890	Sart3	squamous cell carcinoma antigen recognized by T cells 3	5	364.839	468.911	405.058	473.967	365.447	389.56	363	596	421	494	374	405
ENSMUSG00000018983	15.3658	-0.12179	0.400586	-0.304029	0.761106	0.985992	protein_coding	242705	E2f2	E2F transcription factor 2	4	15.076	13.375	11.5456	12.4728	14.657	16.3519	15	17	12	13	15	17
ENSMUSG00000018995	476.679	-0.0692473	0.12397	-0.55858	0.576448	0.974765	protein_coding	244141	Nars2	asparaginyl-tRNA synthetase 2 (mitochondrial)(putative)	7	409.062	504.315	433.922	397.211	511.039	507.87	407	641	451	414	523	528
ENSMUSG00000018999	660.092	-0.120864	0.0888459	-1.36038	0.173711	0.940033	protein_coding	58246	Slc35b4	solute carrier family 35, member B4	6	579.923	682.911	653.289	718.626	690.831	677.16	577	868	679	749	707	704
ENSMUSG00000019027	112.377	-0.159502	0.206996	-0.770555	0.440971	0.954176	protein_coding	110084	Dnah1	dynein, axonemal, heavy chain 1	14	104.527	82.6102	100.062	127.607	107.484	84.6451	104	105	104	133	110	88
ENSMUSG00000019039	394.028	0.30862	0.159352	1.93672	0.0527801	0.876019	protein_coding	67789	Dalrd3	DALR anticodon binding domain containing 3	9	423.133	439.014	376.194	403.927	302.911	293.372	421	558	391	421	310	305
ENSMUSG00000019054	904.238	0.0337904	0.143539	0.235409	0.813891	0.989789	protein_coding	66437	Fis1	fission, mitochondrial 1	5	1109.59	739.558	855.337	872.138	930.228	836.832	1104	940	889	909	952	870
ENSMUSG00000019055	255.427	-0.0283358	0.142181	-0.199294	0.842033	0.991482	protein_coding	18822	Plod1	procollagen-lysine, 2-oxoglutarate 5-dioxygenase 1	4	266.342	232.095	216.48	283.996	249.168	195.261	265	295	225	296	255	203
ENSMUSG00000019066	175.108	-0.133813	0.132492	-1.00997	0.312511	0.947425	protein_coding	19340	Rab3d	RAB3D, member RAS oncogene family	9	162.821	172.301	178.957	187.092	199.335	177.947	162	219	186	195	204	185
ENSMUSG00000019080	41.8304	0.0425909	0.285903	0.14897	0.881577	0.991488	protein_coding	69572	Mfsd3	major facilitator superfamily domain containing 3	15	54.2736	29.897	44.2581	47.0129	34.1996	42.3225	54	38	46	49	35	44
ENSMUSG00000019082	991.442	-0.175169	0.182541	-0.959618	0.337248	0.947425	protein_coding	68267	Slc25a22	solute carrier family 25 (mitochondrial carrier, glutamate), member 22	7	858.326	999.976	1107.42	1526.48	767.048	1055.18	854	1271	1151	1591	785	1097
ENSMUSG00000019087	2892.26	0.0474151	0.108868	0.435529	0.663179	0.982592	protein_coding	54411	Atp6ap1	ATPase, H+ transporting, lysosomal accessory protein 1	X	3442.35	2623.86	2923.92	3188.24	2914.78	2593.22	3425	3335	3039	3323	2983	2696
ENSMUSG00000019088	11.6236	0.567107	0.519186	1.0923	0.274701	0.945358	protein_coding	69537	Dnase1l1	deoxyribonuclease 1-like 1	X	22.1114	10.2279	6.73493	5.75669	11.7256	8.65688	22	13	7	6	12	9
ENSMUSG00000019122	10.4936	-0.0668584	0.537649	-0.124353	0.901036	0.992737	protein_coding	20308	Ccl9	C-C motif chemokine ligand 9	11	10.0507	14.9485	13.4699	24.9456	6.83992	8.65688	10	19	14	26	7	9
ENSMUSG00000019124	2456.81	-0.0337106	0.0809092	-0.416647	0.676936	0.983083	protein_coding	69938	Scrn1	secernin 1	6	2749.86	2240.7	2499.62	2621.21	2521.97	2519.15	2736	2848	2598	2732	2581	2619
ENSMUSG00000019132	1802.13	-0.108303	0.109758	-0.986744	0.323768	0.947425	protein_coding	79555	BC005537	cDNA sequence BC005537	13	1728.71	1726.95	1816.51	1766.34	1635.72	2280.61	1720	2195	1888	1841	1674	2371
ENSMUSG00000019139	169.504	0.0758842	0.182279	0.416309	0.677184	0.983083	protein_coding	71780	Isyna1	myo-inositol 1-phosphate synthase A1	8	204.028	153.419	155.866	191.89	167.089	126.968	203	195	162	200	171	132
ENSMUSG00000019143	276.352	0.131571	0.101706	1.29365	0.195786	0.944768	protein_coding	70791	Hars2	histidyl-tRNA synthetase 2	18	300.515	294.25	266.511	263.848	280.437	242.393	299	374	277	275	287	252
ENSMUSG00000019146	536.046	-0.115231	0.174648	-0.659791	0.509388	0.96582	protein_coding	12300	Cacng2	calcium channel, voltage-dependent, gamma subunit 2	15	392.981	656.948	516.666	569.912	451.434	678.122	391	835	537	594	462	705
ENSMUSG00000019158	140.448	0.0822398	0.200768	0.409627	0.68208	0.983869	protein_coding	69094	Tmem160	transmembrane protein 160	7	177.897	143.191	117.38	136.242	160.249	117.349	177	182	122	142	164	122
ENSMUSG00000019173	945.563	0.0382105	0.0921974	0.414442	0.67855	0.983083	protein_coding	19345	Rab5c	RAB5C, member RAS oncogene family	11	1027.18	856.785	948.664	986.312	935.114	833.946	1022	1089	986	1028	957	867
ENSMUSG00000019178	10.6929	-0.191852	0.628582	-0.305215	0.760203	0.985992	protein_coding	76571	Styxl1	serine/threonine/tyrosine interacting-like 1	5	13.0659	6.29411	9.62133	16.3106	6.83992	9.61876	13	8	10	17	7	10
ENSMUSG00000019179	1603.05	0.112828	0.108854	1.0365	0.299967	0.947425	protein_coding	17448	Mdh2	malate dehydrogenase 2, NAD (mitochondrial)	5	1609.11	1652.2	1782.83	1788.41	1280.04	1595.75	1601	2100	1853	1864	1310	1659
ENSMUSG00000019188	687.004	-0.0310432	0.0944755	-0.328585	0.742469	0.985992	protein_coding	14950	H13	histocompatibility 13	2	668.369	713.595	679.266	769.477	659.563	678.122	665	907	706	802	675	705
ENSMUSG00000019189	1089.14	-0.154897	0.080833	-1.91626	0.0553316	0.877756	protein_coding	74315	Rnf145	ring finger protein 145	11	1005.07	1028.3	1083.36	1134.07	1203.83	1132.13	1000	1307	1126	1182	1232	1177
ENSMUSG00000019194	2144.07	-0.00186437	0.0992536	-0.0187839	0.985013	0.997262	protein_coding	20266	Scn1b	sodium channel, voltage-gated, type I, beta	7	2237.28	2104.59	2143.63	2235.51	2040.25	2217.12	2226	2675	2228	2330	2088	2305
ENSMUSG00000019210	3066.03	0.0627714	0.135604	0.462903	0.643434	0.977989	protein_coding	11973	Atp6v1e1	ATPase, H+ transporting, lysosomal V1 subunit E1	6	3763.97	2649.82	2894.1	3018.42	3028.13	2862.54	3745	3368	3008	3146	3099	2976
ENSMUSG00000019230	240.002	-0.106289	0.162789	-0.652921	0.513807	0.967754	protein_coding	16876	Lhx9	LIM homeobox protein 9	1	240.211	243.11	245.344	260.01	256.985	267.401	239	309	255	271	263	278
ENSMUSG00000019232	258.64	0.144355	0.248366	0.58122	0.561092	0.973151	protein_coding	71760	Etnppl	ethanolamine phosphate phospholyase	3	261.317	269.073	369.459	189.971	290.208	333.771	260	342	384	198	297	347
ENSMUSG00000019235	439.08	0.0872605	0.0993181	0.878596	0.37962	0.947726	protein_coding	238323	Rps6kl1	ribosomal protein S6 kinase-like 1	12	439.214	470.485	457.976	445.184	396.715	446.31	437	598	476	464	406	464
ENSMUSG00000019254	911.217	0.0852854	0.089665	0.951156	0.341525	0.947425	protein_coding	232807	Ppp1r12c	protein phosphatase 1, regulatory subunit 12C	7	1011.1	929.954	889.011	909.556	915.572	841.641	1006	1182	924	948	937	875
ENSMUSG00000019256	214.317	-0.3373	0.155562	-2.16827	0.0301378	0.829523	protein_coding	11622	Ahr	aryl-hydrocarbon receptor	12	197.998	189.61	169.335	193.808	261.871	248.164	197	241	176	202	268	258
ENSMUSG00000019261	317.48	0.0726653	0.199559	0.36413	0.715761	0.98582	protein_coding	270058	Map1s	microtubule-associated protein 1S	8	305.54	431.933	346.368	453.819	238.42	339.542	304	549	360	473	244	353
ENSMUSG00000019295	228.595	0.0435646	0.143967	0.302602	0.762193	0.985992	protein_coding	68366	Tmem129	transmembrane protein 129	5	243.226	205.345	256.89	257.132	219.854	205.841	242	261	267	268	225	214
ENSMUSG00000019297	129.465	0.0476985	0.156714	0.304366	0.760849	0.985992	protein_coding	67842	Nop9	NOP9 nucleolar protein	14	128.648	151.845	116.418	121.85	136.798	126.968	128	193	121	127	140	132
ENSMUSG00000019302	4276.44	-0.0984344	0.110756	-0.888753	0.374136	0.947726	protein_coding	11975	Atp6v0a1	ATPase, H+ transporting, lysosomal V0 subunit A1	11	3496.62	4549.85	4364.24	4688.82	3680.85	4919.99	3479	5783	4536	4887	3767	5115
ENSMUSG00000019303	24.0226	0.127716	0.32913	0.38804	0.697987	0.98582	protein_coding	19183	Psmc3ip	proteasome (prosome, macropain) 26S subunit, ATPase 3, interacting protein	11	22.1114	18.8823	26.9397	23.0267	18.5655	20.1994	22	24	28	24	19	21
ENSMUSG00000019320	18.2716	0.0167126	0.368623	0.0453379	0.963838	0.994322	protein_coding	71893	Noxo1	NADPH oxidase organizer 1	17	18.0912	21.2426	23.0912	19.189	16.6112	25.9706	18	27	24	20	17	27
ENSMUSG00000019338	232.871	-0.0571651	0.138195	-0.413654	0.679128	0.983083	protein_coding	78266	Zfp687	zinc finger protein 687	3	264.332	214.786	294.413	260.97	233.534	307.8	263	273	306	272	239	320
ENSMUSG00000019359	33.106	0.461424	0.298706	1.54474	0.122409	0.911963	protein_coding	71584	Gdpd2	glycerophosphodiester phosphodiesterase domain containing 2	X	32.1621	46.419	33.6747	31.6618	30.2911	20.1994	32	59	35	33	31	21
ENSMUSG00000019362	325.973	0.246365	0.162684	1.51437	0.129931	0.915283	protein_coding	101966	D8Ertd738e	DNA segment, Chr 8, ERATO Doi 738, expressed	8	425.143	307.625	332.898	314.699	332.224	250.088	423	391	346	328	340	260
ENSMUSG00000019370	15059.3	0.0871971	0.119826	0.727698	0.466798	0.956784	protein_coding	12315	Calm3	calmodulin 3	7	17370.6	13415.1	14487.8	14626.8	14875.8	13113.3	17283	17051	15058	15245	15224	13633
ENSMUSG00000019373	787.59	0.2084	0.108199	1.92609	0.054093	0.877756	protein_coding	26572	Cops3	COP9 signalosome subunit 3	11	974.914	720.675	838.018	737.815	752.391	699.284	970	916	871	769	770	727
ENSMUSG00000019428	2350.44	-0.0517734	0.14503	-0.356985	0.721103	0.98582	protein_coding	14232	Fkbp8	FK506 binding protein 8	8	2843.33	2076.27	2025.29	2370.79	2606.98	2219.05	2829	2639	2105	2471	2668	2307
ENSMUSG00000019432	1109.3	0.124828	0.100994	1.23599	0.216463	0.945358	protein_coding	53817	Ddx39b	DEAD box helicase 39b	17	1174.92	1134.51	1139.17	1088.01	1084.62	989.77	1169	1442	1184	1134	1110	1029
ENSMUSG00000019433	341.826	0.0622073	0.124819	0.498381	0.618215	0.975496	protein_coding	67903	Gipc1	GIPC PDZ domain containing family, member 1	8	367.854	361.911	355.027	354.036	383.035	302.029	366	460	369	369	392	314
ENSMUSG00000019437	117.473	0.00432342	0.203352	0.0212608	0.983038	0.996604	protein_coding	68385	Tlcd1	TLC domain containing 1	11	141.714	100.706	128.926	135.282	112.37	121.196	141	128	134	141	115	126
ENSMUSG00000019461	52.4686	-0.0964776	0.223221	-0.432207	0.665591	0.983083	protein_coding	70310	Plscr3	phospholipid scramblase 3	11	61.309	47.9926	55.8037	70.0397	43.9709	61.56	61	61	58	73	45	64
ENSMUSG00000019467	1428.01	0.0118826	0.10602	0.112079	0.910761	0.993616	protein_coding	52666	Arhgef25	Rho guanine nucleotide exchange factor 25	10	1457.35	1527.89	1390.28	1675.2	1217.5	1447.62	1450	1942	1445	1746	1246	1505
ENSMUSG00000019470	476.088	0.118402	0.0885587	1.33699	0.181225	0.942722	protein_coding	67439	Xab2	XPA binding protein 2	8	508.563	461.83	486.84	482.602	419.189	438.615	506	587	506	503	429	456
ENSMUSG00000019471	673.141	0.0521518	0.127063	0.41044	0.681483	0.983698	protein_coding	12539	Cdc37	cell division cycle 37	9	630.176	686.058	649.44	765.639	603.867	527.108	627	872	675	798	618	548
ENSMUSG00000019487	63.9327	-0.371027	0.2557	-1.45102	0.146774	0.924542	protein_coding	106628	Trip10	thyroid hormone receptor interactor 10	17	72.3647	62.9411	64.4629	101.701	92.8274	63.4838	72	80	67	106	95	66
ENSMUSG00000019494	476.29	-0.042024	0.118447	-0.354793	0.722745	0.98582	protein_coding	26893	Cops6	COP9 signalosome subunit 6	5	506.553	464.977	537.833	546.885	451.434	554.04	504	591	559	570	462	576
ENSMUSG00000019505	4406.4	0.155644	0.0988924	1.57387	0.115518	0.911963	protein_coding	22187	Ubb	ubiquitin B	11	4530.84	4189.52	4674.04	4673.47	3805.92	3543.55	4508	5325	4858	4871	3895	3684
ENSMUSG00000019518	217.993	-0.0244066	0.13535	-0.180322	0.8569	0.991488	protein_coding	11781	Ap4m1	adaptor-related protein complex AP-4, mu 1	5	246.241	202.198	206.859	220.673	256.008	188.528	245	257	215	230	262	196
ENSMUSG00000019528	375.684	-0.14601	0.115554	-1.26356	0.206386	0.945358	protein_coding	27357	Gyg1	glycogenin 1	3	386.95	338.308	343.482	390.495	358.607	431.882	385	430	357	407	367	449
ENSMUSG00000019539	55.4383	0.352199	0.291172	1.20959	0.226436	0.945358	protein_coding	52377	Rcn3	reticulocalbin 3, EF-hand calcium binding domain	7	85.4306	53.4999	52.9173	55.648	47.8794	46.17	85	68	55	58	49	48
ENSMUSG00000019558	636.364	-0.128487	0.126464	-1.016	0.309632	0.947425	protein_coding	102857	Slc6a8	solute carrier family 6 (neurotransmitter transporter, creatine), member 8	X	658.318	583.779	673.493	736.856	556.965	798.357	655	742	700	768	570	830
ENSMUSG00000019564	105.374	-0.136446	0.1977	-0.690165	0.490091	0.964676	protein_coding	13496	Arid3a	AT-rich interaction domain 3A	10	70.3546	125.095	116.418	137.201	103.576	103.883	70	159	121	143	106	108
ENSMUSG00000019577	136.881	0.342284	0.286404	1.19511	0.232045	0.945358	protein_coding	27273	Pdk4	pyruvate dehydrogenase kinase, isoenzyme 4	6	246.241	126.669	124.115	107.458	122.141	161.595	245	161	129	112	125	168
ENSMUSG00000019578	540.106	0.0802917	0.114098	0.703706	0.481616	0.962516	protein_coding	66530	Ubxn6	UBX domain protein 6	17	663.343	529.492	495.499	535.372	539.376	520.375	660	673	515	558	552	541
ENSMUSG00000019579	281.981	0.0891289	0.12763	0.698338	0.484966	0.964369	protein_coding	28106	Mydgf	myeloid derived growth factor	17	329.662	246.257	271.322	273.443	257.963	262.592	328	313	282	285	264	273
ENSMUSG00000019590	527.725	0.00543326	0.148779	0.0365191	0.970868	0.994915	protein_coding	13056	Cyb561	cytochrome b-561	11	691.485	440.588	579.204	631.316	542.308	528.07	688	560	602	658	555	549
ENSMUSG00000019647	420.439	-0.488876	0.172883	-2.82777	0.00468728	0.560846	protein_coding	20358	Sema6a	sema domain, transmembrane domain (TM), and cytoplasmic domain, (semaphorin) 6A	18	291.469	355.617	396.399	448.062	447.526	569.43	290	452	412	467	458	592
ENSMUSG00000019659	291.433	-0.0283334	0.117328	-0.241488	0.809177	0.988408	protein_coding	72654	Ccdc12	coiled-coil domain containing 12	9	259.307	319.426	248.23	278.24	308.773	259.706	258	406	258	290	316	270
ENSMUSG00000019689	120.001	-0.0395209	0.226486	-0.174496	0.861476	0.991488	protein_coding	66117	Fmc1	formation of mitochondrial complex V assembly factor 1	6	138.699	118.015	102.948	131.444	152.432	85.6069	138	150	107	137	156	89
ENSMUSG00000019699	8130.54	-0.132163	0.0898498	-1.47093	0.141309	0.921192	protein_coding	23797	Akt3	thymoma viral proto-oncogene 3	1	7398.29	8152.44	7474.81	7568.12	8824.47	8844.45	7361	10362	7769	7888	9031	9195
ENSMUSG00000019710	360.662	0.0975176	0.11654	0.836774	0.40272	0.952375	protein_coding	67707	Mrpl24	mitochondrial ribosomal protein L24	3	401.021	317.852	356.952	341.563	357.63	303.953	399	404	371	356	366	316
ENSMUSG00000019715	515.377	0.101847	0.0898133	1.13398	0.256803	0.945358	protein_coding	74412	Gle1	GLE1 RNA export mediator	2	572.888	501.168	541.681	515.223	493.451	494.404	570	637	563	537	505	514
ENSMUSG00000019718	14.2841	0.105283	0.495306	0.212561	0.831669	0.990254	protein_coding	67217	L3hypdh	L-3-hydroxyproline dehydratase (trans-)	12	12.0608	15.7353	12.5077	9.59448	9.77131	18.2756	12	20	13	10	10	19
ENSMUSG00000019726	4842.75	-0.146915	0.121233	-1.21184	0.225575	0.945358	protein_coding	17101	Lyst	lysosomal trafficking regulator	13	4394.15	5210.73	4476.81	4691.7	5298	5603.89	4372	6623	4653	4890	5422	5826
ENSMUSG00000019731	649.085	-0.152744	0.108977	-1.40161	0.161031	0.93369	protein_coding	270066	Slc35e1	solute carrier family 35, member E1	8	704.551	589.286	606.144	767.558	641.975	700.246	701	749	630	800	657	728
ENSMUSG00000019732	12.7168	0.542991	0.448427	1.21088	0.225941	0.945358	protein_coding	73316	Calr3	calreticulin 3	8	18.0912	10.2279	11.5456	9.59448	8.79418	8.65688	18	13	12	10	9	9
ENSMUSG00000019734	28.6872	-0.204505	0.39595	-0.516493	0.60551	0.975496	protein_coding	353499	Tmc4	transmembrane channel-like gene family 4	7	15.076	36.9779	25.9776	36.459	34.1996	20.1994	15	47	27	38	35	21
ENSMUSG00000019737	12.267	0.493598	0.505057	0.977311	0.328415	0.947425	protein_coding	233066	Syne4	spectrin repeat containing, nuclear envelope family member 4	7	13.0659	13.375	14.432	8.63503	14.657	5.77125	13	17	15	9	15	6
ENSMUSG00000019738	102.234	-0.10738	0.183022	-0.586708	0.5574	0.972514	protein_coding	69920	Polr2i	polymerase (RNA) II (DNA directed) polypeptide I	7	128.648	89.691	77.9328	114.174	110.416	93.3019	128	114	81	119	113	97
ENSMUSG00000019761	21.4409	0.489898	0.362916	1.3499	0.177049	0.940033	protein_coding	16661	Krt10	keratin 10	11	27.1368	29.1102	22.1291	27.824	11.7256	16.3519	27	37	23	29	12	17
ENSMUSG00000019762	26.5364	1.2421	0.927029	1.33987	0.180288	0.942722	protein_coding	70337	Iyd	iodotyrosine deiodinase	10	38.1925	38.5514	39.4475	10.5539	4.88565	33.6656	38	49	41	11	5	35
ENSMUSG00000019763	396.335	0.0840128	0.099117	0.847612	0.396654	0.952375	protein_coding	66084	Rmnd1	required for meiotic nuclear division 1 homolog	10	389.966	449.242	372.346	371.306	397.692	377.055	388	571	387	387	407	392
ENSMUSG00000019767	19.1229	-0.123217	0.395226	-0.311764	0.75522	0.985992	protein_coding	100504234	Ccdc170	coiled-coil domain containing 170	10	27.1368	16.522	25.0155	37.4185	11.7256	25.0088	27	21	26	39	12	26
ENSMUSG00000019768	99.836	-0.352396	0.267371	-1.31801	0.187502	0.942722	protein_coding	13982	Esr1	estrogen receptor 1 (alpha)	10	84.4255	73.169	85.6299	110.336	99.6673	100.035	84	93	89	115	102	104
ENSMUSG00000019772	180.916	0.124304	0.202769	0.613033	0.539854	0.970694	protein_coding	22353	Vip	vasoactive intestinal polypeptide	10	202.018	144.764	186.654	166.944	187.609	133.701	201	184	194	174	192	139
ENSMUSG00000019773	12.9048	0.0243055	0.438348	0.055448	0.955782	0.99397	protein_coding	67141	Fbxo5	F-box protein 5	10	14.0709	15.7353	17.3184	18.2295	15.6341	12.5044	14	20	18	19	16	13
ENSMUSG00000019774	130.963	-0.0581861	0.157474	-0.369498	0.711757	0.98582	protein_coding	108853	Mtrf1l	mitochondrial translational release factor 1-like	10	130.659	134.537	124.115	118.012	127.027	160.633	130	171	129	123	130	167
ENSMUSG00000019775	1449.65	-0.0904186	0.090309	-1.00121	0.316723	0.947425	protein_coding	56533	Rgs17	regulator of G-protein signaling 17	10	1424.18	1378.41	1435.5	1376.81	1671.87	1463.01	1417	1752	1492	1435	1711	1521
ENSMUSG00000019777	973.07	0.0682335	0.076429	0.89277	0.37198	0.947425	protein_coding	15182	Hdac2	histone deacetylase 2	10	1033.21	951.197	966.944	961.366	935.114	916.668	1028	1209	1005	1002	957	953
ENSMUSG00000019779	14.388	0.180887	0.40607	0.445459	0.655988	0.980977	protein_coding	14302	Frk	fyn-related kinase	10	15.076	16.522	15.3941	16.3106	14.657	10.5806	15	21	16	17	15	11
ENSMUSG00000019782	481.935	0.0112372	0.113938	0.0986256	0.921436	0.993703	protein_coding	66521	Rwdd1	RWD domain containing 1	10	503.538	435.08	511.855	437.508	516.902	482.862	501	553	532	456	529	502
ENSMUSG00000019785	1440.9	-0.0825745	0.16613	-0.497048	0.619155	0.975496	protein_coding	215890	Clvs2	clavesin 2	10	1135.72	1641.98	1163.22	1081.3	1423.68	1670.78	1130	2087	1209	1127	1457	1737
ENSMUSG00000019789	57.3994	0.189597	0.260491	0.727846	0.466708	0.956784	protein_coding	15214	Hey2	hairy/enhancer-of-split related with YRPW motif 2	10	72.3647	49.5661	74.0843	73.8775	58.6278	38.475	72	63	77	77	60	40
ENSMUSG00000019790	4577.96	-0.142644	0.107072	-1.33223	0.182785	0.942722	protein_coding	78808	Stxbp5	syntaxin binding protein 5 (tomosyn)	10	3935.84	4524.68	4052.51	4339.58	4608.15	4868.05	3916	5751	4212	4523	4716	5061
ENSMUSG00000019791	176.873	0.0371907	0.165043	0.225339	0.821715	0.989923	protein_coding	66847	Hint3	histidine triad nucleotide binding protein 3	10	175.887	178.595	199.162	159.268	201.289	178.909	175	227	207	166	206	186
ENSMUSG00000019792	446.17	-0.00788649	0.145327	-0.0542674	0.956722	0.994136	protein_coding	73681	Trmt11	tRNA methyltransferase 11	10	352.778	490.154	458.938	345.401	499.314	466.51	351	623	477	360	511	485
ENSMUSG00000019794	199.093	0.111573	0.121018	0.921948	0.356556	0.947425	protein_coding	23924	Katna1	katanin p60 (ATPase-containing) subunit A1	10	224.13	211.639	200.124	177.498	191.518	219.308	223	269	208	185	196	228
ENSMUSG00000019795	1659.94	0.124939	0.081145	1.5397	0.123633	0.912083	protein_coding	18537	Pcmt1	protein-L-isoaspartate (D-aspartate) O-methyltransferase 1	10	1901.58	1623.09	1718.37	1622.43	1645.49	1537.08	1892	2063	1786	1691	1684	1598
ENSMUSG00000019796	1993.49	-0.0289939	0.0650729	-0.44556	0.655915	0.980977	protein_coding	237253	Lrp11	low density lipoprotein receptor-related protein 11	10	2026.21	1994.45	1969.49	2037.87	1964.03	2109.39	2016	2535	2047	2124	2010	2193
ENSMUSG00000019797	192.918	0.0228089	0.127565	0.178802	0.858093	0.991488	protein_coding	67851	Mtres1	mitochondrial transcription rescue factor 1	10	189.957	189.61	185.692	207.241	188.586	160.633	189	241	193	216	193	167
ENSMUSG00000019802	1312.92	-0.125528	0.0854859	-1.46841	0.141992	0.921192	protein_coding	140740	Sec63	SEC63 homolog, protein translocation regulator	10	1148.79	1350.87	1241.15	1351.86	1288.84	1443.78	1143	1717	1290	1409	1319	1501
ENSMUSG00000019803	77.5984	-0.157334	0.211145	-0.745148	0.456183	0.95652	protein_coding	21907	Nr2e1	nuclear receptor subfamily 2, group E, member 1	10	67.3394	78.6764	98.1376	94.0259	80.1247	98.1113	67	100	102	98	82	102
ENSMUSG00000019804	842.741	-0.0189218	0.0860867	-0.219799	0.826028	0.989923	protein_coding	54198	Snx3	sorting nexin 3	10	929.686	830.822	801.457	938.34	815.904	839.717	925	1056	833	978	835	873
ENSMUSG00000019806	1533.83	-0.285345	0.188268	-1.51563	0.129614	0.915283	protein_coding	66253	Aig1	androgen-induced 1	10	976.924	1593.98	1362.38	1308.69	1878.05	1609.22	972	2026	1416	1364	1922	1673
ENSMUSG00000019808	58.5869	-0.452695	0.213805	-2.11732	0.0342323	0.829523	protein_coding	66757	Adat2	adenosine deaminase, tRNA-specific 2	10	48.2432	51.1396	50.0309	81.553	60.5821	62.5219	48	65	52	85	62	65
ENSMUSG00000019809	433.359	0.114588	0.0948536	1.20805	0.227027	0.945358	protein_coding	56535	Pex3	peroxisomal biogenesis factor 3	10	457.305	415.411	482.029	406.806	411.372	430.92	455	528	501	424	421	448
ENSMUSG00000019810	370.677	0.0816391	0.105072	0.776984	0.437168	0.953342	protein_coding	66848	Fuca2	fucosidase, alpha-L- 2, plasma	10	394.991	346.176	390.626	382.82	356.653	328	393	440	406	399	365	341
ENSMUSG00000019813	168.822	-0.0123276	0.172769	-0.0713528	0.943117	0.993703	protein_coding	103268	Cep57l1	centrosomal protein 57-like 1	10	138.699	194.331	158.752	139.12	190.54	168.328	138	247	165	145	195	175
ENSMUSG00000019814	195.218	0.0368205	0.1309	0.281288	0.77849	0.986745	protein_coding	353258	Ltv1	LTV1 ribosome biogenesis factor	10	181.917	211.639	168.373	177.498	187.609	184.68	181	269	175	185	192	192
ENSMUSG00000019817	221.649	-0.154244	0.237415	-0.649681	0.515898	0.967937	protein_coding	22634	Plagl1	pleiomorphic adenoma gene-like 1	10	192.973	199.051	254.965	258.091	174.906	286.639	192	253	265	269	179	298
ENSMUSG00000019818	735.639	0.051687	0.107754	0.479677	0.631457	0.976078	protein_coding	53599	Cd164	CD164 antigen	10	858.326	698.646	776.442	831.841	662.495	754.111	854	888	807	867	678	784
ENSMUSG00000019820	1465.58	-0.104312	0.109233	-0.954954	0.339601	0.947425	protein_coding	22288	Utrn	utrophin	10	1272.41	1527.89	1517.28	1443.01	1816.49	1384.14	1266	1942	1577	1504	1859	1439
ENSMUSG00000019822	122.948	0.125045	0.163399	0.765277	0.444107	0.954457	protein_coding	20598	Smpd2	sphingomyelin phosphodiesterase 2, neutral	10	119.603	118.801	114.494	100.742	108.462	114.463	119	151	119	105	111	119
ENSMUSG00000019823	86.5815	0.223041	0.177302	1.25797	0.208402	0.945358	protein_coding	171580	Mical1	microtubule associated monooxygenase, calponin and LIM domain containing 1	10	104.527	81.8234	99.0997	85.3908	72.3077	85.6069	104	104	103	89	74	89
ENSMUSG00000019826	243.132	0.109557	0.116418	0.94106	0.346674	0.947425	protein_coding	268294	Zbtb24	zinc finger and BTB domain containing 24	10	245.236	244.683	247.268	225.47	248.191	209.689	244	311	257	235	254	218
ENSMUSG00000019828	5168.1	-0.129939	0.160459	-0.809793	0.418059	0.952375	protein_coding	14816	Grm1	glutamate receptor, metabotropic 1	10	3822.27	5636.37	4710.61	4358.77	5627.3	5521.17	3803	7164	4896	4543	5759	5740
ENSMUSG00000019831	3186.96	-0.324786	0.185329	-1.75248	0.0796911	0.902081	protein_coding	83767	Wasf1	WASP family, member 1	10	2089.53	3394.1	2874.85	3334.08	2833.68	4303.43	2079	4314	2988	3475	2900	4474
ENSMUSG00000019832	35.1423	-0.185533	0.283154	-0.655238	0.512315	0.967404	protein_coding	67844	Rab32	RAB32, member RAS oncogene family	10	33.1672	27.5367	27.9019	36.459	28.3368	35.5894	33	35	29	38	29	37
ENSMUSG00000019837	187.218	0.200191	0.146858	1.36316	0.172832	0.940033	protein_coding	67371	Gtf3c6	general transcription factor IIIC, polypeptide 6, alpha	10	230.16	173.875	203.01	191.89	185.655	149.091	229	221	211	200	190	155
ENSMUSG00000019838	267.09	-0.0732113	0.234967	-0.311582	0.755359	0.985992	protein_coding	72472	Slc16a10	solute carrier family 16 (monocarboxylic acid transporters), member 10	10	164.831	376.073	235.723	248.497	292.162	278.944	164	478	245	259	299	290
ENSMUSG00000019841	2561.76	-0.192602	0.105371	-1.82784	0.0675738	0.882772	protein_coding	19714	Rev3l	REV3 like, DNA directed polymerase zeta catalytic subunit	10	2147.83	2476.73	2378.39	2332.42	2688.09	2984.7	2137	3148	2472	2431	2751	3103
ENSMUSG00000019842	19.6307	-0.19751	0.366331	-0.539159	0.589777	0.975409	protein_coding	103213	Traf3ip2	TRAF3 interacting protein 2	10	22.1114	17.3088	24.0533	26.8645	15.6341	29.8181	22	22	25	28	16	31
ENSMUSG00000019843	2269.73	-0.0511479	0.136181	-0.375587	0.707224	0.98582	protein_coding	14360	Fyn	Fyn proto-oncogene	10	1757.86	2566.42	2225.41	2209.61	2090.08	2489.33	1749	3262	2313	2303	2139	2588
ENSMUSG00000019845	33.3599	0.531775	0.287964	1.84667	0.0647949	0.879941	protein_coding	71924	Tube1	tubulin, epsilon 1	10	33.1672	39.3382	40.4096	23.0267	28.3368	26.9325	33	50	42	24	29	28
ENSMUSG00000019846	116.671	0.0147865	0.248424	0.0595214	0.952537	0.993703	protein_coding	16775	Lama4	laminin, alpha 4	10	131.664	124.309	99.0997	83.4719	178.815	89.4544	131	158	103	87	183	93
ENSMUSG00000019848	70.4604	-0.0977246	0.233101	-0.419237	0.675043	0.983083	protein_coding	78977	Popdc3	popeye domain containing 3	10	82.4154	63.7278	70.2357	80.5936	69.3763	80.7976	82	81	73	84	71	84
ENSMUSG00000019849	486.684	-0.207694	0.108972	-1.90594	0.0566579	0.877756	protein_coding	19072	Prep	prolyl endopeptidase	10	421.123	477.565	439.695	479.724	505.177	562.697	419	607	457	500	517	585
ENSMUSG00000019850	71.1962	-0.0223754	0.194516	-0.115031	0.90842	0.99318	protein_coding	21929	Tnfaip3	tumor necrosis factor, alpha-induced protein 3	10	73.3698	80.2499	62.5387	62.3641	74.2619	83.6832	73	102	65	65	76	87
ENSMUSG00000019851	49.0824	0.122189	0.322028	0.379438	0.704363	0.98582	protein_coding	64058	Perp	PERP, TP53 apoptosis effector	10	65.3293	44.8455	49.0688	57.5669	46.9023	41.3607	65	57	51	60	48	43
ENSMUSG00000019852	4670.54	-0.259155	0.0739632	-3.50384	0.000458592	0.281576	protein_coding	215821	Arfgef3	ARFGEF family member 3	10	3891.62	4630.89	4331.52	4996.8	4919.85	5472.11	3872	5886	4502	5208	5035	5689
ENSMUSG00000019853	17.5743	0.298026	0.439044	0.678807	0.49726	0.965297	protein_coding	56016	Hebp2	heme binding protein 2	10	25.1266	21.2426	15.3941	17.2701	14.657	18.2756	25	27	16	18	15	19
ENSMUSG00000019854	1084.83	-0.0711875	0.11761	-0.605283	0.544991	0.971065	protein_coding	19707	Reps1	RalBP1 associated Eps domain containing protein	10	910.59	1132.94	1086.25	998.785	1131.52	1160.02	906	1440	1129	1041	1158	1206
ENSMUSG00000019856	686.462	-0.143663	0.10367	-1.38578	0.165815	0.936447	protein_coding	75906	Fam184a	family with sequence similarity 184, member A	10	617.11	713.595	638.857	649.546	773.888	755.072	614	907	664	677	792	785
ENSMUSG00000019857	224.904	0.163866	0.157628	1.03957	0.298539	0.947425	protein_coding	66403	Asf1a	anti-silencing function 1A histone chaperone	10	253.277	206.919	266.511	241.781	217.9	187.566	252	263	277	252	223	195
ENSMUSG00000019861	774.525	-0.00363319	0.0940968	-0.0386112	0.9692	0.994666	protein_coding	94221	Gopc	golgi associated PDZ and coiled-coil motif containing	10	683.445	793.844	895.746	789.625	759.231	831.061	680	1009	931	823	777	864
ENSMUSG00000019863	196.824	-0.0730293	0.130146	-0.561132	0.574707	0.974687	protein_coding	76563	Qrsl1	glutaminyl-tRNA synthase (glutamine-hydrolyzing)-like 1	10	206.039	212.426	169.335	189.011	223.763	206.803	205	270	176	197	229	215
ENSMUSG00000019864	218.012	-0.0130901	0.153253	-0.0854148	0.931932	0.993703	protein_coding	170728	Rtn4ip1	reticulon 4 interacting protein 1	10	175.887	258.058	214.556	231.227	221.809	203.918	175	328	223	241	227	212
ENSMUSG00000019865	61.9857	0.0869084	0.266496	0.326115	0.744338	0.985992	protein_coding	18101	Nmbr	neuromedin B receptor	10	70.3546	42.4852	69.2736	47.9724	83.0561	39.4369	70	54	72	50	85	41
ENSMUSG00000019866	23.0208	0.233609	0.442225	0.528258	0.597321	0.975496	protein_coding	11630	Crybg1	crystallin beta-gamma domain containing 1	10	25.1266	35.4044	17.3184	20.1484	18.5655	27.8944	25	45	18	21	19	29
ENSMUSG00000019868	582.639	-0.0763748	0.0846659	-0.902073	0.367018	0.947425	protein_coding	66201	Vta1	vesicle (multivesicular body) trafficking 1	10	563.842	549.161	577.28	608.29	574.553	598.287	561	698	600	634	588	622
ENSMUSG00000019872	270.385	0.102915	0.132402	0.777294	0.436985	0.953342	protein_coding	57319	Smpdl3a	sphingomyelin phosphodiesterase, acid-like 3A	10	324.636	240.75	304.034	281.118	290.208	235.66	323	306	316	293	297	245
ENSMUSG00000019873	479.357	-0.0515665	0.117158	-0.440145	0.659832	0.982165	protein_coding	28193	Reep3	receptor accessory protein 3	10	506.553	479.926	467.597	569.912	397.692	538.65	504	610	486	594	407	560
ENSMUSG00000019874	171.602	0.462839	0.245101	1.88836	0.0589778	0.877756	protein_coding	12140	Fabp7	fatty acid binding protein 7, brain	10	248.251	118.015	179.919	165.984	123.118	105.806	247	150	187	173	126	110
ENSMUSG00000019876	165.011	-0.0130171	0.167745	-0.0776003	0.938146	0.993703	protein_coding	18768	Pkib	protein kinase inhibitor beta, cAMP dependent, testis specific	10	151.765	186.463	163.563	125.688	194.449	187.566	151	237	170	131	199	195
ENSMUSG00000019877	10702.1	0.100878	0.107921	0.934739	0.349923	0.947425	protein_coding	56442	Serinc1	serine incorporator 1	10	12470.9	9644.93	11242.5	10884	10393.7	9824.6	12408	12259	11685	11344	10637	10214
ENSMUSG00000019878	687.486	-0.039659	0.0849765	-0.466705	0.640711	0.97714	protein_coding	15500	Hsf2	heat shock factor 2	10	665.354	688.418	701.395	647.627	780.727	684.856	662	875	729	675	799	712
ENSMUSG00000019880	451.665	-0.219462	0.145534	-1.50798	0.13156	0.915283	protein_coding	72780	Rspo3	R-spondin 3	10	427.153	444.521	460.862	479.724	586.278	485.747	425	565	479	500	600	505
ENSMUSG00000019883	432.857	0.197525	0.139317	1.41781	0.156247	0.932461	protein_coding	52665	Echdc1	enoyl Coenzyme A hydratase domain containing 1	10	471.376	400.463	473.37	445.184	389.875	336.656	469	509	492	464	399	350
ENSMUSG00000019888	3926.15	-0.210284	0.178255	-1.17968	0.238128	0.945358	protein_coding	67569	Mgat4c	MGAT4 family, member C	10	2803.13	4267.41	3589.72	3050.08	5013.66	4271.69	2789	5424	3731	3179	5131	4441
ENSMUSG00000019889	3375.66	-0.298662	0.14757	-2.02387	0.0429836	0.845357	protein_coding	19272	Ptprk	protein tyrosine phosphatase receptor type K	10	2605.13	3446.81	3179.85	3217.99	4255.4	3884.05	2592	4381	3305	3354	4355	4038
ENSMUSG00000019890	71.8267	0.321055	0.271542	1.18234	0.237071	0.945358	protein_coding	67405	Nts	neurotensin	10	85.4306	52.7132	59.6523	62.3641	63.5135	31.7419	85	67	62	65	65	33
ENSMUSG00000019891	168.806	0.0922109	0.192302	0.479511	0.631575	0.976078	protein_coding	66686	Dcbld1	discoidin, CUB and LCCL domain containing 1	10	170.861	213.213	178.957	152.552	152.432	224.117	170	271	186	159	156	233
ENSMUSG00000019892	200.605	0.0977627	0.217923	0.448612	0.653712	0.980977	protein_coding	74978	Lrriq1	leucine-rich repeats and IQ motif containing 1	10	223.125	163.647	270.36	240.821	162.204	209.689	222	208	281	251	166	218
ENSMUSG00000019894	1208.11	-0.0053604	0.0759065	-0.0706184	0.943701	0.993703	protein_coding	103098	Slc6a15	solute carrier family 6 (neurotransmitter transporter), member 15	10	1269.4	1182.51	1221.91	1195.47	1147.15	1342.78	1263	1503	1270	1246	1174	1396
ENSMUSG00000019897	229.745	0.0484076	0.156657	0.309005	0.757318	0.985992	protein_coding	52713	Ccdc59	coiled-coil domain containing 59	10	235.185	176.235	270.36	231.227	223.763	201.994	234	224	281	241	229	210
ENSMUSG00000019899	1063.62	0.256749	0.130153	1.97266	0.0485338	0.85662	protein_coding	16773	Lama2	laminin, alpha 2	10	1085.47	1060.56	1204.59	781.95	1062.14	959.952	1080	1348	1252	815	1087	998
ENSMUSG00000019906	740.732	-0.329916	0.130317	-2.53165	0.0113527	0.747963	protein_coding	108030	Lin7a	lin-7 homolog A, crumbs cell polarity complex component	10	565.852	745.852	653.289	685.046	922.411	865.688	563	948	679	714	944	900
ENSMUSG00000019907	3439.5	-0.047419	0.0713878	-0.664246	0.506533	0.965617	protein_coding	17931	Ppp1r12a	protein phosphatase 1, regulatory subunit 12A	10	3203.15	3391.74	3277.03	3120.12	3742.41	3341.56	3187	4311	3406	3252	3830	3474
ENSMUSG00000019916	1405.44	-0.0291855	0.102485	-0.284778	0.775814	0.986745	protein_coding	18451	P4ha1	procollagen-proline, 2-oxoglutarate 4-dioxygenase (proline 4-hydroxylase), alpha 1 polypeptide	10	1547.8	1367.39	1229.61	1454.52	1552.66	1221.58	1540	1738	1278	1516	1589	1270
ENSMUSG00000019917	131.542	0.0224002	0.151102	0.148246	0.882149	0.991488	protein_coding	103080	Septin10	septin 10	10	151.765	134.537	144.32	141.039	141.684	140.434	151	171	150	147	145	146
ENSMUSG00000019920	809.753	-0.0994067	0.0884355	-1.12406	0.260988	0.945358	protein_coding	110829	Lims1	LIM and senescent cell antigen-like domains 1	10	767.87	777.322	817.813	761.801	921.434	848.374	764	988	850	794	943	882
ENSMUSG00000019923	6625.04	-0.0693696	0.126674	-0.547622	0.583952	0.974845	protein_coding	52696	Zwint	ZW10 interactor	10	7808.36	5294.13	6818.64	6900.35	7646.05	6352.23	7769	6729	7087	7192	7825	6604
ENSMUSG00000019927	317.184	-0.0544583	0.172839	-0.315081	0.7527	0.985992	protein_coding	216080	Ube2d1	ubiquitin-conjugating enzyme E2D 1	10	227.145	348.536	359.838	324.293	268.711	379.941	226	443	374	338	275	395
ENSMUSG00000019929	629.503	0.0813698	0.21912	0.371348	0.710378	0.98582	protein_coding	13179	Dcn	decorin	10	749.779	474.418	719.676	648.587	697.671	489.595	746	603	748	676	714	509
ENSMUSG00000019935	73.556	0.177441	0.226638	0.782925	0.433671	0.953342	protein_coding	216227	Slc17a8	solute carrier family 17 (sodium-dependent inorganic phosphate cotransporter), member 8	10	67.3394	71.5955	88.5163	58.5263	70.3534	72.1407	67	91	92	61	72	75
ENSMUSG00000019943	18324.3	0.0213391	0.0993899	0.214701	0.830001	0.990254	protein_coding	67972	Atp2b1	ATPase, Ca++ transporting, plasma membrane 1	10	17903.2	18602.2	17576.3	17511.8	16979.6	18797	17813	23644	18268	18252	17377	19542
ENSMUSG00000019944	72.1199	-0.158304	0.249791	-0.633747	0.526246	0.968492	protein_coding	69288	Rhobtb1	Rho-related BTB domain containing 1	10	64.3242	85.7572	56.7659	77.7153	87.9418	66.3694	64	109	59	81	90	69
ENSMUSG00000019945	39.819	-0.2325	0.323329	-0.719081	0.472091	0.958926	protein_coding	73287	Cabcoco1	ciliary associated calcium binding coiled-coil 1	10	38.1925	45.6323	24.0533	47.9724	36.1538	43.2844	38	58	25	50	37	45
ENSMUSG00000019947	1121.35	-0.191426	0.125061	-1.53066	0.125854	0.915283	protein_coding	71371	Arid5b	AT-rich interaction domain 5B	10	889.483	1245.45	1051.61	1189.71	1231.18	1221.58	885	1583	1093	1240	1260	1270
ENSMUSG00000019948	318.999	0.0845224	0.124555	0.678595	0.497394	0.965297	protein_coding	67019	Actr6	ARP6 actin-related protein 6	10	363.834	299.757	297.299	279.199	341.019	284.715	362	381	309	291	349	296
ENSMUSG00000019951	1816.76	-0.0706228	0.0843169	-0.837588	0.402262	0.952375	protein_coding	75089	Bltp3b	bridge-like lipid transfer protein family member 3B	10	1750.82	1855.19	1727.99	1835.42	1657.21	2110.36	1742	2358	1796	1913	1696	2194
ENSMUSG00000019952	126.362	-0.10703	0.172952	-0.618842	0.536021	0.969819	protein_coding	382406	Poc1b	POC1 centriolar protein B	10	101.512	144.764	127.002	114.174	134.844	154.862	101	184	132	119	138	161
ENSMUSG00000019960	747.707	0.14932	0.165601	0.901683	0.367225	0.947425	protein_coding	67603	Dusp6	dual specificity phosphatase 6	10	902.549	743.492	699.471	712.87	732.848	668.504	898	945	727	743	750	695
ENSMUSG00000019961	435.643	0.113529	0.100076	1.13443	0.256614	0.945358	protein_coding	21917	Tmpo	thymopoietin	10	488.462	449.242	499.347	417.36	465.114	444.387	486	571	519	435	476	462
ENSMUSG00000019966	486.795	-0.283137	0.149522	-1.89362	0.0582758	0.877756	protein_coding	17311	Kitl	kit ligand	10	450.27	443.735	396.399	438.468	691.809	440.539	448	564	412	457	708	458
ENSMUSG00000019969	720.346	-0.0193397	0.103474	-0.186903	0.851737	0.991488	protein_coding	19164	Psen1	presenilin 1	12	643.242	804.859	725.449	702.316	695.717	807.976	640	1023	754	732	712	840
ENSMUSG00000019970	1672.34	0.46279	0.163703	2.827	0.00469858	0.560846	protein_coding	20393	Sgk1	serum/glucocorticoid regulated kinase 1	10	2508.64	1693.9	1774.17	1460.28	1279.06	1595.75	2496	2153	1844	1522	1309	1659
ENSMUSG00000019971	801.857	0.183854	0.086342	2.12937	0.0332236	0.829523	protein_coding	216274	Cep290	centrosomal protein 290	10	883.453	745.065	904.405	737.815	753.368	734.873	879	947	940	769	771	764
ENSMUSG00000019975	165.788	0.191819	0.154629	1.24051	0.214788	0.945358	protein_coding	67454	Ikbip	IKBKB interacting protein	10	202.018	141.617	196.275	166.944	150.478	152.938	201	180	204	174	154	159
ENSMUSG00000019977	1086.03	-0.0309058	0.0951643	-0.324762	0.745361	0.985992	protein_coding	56422	Hbs1l	Hbs1-like (S. cerevisiae)	10	955.818	1147.89	1031.41	1013.18	1192.1	1001.31	951	1459	1072	1056	1220	1041
ENSMUSG00000019978	1009.56	-0.0140713	0.085379	-0.16481	0.869094	0.991488	protein_coding	13822	Epb41l2	erythrocyte membrane protein band 4.1 like 2	10	949.787	988.962	1095.87	1028.53	995.696	1039.79	945	1257	1139	1072	1019	1081
ENSMUSG00000019979	401.873	-0.0211715	0.116949	-0.181031	0.856343	0.991488	protein_coding	11783	Apaf1	apoptotic peptidase activating factor 1	10	406.047	387.088	384.853	342.523	466.091	386.674	404	492	400	357	477	402
ENSMUSG00000019982	11.5008	-0.339401	0.609847	-0.556535	0.577845	0.974845	protein_coding	17863	Myb	myeloblastosis oncogene	10	9.04559	1.57353	21.1669	20.1484	6.83992	12.5044	9	2	22	21	7	13
ENSMUSG00000019984	793.732	-0.0183851	0.0836601	-0.219759	0.826058	0.989923	protein_coding	70208	Med23	mediator complex subunit 23	10	801.038	768.668	746.616	737.815	847.172	760.844	797	977	776	769	867	791
ENSMUSG00000019986	5835.86	-0.0213712	0.0757509	-0.282124	0.777848	0.986745	protein_coding	52906	Ahi1	Abelson helper integration site 1	10	5528.87	5834.64	5134.91	5394.97	6135.4	5217.21	5501	7416	5337	5623	6279	5424
ENSMUSG00000019988	79.6807	0.367537	0.183808	1.99957	0.0455463	0.845357	protein_coding	17997	Nedd1	neural precursor cell expressed, developmentally down-regulated gene 1	10	100.507	76.3161	91.4027	63.3235	76.2162	67.3313	100	97	95	66	78	70
ENSMUSG00000019990	1135.69	-0.237005	0.234707	-1.00979	0.312596	0.947425	protein_coding	29863	Pde7b	phosphodiesterase 7B	10	747.769	1421.68	863.034	936.421	1458.86	1181.18	744	1807	897	976	1493	1228
ENSMUSG00000019992	11.7942	-0.188958	0.518693	-0.364297	0.715636	0.98582	protein_coding	71804	Mtfr2	mitochondrial fission regulator 2	10	9.04559	11.0147	8.6592	5.75669	17.5884	9.61876	9	14	9	6	18	10
ENSMUSG00000019996	2134.26	-0.111266	0.15076	-0.738032	0.460495	0.95652	protein_coding	17761	Map7	microtubule-associated protein 7	10	1639.26	2315.45	2193.66	2009.08	1965.01	2669.21	1631	2943	2280	2094	2011	2775
ENSMUSG00000019997	107.385	0.0598196	0.324632	0.184269	0.853802	0.991488	protein_coding	14219	Ccn2	cellular communication network factor 2	10	131.664	77.1028	129.888	112.255	141.684	70.2169	131	98	135	117	145	73
ENSMUSG00000019998	1462.82	0.0349353	0.0731535	0.477562	0.632962	0.976078	protein_coding	53331	Stx7	syntaxin 7	10	1500.56	1361.89	1525.94	1420.94	1443.22	1415.88	1493	1731	1586	1481	1477	1472
ENSMUSG00000020000	147.651	0.0459531	0.165798	0.277163	0.781655	0.986745	protein_coding	59012	Moxd1	monooxygenase, DBH-like 1	10	153.775	128.242	152.979	132.404	133.867	153.9	153	163	159	138	137	160
ENSMUSG00000020003	449.522	0.10865	0.124464	0.872943	0.382694	0.947726	protein_coding	18634	Pex7	peroxisomal biogenesis factor 7	10	446.249	447.668	436.809	341.563	449.48	443.425	444	569	454	356	460	461
ENSMUSG00000020009	183.058	-0.0562113	0.143997	-0.390365	0.696266	0.98582	protein_coding	15979	Ifngr1	interferon gamma receptor 1	10	190.963	165.22	187.616	211.078	185.655	167.366	190	210	195	220	190	174
ENSMUSG00000020014	681.237	0.233275	0.48625	0.479742	0.631411	0.976078	protein_coding	380654	Cfap54	cilia and flagella associated protein 54	10	657.313	495.661	830.321	372.266	356.653	958.028	654	630	863	388	365	996
ENSMUSG00000020015	4614.66	-0.0240882	0.094198	-0.255719	0.798168	0.987983	protein_coding	237459	Cdk17	cyclin dependent kinase 17	10	4663.51	4289.43	4533.57	4129.46	4395.13	5187.4	4640	5452	4712	4304	4498	5393
ENSMUSG00000020018	158.632	0.122626	0.178157	0.688303	0.491262	0.964676	protein_coding	69878	Snrpf	small nuclear ribonucleoprotein polypeptide F	10	154.78	185.676	132.774	141.998	170.998	123.12	154	236	138	148	175	128
ENSMUSG00000020019	93.8089	0.177078	0.218833	0.809196	0.418403	0.952375	protein_coding	57764	Ntn4	netrin 4	10	122.618	81.8234	143.358	116.093	97.7131	92.3401	122	104	149	121	100	96
ENSMUSG00000020021	329.841	-0.200195	0.155265	-1.28938	0.197268	0.944768	protein_coding	13998	Fgd6	FYVE, RhoGEF and PH domain containing 6	10	257.297	377.646	328.088	322.374	355.676	430.92	256	480	341	336	364	448
ENSMUSG00000020022	708.361	-0.050016	0.0996666	-0.501833	0.615785	0.975496	protein_coding	66414	Ndufa12	NADH:ubiquinone oxidoreductase subunit A12	10	808.073	590.073	687.925	721.505	748.482	684.856	804	750	715	752	766	712
ENSMUSG00000020023	993.445	-0.0256479	0.141684	-0.181022	0.856351	0.991488	protein_coding	319880	Tmcc3	transmembrane and coiled coil domains 3	10	798.022	1072.36	1077.59	1022.77	802.224	1177.34	794	1363	1120	1066	821	1224
ENSMUSG00000020024	1023.97	-0.101767	0.11131	-0.914271	0.360575	0.947425	protein_coding	77048	Cep83	centrosomal protein 83	10	967.878	1014.92	951.55	882.692	1244.86	1022.47	963	1290	989	920	1274	1063
ENSMUSG00000020027	347.24	-0.140404	0.107908	-1.30114	0.193209	0.944493	protein_coding	216233	Socs2	suppressor of cytokine signaling 2	10	353.783	294.25	348.292	331.969	410.395	353.008	352	374	362	346	420	367
ENSMUSG00000020029	1025.55	0.152973	0.136066	1.12425	0.260906	0.945358	protein_coding	71207	Nudt4	nudix hydrolase 4	10	1175.93	973.226	1179.58	1156.13	905.8	930.134	1170	1237	1226	1205	927	967
ENSMUSG00000020032	1058.81	0.0192888	0.115287	0.16731	0.867126	0.991488	protein_coding	77976	Nuak1	NUAK family, SNF1-like kinase, 1	10	848.276	1257.25	1215.17	1142.7	1049.44	1087.88	844	1598	1263	1191	1074	1131
ENSMUSG00000020034	337.307	-0.0431344	0.100983	-0.427145	0.669274	0.983083	protein_coding	216198	Tcp11l2	t-complex 11 (mouse) like 2	10	357.803	332.801	371.384	358.833	361.538	372.246	356	423	386	374	370	387
ENSMUSG00000020037	203.961	-0.02045	0.13942	-0.146679	0.883386	0.991488	protein_coding	71137	Rfx4	regulatory factor X, 4 (influences HLA class II expression)	10	169.856	212.426	221.291	195.727	195.426	222.193	169	270	230	204	200	231
ENSMUSG00000020038	291.837	-0.0794912	0.110192	-0.721391	0.470669	0.958446	protein_coding	12952	Cry1	cryptochrome circadian regulator 1	10	284.434	276.154	279.981	299.348	292.162	296.258	283	351	291	312	299	308
ENSMUSG00000020042	441.277	-0.3168	0.146587	-2.16118	0.0306813	0.829523	protein_coding	74007	Abtb3	ankyrin repeat and BTB domain containing 3	10	310.565	472.058	373.308	463.413	498.337	481.9	309	600	388	483	510	501
ENSMUSG00000020044	1239.09	0.122277	0.127652	0.957892	0.338117	0.947425	protein_coding	21859	Timp3	tissue inhibitor of metalloproteinase 3	10	1455.34	1192.73	1395.09	1353.78	1128.59	1230.24	1448	1516	1450	1411	1155	1279
ENSMUSG00000020048	3231.19	0.0576554	0.13264	0.434676	0.663798	0.983049	protein_coding	22027	Hsp90b1	heat shock protein 90, beta (Grp94), member 1	10	3678.54	2973.18	2978.77	3588.33	3260.69	2402.77	3660	3779	3096	3740	3337	2498
ENSMUSG00000020052	14.8497	-0.295998	0.49094	-0.60292	0.546562	0.971065	protein_coding	17172	Ascl1	achaete-scute family bHLH transcription factor 1	10	6.0304	13.375	17.3184	23.0267	9.77131	12.5044	6	17	18	24	10	13
ENSMUSG00000020053	175.633	-0.13625	0.151709	-0.898103	0.369131	0.947425	protein_coding	16000	Igf1	insulin-like growth factor 1	10	159.805	161.287	173.184	145.836	186.632	210.651	159	205	180	152	191	219
ENSMUSG00000020056	183.507	-0.126549	0.143468	-0.88207	0.377739	0.947726	protein_coding	67282	Washc3	WASH complex subunit 3	10	166.841	167.581	181.843	150.633	192.495	220.27	166	213	189	157	197	229
ENSMUSG00000020057	84.8013	-0.245524	0.202115	-1.21477	0.224452	0.945358	protein_coding	71712	Dram1	DNA-damage regulated autophagy modulator 1	10	73.3698	74.7425	69.2736	83.4719	83.0561	91.3782	73	95	72	87	85	95
ENSMUSG00000020061	32.0668	-0.0243033	0.292205	-0.0831722	0.933715	0.993703	protein_coding	109272	Mybpc1	myosin binding protein C, slow-type	10	26.1317	33.0441	35.5989	26.8645	35.1767	34.6275	26	42	37	28	36	36
ENSMUSG00000020063	321.985	-0.0890986	0.0981625	-0.907664	0.364056	0.947425	protein_coding	93759	Sirt1	sirtuin 1	10	340.717	326.507	304.034	319.496	372.287	341.466	339	415	316	333	381	355
ENSMUSG00000020064	973.981	-5.31153e-05	0.0867505	-0.000612276	0.999511	0.999811	protein_coding	67345	Herc4	hect domain and RLD 4	10	940.742	988.962	935.194	849.111	1082.66	934.943	936	1257	972	885	1108	972
ENSMUSG00000020067	14.2037	0.738799	0.435434	1.6967	0.0897543	0.905907	protein_coding	68802	Mypn	myopalladin	10	27.1368	16.522	16.3563	11.5134	9.77131	14.4281	27	21	17	12	10	15
ENSMUSG00000020069	380.757	0.123654	0.147307	0.839434	0.401226	0.952375	protein_coding	432467	Hnrnph3	heterogeneous nuclear ribonucleoprotein H3	10	310.565	450.029	390.626	396.252	369.355	293.372	309	572	406	413	378	305
ENSMUSG00000020070	770.356	0.0088639	0.084793	0.104536	0.916744	0.993703	protein_coding	70432	Rufy2	RUN and FYVE domain-containing 2	10	731.688	792.271	843.791	735.896	824.698	793.547	728	1007	877	767	844	825
ENSMUSG00000020072	22.5452	0.0871097	0.350443	0.24857	0.803694	0.987983	protein_coding	67307	Pbld2	phenazine biosynthesis-like protein domain containing 2	10	23.1165	22.8161	26.9397	32.6212	13.6798	22.1231	23	29	28	34	14	23
ENSMUSG00000020074	970.265	-0.05108	0.085885	-0.594749	0.552011	0.971828	protein_coding	67500	Ccar1	cell division cycle and apoptosis regulator 1	10	1003.06	960.638	927.497	1000.7	1079.73	914.744	998	1221	964	1043	1105	951
ENSMUSG00000020075	356.02	0.0574647	0.139583	0.411688	0.680568	0.983403	protein_coding	56200	Ddx21	DExD box helicase 21	10	353.783	365.058	400.248	374.185	286.299	414.568	352	464	416	390	293	431
ENSMUSG00000020076	1313.36	0.127045	0.0666688	1.90562	0.0566999	0.877756	protein_coding	94213	Ddx50	DExD box helicase 50	10	1435.23	1274.56	1298.88	1230.97	1239.98	1196.57	1428	1620	1350	1283	1269	1244
ENSMUSG00000020077	40.1697	0.203033	0.304133	0.66758	0.504402	0.965343	protein_coding	19073	Srgn	serglycin	10	52.2634	30.6838	34.6368	39.3373	33.2224	28.8563	52	39	36	41	34	30
ENSMUSG00000020078	727.614	-0.0621367	0.0871602	-0.712902	0.475906	0.9608	protein_coding	30930	Vps26a	VPS26 retromer complex component A	10	724.653	667.175	726.411	716.707	808.087	684.856	721	848	755	747	827	712
ENSMUSG00000020079	326.662	0.0433215	0.0946537	0.457685	0.647179	0.979318	protein_coding	338359	Supv3l1	suppressor of var1, 3-like 1 (S. cerevisiae)	10	311.57	320.213	334.822	310.861	308.773	318.381	310	407	348	324	316	331
ENSMUSG00000020080	42.0632	0.369675	0.282334	1.30935	0.190415	0.942722	protein_coding	216019	Hkdc1	hexokinase domain containing 1	10	38.1925	38.5514	55.8037	41.2562	26.3825	34.6275	38	49	58	43	27	36
ENSMUSG00000020083	180.926	0.220453	0.133945	1.64585	0.0997954	0.911963	protein_coding	69894	Fam241b	family with sequence similarity 241, member B	10	237.196	187.25	182.805	183.254	176.861	159.671	236	238	190	191	181	166
ENSMUSG00000020085	66.0136	0.0857666	0.247208	0.346941	0.728635	0.98582	protein_coding	71361	Aifm2	apoptosis-inducing factor, mitochondrion-associated 2	10	86.4357	48.7793	80.8192	55.648	84.0332	62.5219	86	62	84	58	86	65
ENSMUSG00000020086	125.879	0.0464837	0.14698	0.316259	0.751806	0.985992	protein_coding	404634	Macroh2a2	macroH2A.2 histone	10	120.608	139.257	143.358	147.755	115.301	127.929	120	177	149	154	118	133
ENSMUSG00000020087	124.933	0.13112	0.146139	0.897228	0.369597	0.947425	protein_coding	71767	Tysnd1	trypsin domain containing 1	10	129.654	135.323	117.38	118.971	126.05	104.844	129	172	122	124	129	109
ENSMUSG00000020088	1451.35	0.0610431	0.124826	0.489026	0.624824	0.975496	protein_coding	20224	Sar1a	secretion associated Ras related GTPase 1A	10	1803.09	1243.09	1434.54	1423.82	1524.32	1343.74	1794	1580	1491	1484	1560	1397
ENSMUSG00000020089	720.95	0.17513	0.100572	1.74134	0.0816244	0.902081	protein_coding	67895	Ppa1	pyrophosphatase (inorganic) 1	10	851.291	677.403	750.464	659.14	697.671	658.885	847	861	780	687	714	685
ENSMUSG00000020090	48.2888	-0.33529	0.320276	-1.04688	0.295155	0.947425	protein_coding	237362	Npffr1	neuropeptide FF receptor 1	10	46.233	35.4044	67.3493	91.1475	44.948	50.9794	46	45	70	95	46	53
ENSMUSG00000020091	406.002	-0.303465	0.18347	-1.65403	0.0981215	0.911963	protein_coding	13688	Eif4ebp2	eukaryotic translation initiation factor 4E binding protein 2	10	282.424	468.124	381.005	455.738	346.881	596.363	281	595	396	475	355	620
ENSMUSG00000020092	197.423	0.334789	0.157525	2.12531	0.0335609	0.829523	protein_coding	27355	Pald1	phosphatase domain containing, paladin 1	10	190.963	265.926	198.199	186.133	154.387	180.833	190	338	206	194	158	188
ENSMUSG00000020096	89.0071	0.143184	0.217167	0.659324	0.509688	0.96589	protein_coding	65971	Tbata	thymus, brain and testes associated	10	67.3394	86.544	96.2133	76.7558	59.605	90.4163	67	110	100	80	61	94
ENSMUSG00000020097	511.658	0.0524237	0.102071	0.513603	0.60753	0.975496	protein_coding	20397	Sgpl1	sphingosine phosphate lyase 1	10	555.801	532.639	555.151	493.156	508.108	582.897	553	677	577	514	520	606
ENSMUSG00000020098	31.6767	0.228548	0.324451	0.704415	0.481174	0.962516	protein_coding	13180	Pcbd1	pterin 4 alpha carbinolamine dehydratase/dimerization cofactor of hepatocyte nuclear factor 1 alpha (TCF1) 1	10	33.1672	24.3897	34.6368	35.4996	21.4969	21.1613	33	31	36	37	22	22
ENSMUSG00000020099	235.298	0.0307526	0.253667	0.121232	0.903507	0.992737	protein_coding	107449	Unc5b	unc-5 netrin receptor B	10	226.14	195.904	287.678	316.618	144.615	232.774	225	249	299	330	148	242
ENSMUSG00000020100	109.072	-0.181763	0.156307	-1.16286	0.244885	0.945358	protein_coding	71279	Slc29a3	solute carrier family 29 (nucleoside transporters), member 3	10	95.4813	108.573	108.721	117.053	111.393	126.968	95	138	113	122	114	132
ENSMUSG00000020101	296.288	0.184207	0.152107	1.21104	0.225881	0.945358	protein_coding	74048	Vsir	V-set immunoregulatory receptor	10	337.702	301.33	279.981	308.942	263.825	235.66	336	383	291	322	270	245
ENSMUSG00000020102	1761.34	-0.288769	0.14335	-2.01443	0.0439642	0.845357	protein_coding	20503	Slc16a7	solute carrier family 16 (monocarboxylic acid transporters), member 7	10	1346.79	1810.34	1470.14	1651.21	2048.07	1956.46	1340	2301	1528	1721	2096	2034
ENSMUSG00000020105	64.5602	0.10811	0.218561	0.494644	0.620851	0.975496	protein_coding	320398	Lrig3	leucine-rich repeats and immunoglobulin-like domains 3	10	70.3546	70.022	75.0464	81.553	45.9251	72.1407	70	89	78	85	47	75
ENSMUSG00000020107	462.174	0.0936488	0.130014	0.720301	0.47134	0.958679	protein_coding	52717	Anapc16	anaphase promoting complex subunit 16	10	528.665	409.904	422.377	402.009	438.732	432.844	526	521	439	419	449	450
ENSMUSG00000020108	302.318	0.566756	0.150443	3.76725	0.000165055	0.180971	protein_coding	74747	Ddit4	DNA-damage-inducible transcript 4	10	429.163	451.602	333.86	299.348	248.191	273.173	427	574	347	312	254	284
ENSMUSG00000020109	416.669	-0.0281041	0.117546	-0.239091	0.811035	0.988926	protein_coding	56709	Dnajb12	DnaJ heat shock protein family (Hsp40) member B12	10	375.895	462.617	444.506	512.345	390.852	406.873	374	588	462	534	400	423
ENSMUSG00000020111	1374	-0.0114449	0.0713849	-0.160326	0.872624	0.991488	protein_coding	216001	Micu1	mitochondrial calcium uptake 1	10	1320.66	1346.94	1349.87	1363.37	1281.02	1405.3	1314	1712	1403	1421	1311	1461
ENSMUSG00000020114	3022.34	-0.0590727	0.0762378	-0.774848	0.43843	0.953342	protein_coding	71902	Cand1	cullin associated and neddylation disassociated 1	10	3267.47	2833.14	2930.66	3203.6	3105.32	3096.28	3251	3601	3046	3339	3178	3219
ENSMUSG00000020115	845.459	0.0387618	0.0736115	0.526572	0.598491	0.975496	protein_coding	56480	Tbk1	TANK-binding kinase 1	10	844.255	809.58	846.677	808.814	826.653	797.395	840	1029	880	843	846	829
ENSMUSG00000020116	240.593	0.0163916	0.193184	0.0848496	0.932381	0.993703	protein_coding	66249	Pno1	partner of NOB1 homolog	11	268.353	189.61	260.738	235.065	229.626	244.316	267	241	271	245	235	254
ENSMUSG00000020120	296.482	0.0080224	0.121173	0.0662059	0.947214	0.993703	protein_coding	56193	Plek	pleckstrin	11	289.459	313.919	278.057	257.132	339.064	281.83	288	399	289	268	347	293
ENSMUSG00000020121	430.245	-0.172452	0.192602	-0.89538	0.370584	0.947425	protein_coding	117600	Srgap1	SLIT-ROBO Rho GTPase activating protein 1	10	306.545	510.61	401.21	429.833	432.869	512.68	305	649	417	448	443	533
ENSMUSG00000020122	696.897	-0.0786686	0.106536	-0.738425	0.460256	0.95652	protein_coding	13649	Egfr	epidermal growth factor receptor	11	625.151	744.278	666.758	667.775	821.767	663.694	622	946	693	696	841	690
ENSMUSG00000020124	2691.75	-0.148209	0.0767019	-1.93227	0.0533263	0.876401	protein_coding	14479	Usp15	ubiquitin specific peptidase 15	10	2468.44	2641.17	2482.3	2586.67	2970.48	2858.69	2456	3357	2580	2696	3040	2972
ENSMUSG00000020128	1071.4	-0.152733	0.112923	-1.35254	0.176202	0.940033	protein_coding	245944	Vps54	VPS54 GARP complex subunit	11	943.757	1095.17	970.793	1008.38	1140.31	1199.46	939	1392	1009	1051	1167	1247
ENSMUSG00000020130	600.257	-0.152322	0.14938	-1.0197	0.307873	0.947425	protein_coding	66687	Tbc1d15	TBC1 domain family, member 15	10	417.102	633.345	584.015	542.088	526.673	750.263	415	805	607	565	539	780
ENSMUSG00000020131	13.2211	0.50386	0.549761	0.916508	0.359401	0.947425	protein_coding	18551	Pcsk4	proprotein convertase subtilisin/kexin type 4	10	17.0861	13.375	32.7125	24.9456	8.79418	10.5806	17	17	34	26	9	11
ENSMUSG00000020132	835.177	-0.188886	0.0944923	-1.99896	0.0456131	0.845357	protein_coding	216344	Rab21	RAB21, member RAS oncogene family	10	754.804	763.161	866.882	870.219	822.744	1024.4	751	970	901	907	842	1065
ENSMUSG00000020133	221.164	0.101379	0.152906	0.663014	0.507322	0.965689	protein_coding	66374	2310011J03Rik	RIKEN cDNA 2310011J03 gene	10	268.353	191.97	238.609	236.984	233.534	178.909	267	244	248	247	239	186
ENSMUSG00000020134	1256.7	-0.181704	0.118371	-1.53503	0.124776	0.914228	protein_coding	67245	Peli1	pellino 1	11	1002.05	1317.04	1161.3	1217.54	1336.71	1396.64	997	1674	1207	1269	1368	1452
ENSMUSG00000020135	1105.57	-0.171218	0.133046	-1.28691	0.198126	0.944768	protein_coding	23805	Apc2	APC regulator of WNT signaling pathway 2	10	990.995	1300.52	1113.19	1565.82	1006.44	1263.9	986	1653	1157	1632	1030	1314
ENSMUSG00000020137	331.442	-0.147804	0.110889	-1.3329	0.182564	0.942722	protein_coding	66816	Thap2	THAP domain containing, apoptosis associated protein 2	10	339.712	328.08	336.747	351.158	405.509	355.894	338	417	350	366	415	370
ENSMUSG00000020140	21.3261	-0.293708	0.348242	-0.843402	0.399004	0.952375	protein_coding	14160	Lgr5	leucine rich repeat containing G protein coupled receptor 5	10	24.1216	22.8161	19.2427	24.9456	27.3597	28.8563	24	29	20	26	28	30
ENSMUSG00000020142	600.116	-0.0772104	0.118492	-0.651606	0.514655	0.967754	protein_coding	55963	Slc1a4	solute carrier family 1 (glutamate/neutral amino acid transporter), member 4	11	580.928	499.595	620.576	593.898	612.661	585.782	578	635	645	619	627	609
ENSMUSG00000020143	143.92	-0.13367	0.186674	-0.71606	0.473954	0.96	protein_coding	94176	Dock2	dedicator of cyto-kinesis 2	11	113.572	181.742	128.926	132.404	186.632	149.091	113	231	134	138	191	155
ENSMUSG00000020149	1460.31	0.0322605	0.0901578	0.357822	0.720476	0.98582	protein_coding	19324	Rab1a	RAB1A, member RAS oncogene family	11	1474.43	1431.91	1588.48	1564.86	1305.45	1523.61	1467	1820	1651	1631	1336	1584
ENSMUSG00000020150	67.1322	0.0659927	0.227943	0.289514	0.772188	0.986745	protein_coding	14431	Gamt	guanidinoacetate methyltransferase	10	87.4407	51.1396	69.2736	69.0802	61.5592	66.3694	87	65	72	72	63	69
ENSMUSG00000020151	878.871	-0.282796	0.192668	-1.46779	0.14216	0.921192	protein_coding	19279	Ptprr	protein tyrosine phosphatase receptor type R	10	600.024	913.432	787.987	708.072	1032.83	1060.95	597	1161	819	738	1057	1103
ENSMUSG00000020152	4386.69	0.109343	0.130571	0.837416	0.402359	0.952375	protein_coding	66713	Actr2	ARP2 actin-related protein 2	11	4250.42	4732.38	4838.57	4984.33	3252.87	4575.64	4229	6015	5029	5195	3329	4757
ENSMUSG00000020153	526.414	0.108366	0.15206	0.712652	0.476061	0.9608	protein_coding	75406	Ndufs7	NADH:ubiquinone oxidoreductase core subunit S7	10	655.303	508.249	474.332	535.372	545.239	437.653	652	646	493	558	558	455
ENSMUSG00000020154	427.488	0.0823421	0.155438	0.529743	0.59629	0.975496	protein_coding	19263	Ptprb	protein tyrosine phosphatase receptor type B	10	378.91	536.573	452.203	442.305	456.32	395.331	377	682	470	461	467	411
ENSMUSG00000020156	378.079	0.125163	0.107072	1.16896	0.242419	0.945358	protein_coding	68114	Pwwp3a	PWWP domain containing 3A, DNA repair factor	10	431.173	363.485	400.248	393.373	352.744	347.237	429	462	416	410	361	361
ENSMUSG00000020160	82.9492	-0.0176852	0.253312	-0.0698158	0.94434	0.993703	protein_coding	17268	Meis1	Meis homeobox 1	11	69.3495	73.169	110.645	75.7964	76.2162	103.883	69	93	115	79	78	108
ENSMUSG00000020163	979.677	0.0982542	0.17142	0.573177	0.566525	0.974529	protein_coding	66594	Uqcr11	ubiquinol-cytochrome c reductase, complex III subunit XI	10	1293.52	833.183	844.753	943.137	1017.19	813.747	1287	1059	878	983	1041	846
ENSMUSG00000020166	1951.39	-0.161947	0.110827	-1.46125	0.143947	0.923898	protein_coding	72068	Cnot2	CCR4-NOT transcription complex, subunit 2	10	1630.22	1887.45	1742.42	1646.41	2217.11	2023.79	1622	2399	1811	1716	2269	2104
ENSMUSG00000020167	184.872	0.113516	0.153287	0.740545	0.458969	0.95652	protein_coding	21423	Tcf3	transcription factor 3	10	173.876	195.904	207.821	191.89	184.678	157.748	173	249	216	200	189	164
ENSMUSG00000020169	30.6268	0.176707	0.435151	0.406084	0.684681	0.984337	protein_coding	382427	Best3	bestrophin 3	10	24.1216	42.4852	36.5611	30.7023	18.5655	42.3225	24	54	38	32	19	44
ENSMUSG00000020170	875.825	-0.20653	0.139629	-1.47913	0.139106	0.917509	protein_coding	327826	Frs2	fibroblast growth factor receptor substrate 2	10	682.44	950.41	856.299	831.841	863.784	1179.26	679	1208	890	867	884	1226
ENSMUSG00000020171	216.182	0.182009	0.131908	1.37982	0.167643	0.937118	protein_coding	64050	Yeats4	YEATS domain containing 4	10	245.236	210.853	232.836	200.525	227.671	177.947	244	268	242	209	233	185
ENSMUSG00000020173	733.836	-0.439467	0.21299	-2.06332	0.039082	0.829523	protein_coding	12808	Cobl	cordon-bleu WH2 repeat	11	551.781	675.83	771.631	751.247	1310.33	650.228	549	859	802	783	1341	676
ENSMUSG00000020175	196.84	0.0465725	0.153617	0.303172	0.761758	0.985992	protein_coding	76877	Rab36	RAB36, member RAS oncogene family	10	165.836	217.147	203.972	194.768	173.929	201.032	165	276	212	203	178	209
ENSMUSG00000020176	1005.24	-0.151945	0.109036	-1.39353	0.16346	0.933782	protein_coding	14783	Grb10	growth factor receptor bound protein 10	11	856.316	996.043	1011.2	1008.38	1252.68	922.439	852	1266	1051	1051	1282	959
ENSMUSG00000020178	10.1443	0.55093	0.574923	0.958267	0.337928	0.947425	protein_coding	11540	Adora2a	adenosine A2a receptor	10	16.0811	12.5882	9.62133	7.67558	9.77131	8.65688	16	16	10	8	10	9
ENSMUSG00000020180	407.483	0.253471	0.123823	2.04703	0.0406548	0.83653	protein_coding	67332	Snrpd3	small nuclear ribonucleoprotein D3	10	444.239	411.477	466.635	410.644	395.738	302.029	442	523	485	428	405	314
ENSMUSG00000020181	13861	-0.233081	0.177809	-1.31086	0.189906	0.942722	protein_coding	260315	Nav3	neuron navigator 3	10	9675.77	14284.5	11878.5	10701.7	16817.4	14606.1	9627	18156	12346	11154	17211	15185
ENSMUSG00000020182	50.7078	0.340957	0.322727	1.05649	0.290745	0.947425	protein_coding	13195	Ddc	dopa decarboxylase	11	63.3192	31.4705	75.0464	45.094	30.2911	57.7125	63	40	78	47	31	60
ENSMUSG00000020183	239.042	0.00571004	0.160228	0.0356369	0.971572	0.995278	protein_coding	70574	Cpm	carboxypeptidase M	10	230.16	212.426	267.473	263.848	170.021	272.211	229	270	278	275	174	283
ENSMUSG00000020184	673.091	0.159447	0.0790415	2.01725	0.0436691	0.845357	protein_coding	17246	Mdm2	transformed mouse 3T3 cell double minute 2	10	709.577	683.697	704.282	596.776	624.387	655.999	706	869	732	622	639	682
ENSMUSG00000020186	54.9819	0.0866058	0.302234	0.286552	0.774455	0.986745	protein_coding	13008	Csrp2	cysteine and glycine-rich protein 2	10	67.3394	59.0073	50.0309	68.1208	44.948	52.9032	67	75	52	71	46	55
ENSMUSG00000020189	2834.48	-0.0568866	0.0851021	-0.668451	0.503846	0.965343	protein_coding	237542	Osbpl8	oxysterol binding protein-like 8	10	2991.08	2658.47	2663.19	2611.62	3128.77	2904.86	2976	3379	2768	2722	3202	3020
ENSMUSG00000020190	348.929	-0.00250455	0.141723	-0.0176722	0.9859	0.997599	protein_coding	17347	Mknk2	MAP kinase-interacting serine/threonine kinase 2	10	427.153	369.779	335.785	398.171	370.333	365.513	425	470	349	415	379	380
ENSMUSG00000020191	24.4603	-0.0877572	0.333688	-0.262992	0.792557	0.987711	protein_coding	73862	Spmip7	sperm microtubule inner protein 7	11	18.0912	17.3088	20.2048	20.1484	21.4969	17.3138	18	22	21	21	22	18
ENSMUSG00000020193	41.2517	-0.541567	0.284466	-1.9038	0.0569357	0.877756	protein_coding	53604	Zpbp	zona pellucida binding protein	11	33.1672	32.2573	35.5989	51.8102	52.7651	42.3225	33	41	37	54	54	44
ENSMUSG00000020196	1611.99	-0.0794598	0.158162	-0.502396	0.615389	0.975496	protein_coding	104248	Cabin1	calcineurin binding protein 1	10	1245.28	1819	1633.7	1685.75	1372.87	1907.4	1239	2312	1698	1757	1405	1983
ENSMUSG00000020198	2018.51	-0.082856	0.076218	-1.08709	0.276996	0.945358	protein_coding	11776	Ap3d1	adaptor-related protein complex 3, delta 1 subunit	10	2037.27	2049.52	1934.85	2369.84	2046.11	1962.23	2027	2605	2011	2470	2094	2040
ENSMUSG00000020205	27.612	-0.461753	0.311167	-1.48394	0.137825	0.917021	protein_coding	21664	Phlda1	pleckstrin homology like domain, family A, member 1	10	29.1469	26.75	18.2805	38.3779	23.4511	40.3988	29	34	19	40	24	42
ENSMUSG00000020211	109.991	0.022109	0.200893	0.110054	0.912367	0.993703	protein_coding	20222	Sf3a2	splicing factor 3a, subunit 2	10	106.537	132.963	122.191	152.552	83.0561	121.196	106	169	127	159	85	126
ENSMUSG00000020212	142.155	0.15418	0.172943	0.891505	0.372658	0.947438	protein_coding	17245	Mdm1	transformed mouse 3T3 cell double minute 1	10	128.648	130.603	146.244	123.769	122.141	118.311	128	166	152	129	125	123
ENSMUSG00000020216	15.5332	-0.258534	0.412444	-0.626835	0.530767	0.968999	protein_coding	71912	Jsrp1	junctional sarcoplasmic reticulum protein 1	10	11.0557	17.3088	11.5456	16.3106	18.5655	13.4663	11	22	12	17	19	14
ENSMUSG00000020219	338.933	0.107684	0.170528	0.631476	0.52773	0.968492	protein_coding	30055	Timm13	translocase of inner mitochondrial membrane 13	10	435.194	311.558	279.981	349.239	327.339	275.096	433	396	291	364	335	286
ENSMUSG00000020220	4186.2	-0.127898	0.102476	-1.24808	0.212001	0.945358	protein_coding	230895	Vps13d	vacuolar protein sorting 13D	4	3539.84	4494.78	4016.91	4207.18	3970.08	4995.02	3522	5713	4175	4385	4063	5193
ENSMUSG00000020224	99.9703	0.227709	0.182581	1.24717	0.212335	0.945358	protein_coding	66225	Llph	LLP homolog, long-term synaptic facilitation (Aplysia)	10	111.562	85.7572	110.645	97.8637	82.079	81.7594	111	109	115	102	84	85
[truncated: 13,465 more rows]

## Sheet: male_HET
ensembl_gene_id	baseMean	log2FoldChange	lfcSE	stat	pvalue	padj	gene_biotype	entrezgene_id	gene_symbol	description	chromosome_name	BK72_TRAP1_hip_HET2_NORM	BK72_TRAP1_hip_HET3_NORM	BK72_TRAP1_hip_HET5_NORM	BK72_TRAP1_hip_WT2_NORM	BK72_TRAP1_hip_WT7_NORM	BK72_TRAP1_hip_WT8_NORM	BK72_TRAP1_hip_HET2	BK72_TRAP1_hip_HET3	BK72_TRAP1_hip_HET5	BK72_TRAP1_hip_WT2	BK72_TRAP1_hip_WT7	BK72_TRAP1_hip_WT8
[truncated: 15,350 more rows]

[truncated: 5 more sheets: female_MUT, female_HET, MvsF_WT, MvsF_HET, MvsF_MUT]
