# Supplementary material for: Mutation in the mitochondrial chaperone TRAP1 leads to autism with more severe symptoms in males
Source: EMBO Mol Med. 2024 Sep 27;16(11):2976–3004. doi: 10.1038/s44321-024-00147-6 (PMC11554806; doi:10.1038/s44321-024-00147-6)
Supplement: Supplementary file 4 — Source data Fig. 2 [file 44321_2024_147_MOESM4_ESM.zip]

Archive with 5 entries (3 files):
- Figure 2/2C/
- Figure 2/2C/qRTPCR Trap1 mRNA.xlsx
- Figure 2/2D/
- Figure 2/2D/western blot Trap1 quantification.xlsx
- Figure 2/2D/western blot Trap1.tif
