# Supplementary material for: Mutation in the mitochondrial chaperone TRAP1 leads to autism with more severe symptoms in males
Source: EMBO Mol Med. 2024 Sep 27;16(11):2976–3004. doi: 10.1038/s44321-024-00147-6 (PMC11554806; doi:10.1038/s44321-024-00147-6)
Supplement: Supplementary file 4 — Source data Fig. 2 [file 44321_2024_147_MOESM4_ESM.zip › Figure 2/2C/qRTPCR Trap1 mRNA.xlsx]

## Sheet: Fig 2 C
male			female
WT	WT/Q641*	Q641*	WT	WT/Q641*	Q641*
0.92	0.69	0.28	0.99	0.56	0.35
1.17	0.65	0.32	0.97	0.65	0.24
1.11	0.65	0.28	0.82	0.76	0.3
1.05	0.69		1.02	0.56	0.28
