# Supplementary material for: Mutation in the mitochondrial chaperone TRAP1 leads to autism with more severe symptoms in males
Source: EMBO Mol Med. 2024 Sep 27;16(11):2976–3004. doi: 10.1038/s44321-024-00147-6 (PMC11554806; doi:10.1038/s44321-024-00147-6)
Supplement: Supplementary file 4 — Source data Fig. 2 [file 44321_2024_147_MOESM4_ESM.zip › Figure 2/2D/western blot Trap1 quantification.xlsx]

## Sheet: Fig 2D
male			female
WT	WT/Q641*	Q641*	WT	WT/Q641*	Q641*
0.94459	0.536793	0.000399	0.921813	0.5167	0.00043
1.09457	0.491507	0.000388	1.05138	0.489069	0.008674
0.960842	0.433741	0.000401	1.02681	0.310299	0.00028
