# Supplementary material for: Mutation in the mitochondrial chaperone TRAP1 leads to autism with more severe symptoms in males
Source: EMBO Mol Med. 2024 Sep 27;16(11):2976–3004. doi: 10.1038/s44321-024-00147-6 (PMC11554806; doi:10.1038/s44321-024-00147-6)
Supplement: Supplementary file 5 — Source data Fig. 3 [file 44321_2024_147_MOESM5_ESM.zip]

Archive with 12 entries (6 files):
- Figure 3/3B/
- Figure 3/3B/EcoHAB activity males.xlsx
- Figure 3/3C/
- Figure 3/3C/EcoHAB activity females.xlsx
- Figure 3/3D/
- Figure 3/3D/in cohort sociability males.xlsx
- Figure 3/3E/
- Figure 3/3E/in cohort sociability females.xlsx
- Figure 3/3G/
- Figure 3/3G/social approach males.xlsx
- Figure 3/3H/
- Figure 3/3H/social approach females.xlsx
