# Supplementary material for: Mutation in the mitochondrial chaperone TRAP1 leads to autism with more severe symptoms in males
Source: EMBO Mol Med. 2024 Sep 27;16(11):2976–3004. doi: 10.1038/s44321-024-00147-6 (PMC11554806; doi:10.1038/s44321-024-00147-6)
Supplement: Supplementary file 5 — Source data Fig. 3 [file 44321_2024_147_MOESM5_ESM.zip › Figure 3/3B/EcoHAB activity males.xlsx]

## Sheet: Figure 3B
	WT								het									MUT
1 dark	375	543	439	501	796	218	649	894	1000	875	684	1465	386	828	648	170	1095	1047	528	582	333	284	275	313
1 light	162	143	41	72	147	188	133	176	355	112	229	430	115	74	78	54	62	299	64	135	23	29	29	56
2 dark	317	227	248	143	386	70	419	455	711	427	314	826	72	148	307	50	545	1105	306	468	33	168	73	217
2 light	88	195	42	113	69	91	150	89	301	77	192	305	31	43	77	26	51	341	90	144	32	38	65	55
3 dark	198	160	164	120	248	91	384	370	549	390	235	576	104	21	227	21	361	609	202	314	42	98	93	162
3 light	122	202	72	63	110	39	157	139	309	203	259	288	101	140	105	86	126	187	74	67	9	13	0	71
4 dark	411	61	264	146	588	102	461	402	591	388	184	558	91	182	201	19	352	594	175	283	51	196	66	171
