# Supplementary material for: Mutation in the mitochondrial chaperone TRAP1 leads to autism with more severe symptoms in males
Source: EMBO Mol Med. 2024 Sep 27;16(11):2976–3004. doi: 10.1038/s44321-024-00147-6 (PMC11554806; doi:10.1038/s44321-024-00147-6)
Supplement: Supplementary file 5 — Source data Fig. 3 [file 44321_2024_147_MOESM5_ESM.zip › Figure 3/3C/EcoHAB activity females.xlsx]

## Sheet: Figure 3C
	WT											het												MUT
1 dark	913	414	248	440	492	456	349	463	455	572	390	344	256	339	599	452	367	572	441	442	310	370	444	654	456	581	545	509	426	668	531	460	556
1 light	151	58	73	106	54	74	51	156	78	83	90	47	58	45	114	56	159	54	107	60	76	76	75	96	36	78	83	34	99	186	71	105	148
2 dark	538	236	606	189	245	341	194	292	309	368	446	140	104	191	449	271	321	722	1083	270	233	208	695	383	271	304	596	410	317	758	340	452	533
2 light	118	54	39	67	39	26	41	70	30	37	58	90	50	30	67	48	126	105	91	97	52	76	71	75	49	32	59	41	63	143	93	66	89
3 dark	442	234	154	169	223	333	264	419	245	249	1258	124	107	188	404	278	363	760	1403	221	234	234	281	333	287	234	696	354	398	794	369	338	338
3 light	150	120	78	82	36	49	88	114	71	68	146	111	71	35	84	60	96	97	81	106	81	86	81	92	38	49	111	63	110	142	78	148	161
4 dark	548	256	246	290	176	218	391	656	251	238	538	724	88	138	384	232	236	385	1400	245	232	256	300	409	274	191	652	207	646	895	480	320	436
