# Supplementary material for: Mutation in the mitochondrial chaperone TRAP1 leads to autism with more severe symptoms in males
Source: EMBO Mol Med. 2024 Sep 27;16(11):2976–3004. doi: 10.1038/s44321-024-00147-6 (PMC11554806; doi:10.1038/s44321-024-00147-6)
Supplement: Supplementary file 5 — Source data Fig. 3 [file 44321_2024_147_MOESM5_ESM.zip › Figure 3/3D/in cohort sociability males.xlsx]

## Sheet: Figure 3D
in cohort sociability
WT	WT/Q641*	Q641*		Figure 3D
0.148	0.025	0.038287		FREQUENCY DISTRIBUTION
0.061	0.018	0.055835		Bin Center	WT	WT/Q641*	Q641*
0.26	0.06	0.004071		-0.1	0	0	0
0.138	-0.005	0.011782		-0.05	0	0	0
0.161	-0.008	-0.00099		0	17.8571	83.3333	61.9048
0.11	0.019	0.112399		0.05	25	13.8889	19.0476
0.099	0.005	0.131959		0.1	28.5714	2.77778	14.2857
0.005	0.077	0.009312		0.15	17.8571	0	4.7619
0.157	0.021	0.036851		0.2	7.14286	0	0
0.104	0.044	0.013937		0.25	3.57143	0	0
0.077	-0.004	0.09758		0.3	0	0	0
0.087	0.014	0.001914
0.066	0.018	0.022841
0.066	0.025	0.021887
0.044	-0.003	0.088703
0.024	0.019	0.0044
0.015	0.005	0.006854
0.031	0.005	0.000525
0.186	-0.003	0.010877
0.197	0.013	0.005132
0.084	0.003	0.033666
0.147	-0.013
0.115	0.006
0.061	0.012
0.075	0.022
-0.008	0.021
0.017	0.003
0.056	0.005
	0.003
	0.03
	-0.001
	0.011
	0.003
	0.01
	0.015
	-0.008
