# Supplementary material for: Mutation in the mitochondrial chaperone TRAP1 leads to autism with more severe symptoms in males
Source: EMBO Mol Med. 2024 Sep 27;16(11):2976–3004. doi: 10.1038/s44321-024-00147-6 (PMC11554806; doi:10.1038/s44321-024-00147-6)
Supplement: Supplementary file 5 — Source data Fig. 3 [file 44321_2024_147_MOESM5_ESM.zip › Figure 3/3E/in cohort sociability females.xlsx]

## Sheet: Figure 3E
in cohort sociability
WT	WT/Q641*	Q641*		Figure 3E
0.062	0.124	0.032		FREQUENCY DISTRIBUTION
0.058	0.09	0.09		Bin Center	WT	WT/Q641*	Q641*
0.038	0.111	0.052		-0.1	0	0	0
0.056	0.115	0.113		-0.05	1.81818	0	0
0.05	0.089	0.103		0	25.4545	15.1515	13.3333
0.004	0.068	0.067		0.05	67.2727	45.4545	57.7778
0.095	0.034	0.078		0.1	5.45455	39.3939	26.6667
0.026	0.085	0.047		0.15	0	0	2.22222
0.056	0.109	0.141		0.2	0	0	0
0.067	0.111	0.064		0.25	0	0	0
0.006	0.101	0.095		0.3	0	0	0
0.033	0.042	0.064
0.054	0.103	0.001
0.04	0.107	0.055
0.034	0.077	0.063
0.043	0.061	0.084
0.028	0.026	0.035
0.069	0.114	0.059
0.07	0.119	0.06
0.003	0.052	0.032
0.01	0.061	0.104
0.028	0.014	0.046
-0.003	0.085	0.109
0.012	0.089	0.022
0.036	0.037	0.045
0.015	0.018	0.019
-0.029	-0.008	0.06
0.046	0.051	0.044
0.025	0.088	0.024
0.01	0.022	0.053
0.031	0.03	0.03
0.028	0.069	0.018
0.018	0.046	0.048
0.051	0.027	0.035
0.044	0.055	0.098
0.007	0.061	0.037
0.029	0.069	0.062
0.049	0.064	0.04
0.07	0.086	0.092
0.06	0.05	0.096
0.033	-0.001	0.056
0.042	0.034	0.034
0.102	0.061	0.1
0.049	0.042	0.046
0.074	0.049	0.022
0.013	0.045
-0.007	0.05
0.035	0.072
0.007	0.084
0.039	0.095
0.071	0.081
0.084	0.063
0.016	0.042
0.055	0.027
0.068	0.005
	0.098
	-0.005
	-0.015
	-0.007
	0.018
	0.098
	0.09
	0.099
	0.11
	0.059
	0.036
