# Supplementary material for: Mutation in the mitochondrial chaperone TRAP1 leads to autism with more severe symptoms in males
Source: EMBO Mol Med. 2024 Sep 27;16(11):2976–3004. doi: 10.1038/s44321-024-00147-6 (PMC11554806; doi:10.1038/s44321-024-00147-6)
Supplement: Supplementary file 5 — Source data Fig. 3 [file 44321_2024_147_MOESM5_ESM.zip › Figure 3/3G/social approach males.xlsx]

## Sheet: Figure 3 G
	MALES
	social												non-social
WT	110.72	54.68	124.08	64.64	98.28	136.32	83.12	73.4	53.96	64.56	51.8	76.24	52.4	89.04	29.56	40.4	58.84	66.36	80.08	56.68	48.4	56.84	25.04	59.68
Q641*	34.32	64.96	79.36	81.4	72.32		47.24	0.24	52.68	103.32			32.28	87.24	73.32	67.12	82.08		65.36	35.48	44.36	48.48
