# Supplementary material for: Mutation in the mitochondrial chaperone TRAP1 leads to autism with more severe symptoms in males
Source: EMBO Mol Med. 2024 Sep 27;16(11):2976–3004. doi: 10.1038/s44321-024-00147-6 (PMC11554806; doi:10.1038/s44321-024-00147-6)
Supplement: Supplementary file 5 — Source data Fig. 3 [file 44321_2024_147_MOESM5_ESM.zip › Figure 3/3H/social approach females.xlsx]

## Sheet: Figure 3 H
	FEMALES
	social																		non-social
WT		95.96	64.92	61.48	50.44	114.12	50.08	83.76		64.88	77.8	48.52	94.16	52.4	53	40.44	55.24	68.56		42.28	40.28	22.68	46.2	58.2	25.16	48.96		84.2	41.32	61.48	37.08	89.72	30.12	75.16	67.68	31.44
Q641*	69.04	63.44	57.4	41.08	43.16	36.2	59.68	48.64	11.32	49.32	76.68	55.84	110.72	33.16	34.52	32.64			58.64	59.44	46.64	41.2	29.32	21.6	63.28	51.48	18.28	27.36	60.56	41.08	49.92	42.28	29.6	72.12
