# Supplementary material for: Mutation in the mitochondrial chaperone TRAP1 leads to autism with more severe symptoms in males
Source: EMBO Mol Med. 2024 Sep 27;16(11):2976–3004. doi: 10.1038/s44321-024-00147-6 (PMC11554806; doi:10.1038/s44321-024-00147-6)
Supplement: Supplementary file 6 — Source data Fig. 4 [file 44321_2024_147_MOESM6_ESM.zip]

Archive with 46 entries (30 files):
- Figure 4/4A/
- Figure 4/4A/Figure 4A picture 1.tif
- Figure 4/4A/Figure 4A picture 2.tif
- Figure 4/4A/Figure 4A picture 3.tif
- Figure 4/4A/README.txt
- Figure 4/4B/
- Figure 4/4B/README.txt
- Figure 4/4B/spine density males.xlsx
- Figure 4/4C/
- Figure 4/4C/README.txt
- Figure 4/4C/spine length males.xlsx
- Figure 4/4D/
- Figure 4/4D/head width.xlsx
- Figure 4/4D/README.txt
- Figure 4/4E/
- Figure 4/4E/README.txt
- Figure 4/4E/spine area.xlsx
- Figure 4/4F/
- Figure 4/4F/Figure 4F  picture 1.tif
- Figure 4/4F/Figure 4F  picture 2.tif
- Figure 4/4F/Figure 4F  picture 3.tif
- Figure 4/4F/README.txt
- Figure 4/4G/
- Figure 4/4G/README.txt
- Figure 4/4G/spine density females.xlsx
- Figure 4/4H/
- Figure 4/4H/README.txt
- Figure 4/4H/spine length.xlsx
- Figure 4/4I/
- Figure 4/4I/head width females.xlsx
- Figure 4/4I/README.txt
- Figure 4/4J/
- Figure 4/4J/README.txt
- Figure 4/4J/spine area females.xlsx
- Figure 4/4K/
- Figure 4/4K/fEPSP slope males.xlsx
- Figure 4/4L/
- Figure 4/4L/fEPSP area males.xlsx
- Figure 4/4M/
- Figure 4/4M/paired pulse ratio males.xlsx
- Figure 4/4N/
- Figure 4/4N/fEPSP slope females.xlsx
- Figure 4/4O/
- Figure 4/4O/fEPSP area females.xlsx
- Figure 4/4P/
- Figure 4/4P/paired pulse ratio females.xlsx
