# Supplementary material for: Mutation in the mitochondrial chaperone TRAP1 leads to autism with more severe symptoms in males
Source: EMBO Mol Med. 2024 Sep 27;16(11):2976–3004. doi: 10.1038/s44321-024-00147-6 (PMC11554806; doi:10.1038/s44321-024-00147-6)
Supplement: Supplementary file 6 — Source data Fig. 4 [file 44321_2024_147_MOESM6_ESM.zip › Figure 4/4A/README.txt]

These are the maximal intensity projections of example z-stacks from confocal 
microscopy. For the Figure preparation the images were cropped and in some cases, the picture intensity was adjusted. 
picture 1 = WT
picture 2 = WT/Q641*
picture 3 = Q641*
