# Supplementary material for: Mutation in the mitochondrial chaperone TRAP1 leads to autism with more severe symptoms in males
Source: EMBO Mol Med. 2024 Sep 27;16(11):2976–3004. doi: 10.1038/s44321-024-00147-6 (PMC11554806; doi:10.1038/s44321-024-00147-6)
Supplement: Supplementary file 6 — Source data Fig. 4 [file 44321_2024_147_MOESM6_ESM.zip › Figure 4/4B/spine density males.xlsx]

## Sheet: Figure 4B
WT	WT/Q641*	Q641*
168.258	124.937	115.06
116.391	135.615	166.295
122.495	169.708	136.208
117.03	148.947	169.545
139.762	127.246	137.507
133.394	188.755	208.149
131.25	168.563	140.113
182.487	162.303	173.79
123.356	148.331	160.979
162.446	161.177	146.576
171.467	149.253	154.629
118.099	150.817	157.762
106.949	135.746	143.073
142.228	175.536	148.48
158.303	199.775	173.051
140.606	180.35	188.094
129.696	193.18	159.001
123.256	180.718	136.246
164.641	193.807	160.556
174.023	148.566	148.859
138.946	198.542	115.112
184.346	166.736	70.0578
183.9	185.939	172.301
130.076	162.33	194.562
150.454	238.216	176.476
140.803	231.819	234.542
174.136	175.47	153.904
128.226		182.238
115.867		152.043
168.785		128.018
172.439		175.387
167.614		184.135
145.899		120.717
130.63		161.808
154.743		164.803
		165.41
		136.793
		161.574
