# Supplementary material for: Mutation in the mitochondrial chaperone TRAP1 leads to autism with more severe symptoms in males
Source: EMBO Mol Med. 2024 Sep 27;16(11):2976–3004. doi: 10.1038/s44321-024-00147-6 (PMC11554806; doi:10.1038/s44321-024-00147-6)
Supplement: Supplementary file 6 — Source data Fig. 4 [file 44321_2024_147_MOESM6_ESM.zip › Figure 4/4C/spine length males.xlsx]

## Sheet: Figure 4 C
WT
0.537864	0.9722	0.955915	0.682241	0.421744	0.655375	0.912748	0.909368	0.601937	0.285982	0.704511	1.04142	0.899903	0.82723	0.536287	0.569728	0.930571	0.7	0.57745	1.31919	0.33573	0.849579	2.51505	0.480454	0.633738	0.804902	0.856051	0.858448	0.4937	0.253992	0.482995	0.76814	1.07235	0.548312	0.539823	1.33971	0.546282	1.20926	1.0015	0.737067	0.505389	0.354243	1.09419	1.54751	0.35	0.254743	0.514139	0.349739	0.518256	0.866295
0.637555	0.735077	0.258561	0.423857	0.98972	0.852499	0.632064	0.986812	0.597599	0.590232	0.377455	1.12415	0.618562	0.448615	0.445651	0.493543	0.335684	0.673187	0.410106	0.350829	0.655141	0.29233	2.86779	0.806061	0.353526	0.545783	0.919738	0.408086	0.496309	0.654226	0.69294	0.727161	0.63088	0.406192	0.28	0.776951	0.656444	1.475	0.523556	0.569911	0.42	0.576658	0.383664	1.18808	0.595571	0.366479	0.354012	0.559355	0.355057	0.562881
0.806878	0.7	0.608004	1.26631	0.959544	0.878318	0.57406	0.706446	1.42388	0.216861	0.705858	1.92447	0.429979	0.732578	0.841444	0.868279	0.589364	0.569814	0.566557	0.609436	0.841634	0.459286	1.00129	0.675234	0.697926	0.282015	0.590576	0.438052	0.70198	0.238442	0.506443	0.418542	0.810259	0.425398	0.589477	1.70227	1.11939	0.775939	0.484425	0.600653	0.754985	0.443068	0.778282	0.505266	0.564273	0.423373	0.489042	0.378914	0.645887	0.444986
0.490956	0.521253	0.28	0.438548	0.298912	0.901936	0.442614	0.593502	0.728472	0.564649	0.910678	1.46262	0.76307	0.866658	0.535409	0.358307	0.453359	0.366969	0.393671	1.19051	0.495228	0.762795	1.03829	0.572595	0.382852	0.572776	0.707106	0.612254	0.491604	0.496071	0.575441	0.374624	0.598003	0.358587	0.56773	0.825904	0.424625	0.929827	0.320743	0.377644	0.28	0.260349	0.489844	0.755655	0.409469	0.736998	1.00212	0.48851	0.429251	0.395994
0.435608	0.845235	0.290155	0.254743	0.305773	0.768911	0.401899	0.86342	0.405169	0.216025	0.446245	0.563737	0.283131	0.707036	0.775752	0.275986	0.714675	0.515086	0.409281	0.732195	0.522632	0.236477	0.736472	1.09731	1.01148	0.534284	0.615375	1.04854	0.492828	0.591164	0.632236	0.314704	0.687847	0.91048	0.782675	0.986185	0.590005	0.988957	0.330957	0.648221	0.395727	0.227258	0.623262	1.1137	0.374977	0.655802	0.42	0.32503	1.21044	0.158779
0.729372	0.740419	0.890444	0.334344	0.717179	0.396054	0.351332	0.313339	0.35	1.47449	0.323894	0.351853	0.771743	1.31968	0.753036	0.527469	0.590802	0.377169	0.378377	0.452954	0.795043	1.05141	1.12432	0.34526	0.459596	0.568933	0.606022	0.867071	0.658798	1.30443	0.56923	0.844812	0.215078	0.584119	0.366565	0.775319	0.563121	1.24741	0.524786	0.562268	0.579561	0.788944	0.640221	0.938096	0.851773	0.294113	0.541348	0.675056	0.717509	0.280895
0.484074	0.638337	0.38749	0.351529	0.511946	0.700223	0.645187	0.307463	0.411587	0.421765	0.371734	1.14253	0.215442	1.04052	0.337795	0.42	0.335287	0.353652	0.668704	0.365684	0.265919	1.05518	0.411583	0.421516	0.632811	0.386899	0.777841	0.425447	0.288961	0.511431	0.424424	0.862238	0.495554	0.842504	0.574209	0.493442	0.561229	1.2432	0.431555	1.00063	0.605078	0.23107	0.524945	1.20657	0.848216	0.812254	0.353433	1.74024	0.371891	0.669451
0.908275	0.925746	0.48041	0.575422	0.494858	0.752614	0.647156	0.35	0.286326	0.443068	0.573893	0.494961	0.359875	0.616652	0.905229	0.21	0.741003	0.43167	0.495028	0.502493	0.470182	0.720027	0.803292	1.40383	0.634788	0.203814	0.638461	0.35161	0.299933	0.210251	0.512437	0.663791	0.471103	0.684839	0.901722	0.856924	0.502749	0.376553	0.353477	0.480473	1.15208	0.330451	0.411647	1.08434	0.569654	1.05288	0.301298	0.854887	0.652638	0.365196
0.586801	0.869103	0.5497	0.662982	0.28	1.05811	0.600419	0.478198	0.506713	0.612624	0.71716	0.368494	0.302791	0.515206	0.63843	0.329351	0.803096	0.325926	1.55754	0.49	0.435351	0.427166	0.797504	1.11997	0.722958	0.677712	0.990619	0.424792	0.970578	0.518096	0.325111	0.645344	0.442351	0.638824	0.660784	1.20465	0.765257	0.533256	0.281474	0.801771	0.553801	0.50157	0.446576	0.999568	0.661919	0.387168	0.19571	0.42	0.353124	0.451229
0.815607	0.42606	0.516116	0.65508	0.277516	0.618903	0.523395	0.863124	0.14	0.518398	0.586052	0.855469	0.506727	0.49106	0.442351	0.138492	0.424625	0.814808	0.219546	0.359411	0.625391	0.298043	0.574945	0.766091	0.567065	1.03516	1.10784	0.217864	1.45024	0.844727	0.493274	0.808294	0.850272	0.256573	0.540366	0.855127	0.379526	1.44745	0.525322	0.510704	0.574621	0.792413	0.378828	0.493969	0.150424	0.379152	0.80058	0.283458	0.212814	0.654385
0.303815	0.770815	0.573026	0.63888	0.642163	0.588454	0.575059	0.212436	0.589957	0.392212	0.79029	0.44315	0.60748	1.25104	0.905402	0.210954	0.25324	0.562439	0.260163	0.22311	0.14	0.649567	0.860912	0.550938	0.864433	0.42	0.423879	0.843734	1.24228	0.748095	0.44813	0.885126	0.331151	0.642127	0.607899	0.716796	0.366479	0.42091	1.13649	0.533687	0.620128	0.229672	0.66603	0.378529	0.21	0.426134	0.507791	0.35	0.861026	0.282621
0.75647	0.731534	0.353261	0.281356	0.21	0.849329	0.377272	1.03372	0.708099	0.576517	0.539157	0.896014	0.305085	0.885255	0.385286	0.427718	0.187561	0.288077	0.509524	0.669134	0.950171	0.429084	0.564842	0.641879	0.545605	1.08873	0.933399	0.426685	0.155306	0.480533	0.44823	0.42	0.648345	0.58967	0.530943	1.17926	0.621744	1.20623	0.789442	0.398834	0.77591	0.254326	0.563608	0.218148	0.436701	0.235911	0.311476	0.75133	0.791071	0.71326
0.733282	0.597161	0.682209	0.547093	0.37745	1.00178	0.35	0.609799	0.33855	1.03676	0.445948	0.988055	0.915932	0.207011	1.14325	0.222333	0.308048	0.283812	0.790072	0.580541	0.454204	0.221535	0.841649	0.735985	1.18411	0.470273	0.370373	0.773909	1.31574	1.3634	0.237953	0.527992	0.576766	0.356473	0.429686	1.77605	0.428301	0.957331	0.381585	0.425241	0.236642	0.617855	0.786935	1.25914	0.37429	0.296352	0.776202	0.424818	0.575367	0.49
0.856705	1.68657	0.712153	0.555781	0.216602	0.307601	0.426446	0.298268	0.287735	0.388627	0.28268	0.377246	0.759573	0.366005	1.37035	0.532669	0.381441	0.570128	0.285265	1.14227	0.644686	0.388391	0.476222	1.00651	0.728491	0.362279	0.320961	0.470843	0.650254	0.558964	0.352483	0.505723	0.310766	0.397666	0.558169	0.535365	0.408055	0.497314	0.965427	0.490864	0.421249	0.600653	0.609536	0.91	0.979489	0.285408	0.332898	0.757721	0.354527	0.275552
0.477629	0.619252	0.461002	0.415677	0.229282	0.39589	0.450193	0.861705	0.767876	0.772722	0.336735	0.706781	0.502969	0.568891	0.434473	0.21	0.372409	0.277626	0.444405	0.530662	0.562047	0.430459	0.992764	0.794824	0.615626	0.657681	0.865956	0.705198	0.293719	0.927918	0.153349	0.255778	0.400031	0.225853	0.788923	0.669031	0.521706	0.14	0.510777	0.55933	0.21	0.54054	0.945094	0.304355	0.565759	0.14	0.478383	0.868686	0.305191	0.421598
0.715806	1.31609	0.244011	0.544042	0.71868	0.477728	0.432614	0.292904	0.57537	0.266107	0.42	0.728015	0.610225	0.787335	0.634585	0.482444	0.21	0.144031	0.229623	1.24147	0.517477	0.213074	1.41829	0.501541	0.532716	0.50988	0.470525	0.633045	0.761405	1.13078	0.501064	0.56129	0.344274	0.498417	0.289552	0.458218	0.150585	0.911243	0.435875	0.233782	0.651707	1.08182	0.421063	1.22043	0.516283	0.470384	0.632587	0.991597	1.07911	0.830212
0.283165	1.2392	0.673417	0.500746	0.257735	0.515417	0.429963	0.353844	1.03899	0.388635	0.212437	0.289377	0.385722	0.889785	0.460181	0.354832	0.423949	0.710979	0.14	0.778972	0.560592	0.439081	0.839043	0.755759	0.446048	0.280326	0.433994	0.6913	0.653409	0.49	0.574776	0.353568	0.344288	0.58571	0.735645	0.660926	0.322528	0.476907	0.99374	0.431752	0.510466	0.484359	0.438683	1.55546	0.580978	0.319249	0.806862	0.401812	0.505711	0.579825
1.06741	0.572657	0.447125	0.49374	0.302706	0.464414	0.354812	0.212737	0.49	0.63	0.518558	0.292559	0.80956	0.591212	0.875904	0.63312	0.510598	0.700228	0.362283	0.803258	0.712141	0.40029	1.40458	0.536719	0.566353	0.237343	0.635685	0.456974	0.999747	0.912003	0.504505	0.371891	0.681969	0.358698	0.50883	0.76524	0.457071	0.494789	0.726917	1.26195	0.616748	0.246989	0.857384	0.722899	1.15062	0.318524	0.571003	0.410352	0.884088	0.870778
0.39435	0.688501	0.561635	0.78712	0.498372	0.350807	0.438847	0.704677	0.371891	0.468264	0.50596	0.485423	0.657788	1.28916	0.482084	0.351724	0.433365	0.691529	0.431162	0.539991	0.644508	0.86661	0.45037	1.03052	0.203718	0.348005	1.01483	0.641759	0.283971	0.972083	0.661251	0.933777	0.858291	0.287295	0.459247	0.49	0.618407	1.1206	0.909001	0.42	0.569373	0.712482	0.56	0.639177	0.366532	0.42	0.421661	1.09465	0.789356	0.726483
0.759196	0.654321	0.179441	0.42	0.502188	0.461069	0.646634	0.829304	0.655094	1.14072	0.445148	0.42262	0.50684	1.0335	0.376	0.518234	0.217741	0.398178	0.581835	0.546732	0.451967	0.750936	1.21199	0.558516	1.26966	0.682033	0.420107	0.492959	1.42282	0.691852	0.678871	0.488071	0.999452	0.9459	0.447021	0.742077	0.630869	0.991495	1.10081	0.358818	0.727035	0.211356	0.711394	0.786277	0.517373	0.79005	0.291115	0.354117	0.572577	0.393672
0.444954	0.690513	0.491889	0.435965	1.01151	0.511342	0.63472	0.753933	0.57494	0.49	0.633671	0.504018	1.40436	0.323118	0.705719	0.37191	0.424214	0.420359	0.309821	0.685034	0.790333	0.593805	0.699723	0.92694	0.351268	0.340454	0.424813	0.871361	0.685762	0.895427	1.01724	0.917316	0.484637	0.318421	0.425031	0.416691	0.379807	0.889974	0.432402	0.365274	0.764846	0.443861	0.945297	0.707103	0.597766	0.560505	0.43302	0.360888	0.737553	0.776727
0.900178	0.930465	0.521563	0.284615	0.494581	0.3525	1.20415	1.01534	0.283081	0.661515	0.619362	0.740017	0.703608	1.42041	0.54365	0.450959	0.337108	0.8619	0.246984	0.615016	0.456048	0.520119	1.03262	0.704589	0.451624	0.498385	0.774196	0.570184	0.706645	0.289807	0.286972	0.739302	0.478507	0.37925	0.86539	0.583568	0.435543	0.506191	0.670793	0.155707	0.422139	0.775937	0.810044	0.657989	0.728561	0.477907	0.290328	0.562829	0.335172	0.20892
0.421058	0.709884	0.793803	0.405162	0.548594	0.364893	0.545652	0.391714	1.65829	0.918564	0.454411	0.622757	0.433611	0.548891	0.523527	0.595058	0.457396	0.50296	0.359658	0.365191	0.778209	0.495487	0.617009	0.25131	0.638497	0.283081	0.487571	0.394398	1.10102	0.557042	1.05298	0.577812	0.384455	0.428161	0.394153	0.212562	0.658537	1.0321	1.05077	0.505374	1.33198	0.36928	0.486191	1.3397	0.404972	0.274176	0.619439	0.511689	0.587212	0.426528
0.70392	0.983257	0.660024	0.494209	0.494741	0.177106	0.536459	0.851127	0.579659	0.222745	0.359345	0.645544	0.866294	0.351235	0.625425	0.95799	0.146393	0.561277	0.268218	0.563223	0.645816	1.16861	0.655468	1.02677	0.31479	0.638058	0.493624	0.21	0.424625	0.43302	0.602204	0.428591	0.483463	1.38449	0.21318	0.618535	0.616334	0.977021	0.870433	0.797943	0.969726	0.817803	0.425447	1.13922	0.51904	0.561598	0.66209	0.355622	1.03359	0.300213
0.236677	0.557945	1.39281	0.727351	0.303341	0.538065	1.35462	0.780511	0.356159	0.68633	0.316844	0.775824	0.465128	0.794255	0.866507	1.33173	0.584246	0.847971	0.386325	1.12822	0.500172	0.934206		0.721309	1.11937		1.05764	0.632952	0.705207	0.357937	0.637105	0.673578	0.44106	0.471797	0.723082	1.05222	0.580463	0.486096	0.613831	0.726546	0.859626	0.274619	0.561216	0.718844	0.56	0.286196	0.599963	0.421274	0.600927	0.283158
0.536708	0.694087	0.783887	0.566783	0.347068	0.560652	0.497878	0.229643	0.358698	0.832635	1.02384	0.460041	0.442418	0.706021	0.998893	0.505795	0.422209	0.902962	0.820897	1.01798	0.657824	0.42		0.220382	0.559699		0.801757	1.05262	0.660088	0.493897	0.440453	0.407865	0.52416	1.37329	0.49485	1.13095	0.498879	0.633222	1.29219	0.361983	0.952058	0.353389	0.489726	0.61001	0.704756	0.282214	0.777018	0.957946	0.705673	1.1162
0.643872	0.707838	0.642808	0.470738	0.420558		0.529113	0.210142	0.304866	0.57758	1.03418	0.391663	0.237327	0.433925	0.940917	0.507249	0.285589	0.191243	0.915152	1.07458	0.803248	0.366359		0.522543	0.718573		1.02819	0.828292	0.507114	0.579012	0.42	0.864766	0.29723	0.558194	0.42	0.59187	0.433388	0.899786	1.06069	0.351362	0.49108	0.621169	0.876835	0.628002	0.582146	0.428804	0.661924	0.318421	0.927023	0.319454
0.84139	0.857716	0.588516	0.671669	0.353091		0.401594	0.291988	0.282429	0.284689	0.776831	0.760613	0.496169	0.17671	0.421523	0.620533	0.493672	0.293194	0.531647	1.11138	0.985509	0.469798		0.8529	0.633953		1.06406	0.439034	0.451677	0.601138	0.723045	0.649926	0.25472	0.534457	0.302881	0.566656	0.924741	0.430569	0.988141	0.268211	0.883671	0.920107	0.308554	0.479766	0.963175	0.286958	0.21	0.459964	1.17766	0.657961
0.616594	0.594179	0.465005	0.421174	0.37664		0.584369	0.852695	0.501541	0.49	0.947927	1.04933	0.356527	0.952506	0.454855	0.83491	0.449366	0.754081	0.572247	1.19	0.42405	0.45665		0.990088	0.623889		0.584472	0.477731	0.724934	0.730679	0.299255	0.591025	0.258858	0.77236	0.291419	1.32035	0.713105	0.413494	1.05283	0.504509	0.697818	0.27229	0.429035	1.29203	0.569808	0.144817	1.26631	0.847052	0.84636	0.516404
0.496311	0.916426	0.61732	0.287876	0.211594		0.828625	0.831255	0.441274	0.64795	0.633178	1.32463	0.640492	0.57919	0.63984	1.09974	0.308697	0.772299	0.516528	1.59825	0.888617	0.56151		0.478248	0.170316		0.605707	0.832057	2.30486	0.627791	0.873127	1.04304	0.516177	1.11686	0.35	0.951375	0.821385	0.468162	1.05268	0.373778	0.64709	1.02867	0.545664	1.03874	0.852038	0.569026	0.803232	0.973613	0.393536	0.655086
0.140452	0.596231	0.43642	0.301976	0.422621		0.571861	0.337981	0.844669	0.28	0.426709	1.06516	0.254618	0.465822	0.846475	0.851492	0.454945	0.426782	0.332063	0.907916	0.503945	1.00243		0.523572	0.434282		0.933636	0.579199	0.427121	0.984008	0.415102	0.164113	0.504505	0.858869	0.423431	0.290328	0.916174	0.517779	0.301877	0.500217	1.02299	0.36433	0.113122	0.7	0.269135	0.706845	0.49	0.351342	0.677116	0.712671
1.24069	0.427914	0.37258	0.602235	0.301078		0.430878	0.560834	0.457878	0.890924	1.1733	0.889909	0.661483	0.505119	0.508891	0.327668	0.525751	0.377644	0.698251	1.14596	0.877447	0.388769		0.674673	0.497316		0.422484	0.53898	0.433042	1.04156	1.95177	1.10903	0.35	0.505021	0.591659	0.661271	0.483029	0.409564	0.797837	0.856452	0.361348	0.29859	0.353734	0.853535	0.357743	0.879372	0.374262	0.585072	0.270732	0.529059
0.635469	0.50373	0.635362	0.299103	0.719356		0.383987	0.790113	1.12006	0.570175	0.377402	0.299041	0.560505	0.648223	0.650023	0.4919	0.4289	0.313586	0.274633	0.767997	0.305036	1.10695		0.941386	0.975875		0.471004	0.49182	0.630937	0.682774	0.713035	0.21	0.280096	0.616342	0.599196	0.478916	0.366969	1.20443	0.815043	0.36584	0.376131	0.43726	0.744665	0.711088	0.289355	0.449068	0.14	0.499407	0.774578	0.931758
0.873582	1.06152	0.671774	0.394656	0.421624		0.499828	0.398913	1.23886	0.568195	0.449813	0.777149	0.490819	0.568419	0.779236	0.536145	0.275401	0.542918	0.375401	2.18819	0.492591	0.489695		0.673626	0.280736		0.429159	0.707064	0.770979	0.506806	0.341895	0.684144	0.554453	0.894128	0.310722	0.781168	0.42	0.662926	0.477715	0.469434	0.797118	1.09294	0.64748	0.554884	0.841475	0.235738	0.363845	0.655154	0.66361	0.210266
0.196506	0.638578	0.781454	0.383395	0.701308		0.778494	0.32137	1.48505	0.328515	0.48823	0.353652	0.266107	0.76161	0.847219	0.783379	0.276566	0.612554	0.590928	1.12432	0.390341	0.44396		1.07315	0.344309		0.445355	0.718374	0.933719	0.959289	0.579673	0.554547	0.235385	0.776762	0.49	1.04921	0.258559	0.685966	0.143235	0.704256	0.894778	0.696704	0.614863	0.952554	0.353653	0.451775	0.318736	0.45569	0.803835	0.45394
0.829993	0.372692	0.492486	0.94333	0.534255		0.335318	0.213185	0.717689	0.435284	0.576046	1.09076	0.416691	0.566994	1.07422	0.56589	0.192974	0.720928	0.580419	1.1529	0.821311	0.191277		0.761722	0.56127		0.426687	0.353225	0.648653	0.71713	0.316822	0.354102	0.235	0.583346	0.21139	0.426303	0.353907	0.525544	0.681003	1.14433	0.645678	0.455134	0.494789	0.764513	0.499083	0.49	0.441835	0.703133	0.520983	0.234414
0.146255	0.510466	0.695084	0.562326	0.345815		0.829876	0.943259	0.204291	0.730391	0.786128	1.05322	0.26337	0.269676	0.835722	0.226093	0.182794	0.48375	1.14108	1.05801	0.462683	0.575441		0.468264	0.557496		0.821905	0.695762	0.379536	0.513103	0.524874	0.550245	0.56118	0.76732	0.999558	0.570984	0.436496	0.187115	0.493692	0.42	0.989913	0.342836	0.583903	0.969281	0.600653	0.506531	1.10965	0.848271	0.40121	0.558146
0.627865	0.429456	1.09256	0.280357	0.571306		0.89711	1.15933	0.879206	0.449931	0.639092	0.858727	0.211205	0.572765	0.755886	0.33404	0.453862	0.562093	0.506124	0.91232	0.251861	0.481564		0.40872	0.737431		0.63	0.634239	0.68798	0.355915	0.599368	0.567767	1.66913	0.843553	0.612542	1.27918	1.11437	1.13141	0.905383	0.306675	0.49442	0.715471	0.551205	0.548388	0.568565	0.225769	0.922168	0.505119	0.488509	0.752933
0.713495	0.760319	0.499332	0.423594	0.512497		0.504269	0.553705	0.652064	0.314708	0.352903	0.499968	0.453225	0.491745	0.825146	0.57676	0.293257	0.32393	0.477128	1.23695	0.63698	0.423363		0.884677	0.928973			0.637204	0.367108	0.58643	0.943803	0.645156	0.331664	0.147429	0.687737	1.25119	0.403353	0.720241		0.523084	0.645373	0.944137	0.43305	0.229824	0.915104	0.519207	0.21	0.702641	0.608962	0.536016
1.10022	0.563171	1.17857	0.77892	0.547675		0.49	0.426394	0.721362	0.579726	0.516016	0.427449	0.774107	0.55576	0.621979	0.306254	0.352118	0.353433	0.561319	1.47666	0.912982	0.56		0.92394	0.42			0.871536	0.28	0.805588	0.742542		0.375849	0.744705	0.662021	0.702087	0.71953	0.561052		0.550548	0.469786	0.400828	0.575249	0.666251	0.496794	0.348465	1.36979	0.638542	0.349752	0.49918
0.420939	0.387497	0.548849	0.793483			0.643828	1.07388	0.270514	0.457337	0.56693	1.20219	0.400798	1.12617	0.493223	0.213592	0.424201	0.23973	0.445936	1.02604	0.581104	0.493756		1.22046	0.326851			0.688344	0.574423	0.510466	0.358009		0.64664	0.949752	0.680905	0.658434	0.297981	0.362967		0.353704	0.721364	0.143972	0.245817	0.756108	1.21955	0.268987	0.405581	1.32778	0.532951	0.48877
0.700979	1.20851	0.308915	0.445761			0.657824	0.320908	0.830265	0.251319	0.70533	0.902145	0.212264	0.621196	1.0213	0.360704	0.497015	0.548607	0.703583	0.820153	0.648715	0.708041		1.05294	0.504473			0.733946	1.20602	0.553235	0.416687		1.1138	0.649636	0.220432	1.6229	0.282492	1.04014		0.940777	0.882113	0.834353	1.11353	0.380193	0.835169	0.445116	0.438842	1.19425	0.40006	1.1798
0.672361	0.490503	0.305345	0.655172			0.461027	0.287029	0.269501	0.830444	0.75346	0.28	0.29615	0.50756	0.756719	0.434386	0.251907	0.454356	0.216469	1.54846	0.776746	0.404501		0.969055	0.376814			0.702304	0.43736	0.736604	0.291675		1.0332	0.758668	0.482608	0.849056	0.544285	0.521037		0.141703	0.282761	0.512207	0.384325	0.849614	0.452561	0.211281	0.607795	1.68207	0.62362	0.809677
1.22761	0.360008	0.49541	0.449068			0.347808	0.975162	0.515874	0.655588	0.656535	1.81692	0.479277	0.466295	1.32	0.869991	0.141959	1.18173	0.398402	0.697798	0.385146	0.502709		0.396154	0.481769			0.23013	0.478207	0.737904	0.14204		0.571099	0.405488	0.332099	0.584874	0.465396	1.10467		0.14	0.50296	0.534951	0.423087	0.506113	0.678908	0.503985	0.506212	0.282837	0.49	0.220379
0.722932	0.42	0.563429	0.63851			0.576029	0.486842	0.44999	1.08299	0.49	0.981998	0.560954	0.540109	0.564638	0.361122	0.42	0.708435	0.644041	0.513363	0.558579	0.592368		0.772981	0.770111			0.325111	0.657825	1.16403	0.669348		0.162796	0.363748	1.02031	0.49168	0.602739	0.379954		0.42	0.30889	0.548607	0.872885	0.351464	0.576685	1.3157	0.833238	0.368926	0.791286	0.351756
0.359617	0.89831	0.736354	0.42			0.456689	1.05073	0.290154	1.19047	0.532556	0.632608	0.705374	0.639317	0.42	0.353093	0.364784	0.28	0.562295	1.37083	0.425787	0.462541		0.561633	0.799003			0.357752	0.465128	0.848342	0.411094		0.369558	0.605247	0.912156	0.646815	0.56	0.596824		0.836433	0.353734	0.424095	0.863984	0.437857	0.68829	0.498904	0.45473	0.724874	0.598369	0.41469
0.578034	0.699971	0.277626	0.575019			0.521232	0.983093	0.369617	0.448994	0.44396	0.438777	0.53868	0.917532	0.521935	0.654246	0.474383	0.21	0.476638	0.422339	0.644942	0.334819		0.141534	1.07378			0.565372	0.84025	0.750905	0.765752		0.42583	0.686794	0.505394	0.420723	0.636654	0.604854		1.12809	0.498896	0.570113	0.769476	0.291151	1.05499	0.50794	0.359665	0.84213	0.624311	0.47841
0.942975	0.996153	0.737942	0.855482			0.645412	0.572319	1.08885	0.587104	0.42306	0.691192	0.580347	1.43658	0.922123	0.231005	0.353756	0.386956	0.830718	0.541198	0.585277	0.56883		0.733283	0.607205			0.394589	0.448447	0.925935	0.328845		0.50208	0.573103	0.850019	0.643375	0.522736	1.0834		0.972024	0.791176	0.907298	0.511872	0.429991	0.562276	0.561376	0.450463	0.537115	0.242556	0.42426
0.776285	0.562318	0.42598	0.35			0.553453	0.322326	0.781926	0.934637	0.45463	0.660166	0.852215	0.58816	0.817655	0.639015	0.564227	0.523572	0.497912	0.90756	0.327227	0.533514		2.08925	1.07704			0.359875	0.843871	0.931129	0.45677		0.353284	0.70647	0.497748	0.562026	0.423225			0.341953	0.321704	0.45551	0.607603	0.394188	0.481894	0.655322	0.69285	0.494335	0.216052	0.508685
0.984038	0.947478	0.866392	0.508569			0.4937	0.651578	0.609623	0.796769	0.497762	1.22397	0.294115	0.649926	0.860254	0.385676	0.445608	0.875955	0.489164	0.710887	0.161479	0.293366		0.692301	0.794758				0.290537	0.890899	0.679639		0.616606	0.496898	0.150274	1.0218	0.281356			0.80151	0.210191	0.815427	0.364957	0.551209	0.715144	0.421683	0.422854	0.891538	0.806437	0.42
1.08342	0.692113	0.572196	0.21			0.79847	0.794115	0.524434	0.77591	0.501756	0.93014		0.334984	1.19493	0.449068	0.515671	0.141771	0.564954	0.793306	0.581044	0.969091		0.927271	0.750361				0.59816	1.00673	0.972037		0.693322	0.538767	0.50386	1.17772	0.291909			0.366668	0.347454	0.752982	0.28	0.488899	1.03546	0.322835	0.850137	0.353397	0.640877	0.630674
0.56	0.690716	0.329096	0.583325			0.640819	0.276858	0.366496	0.791477	0.844322	0.511997		0.280473	0.84342	0.203741	0.520439	0.735835	0.415414	1.4641	0.54979	0.565009		0.767176	1.3737				1.27313	1.01735	0.431387		0.281402	0.712532	0.716438	0.651256	0.339477			0.21	0.491507	0.847079	0.269926	0.650034	0.577892	0.346239	0.916708	0.643358	0.21	0.141748
0.512277	0.689845	0.355431	0.313272			0.694015	0.637538	0.709775	0.405524	0.491983	1.0573		0.709096		0.499204	0.615546	0.35	0.44023	1.83938	0.615396	0.223893		1.22629	0.691278				0.291406	0.645823	0.309279		0.514681	1.21734	0.577598	0.354532	0.499979			0.405469	0.960183	0.417106	0.559846	0.605878	0.632075	0.330913	0.44699	1.02385	0.423921	0.805106
0.707626	0.400245	0.423056	0.75164			0.625433	0.260576	0.635594	0.388027	0.497122	1.06018		0.449754		0.913963	0.493861	0.553619	0.36052	0.369194	0.48432	0.877377		0.734687	0.565059				0.510435	0.518261	0.312481		0.395685	0.617483	0.441216	0.659985	0.988213			0.352418	0.472026	0.793621	0.560385	0.659257	0.560742	1.11627	0.423424	0.705311	0.493882	0.796704
0.704768	0.87669	0.140007	0.826607			0.23352	0.864069	0.172151	0.664388	0.780771	0.956445		0.567696		0.467378	0.69485	0.505967	0.496338	0.637249	0.199532	0.843703		0.834547	0.51863				0.499145	0.828411	0.971384		0.53082	0.408568	0.498945	0.508883	0.254743			0.633682	0.4937	1.22755	0.403873	0.448421	0.815983	0.423344	0.784301	0.556756	0.214513	0.471371
0.721166	1.13804	0.329917	0.457499			0.748279	0.211138	0.384506	0.376211	0.171765	0.538311		0.368802		0.780872	0.383022	0.773957	0.510983	0.671836	0.496257	0.431575		1.06539	0.540722				0.21	0.852515	0.35		0.353837	1.39137	0.42	0.840438	0.21			0.489042	0.592937	0.815217	0.389468	0.968017	0.581085	0.629041	0.383322	0.452177	0.636594	0.42
0.773044	0.717779	0.421545	1.88058			0.77	0.486611	0.508021	0.637422	0.42111	0.697659		0.647781		0.518341	0.63998	0.643802	0.323729	0.990047	0.545296	0.736529		0.513975	0.555835				0.624311	1.25426	0.449843		0.628783	0.783166	0.56	0.708789	0.569845			0.401099	0.647506	0.445364	0.98122	0.708014	0.728634	0.810651	0.419194	0.958678	0.306994	0.582136
0.725326	1.09553	0.411411	0.553397			0.264937	0.643324	0.141667	0.64024	0.477586	0.648926		0.353543		0.494203	1.1026	0.595561	0.433554	0.711553	0.701368	0.602662		0.365566	0.579529				0.445651	0.786349	0.551961		0.45614	0.482971	0.21	0.664223	0.505389			0.660632	0.786322	0.772682	0.227167	0.616396	0.141667	0.501814	0.376723	0.54404	0.806809	0.213693
0.56	1.30255	0.414036	0.801324			0.285481	0.763414	0.298348	0.636632	0.511591	0.914946		0.872335		0.583903	1.2416	0.206998	0.469693	2.2473	0.567636	0.31867		0.471428	0.664889				0.584869	0.582577	0.316159		0.46579	0.512617	0.42	0.688344	0.225199			0.143051	0.617737	0.786255	0.711246	0.389084	0.782738	0.451485	0.558293	0.195599	0.568317	0.470031
0.42	1.40095	0.35	0.42			0.73019	0.777617	0.478679	0.21	0.512638	0.492163		0.967099		1.18117	0.434534	0.593357	0.499145	0.32568	0.49694	0.40815		0.720548	0.384782				0.364234	0.931108	0.4702		0.677252	0.549946	0.35	0.310632	0.28			1.1407	0.358292	0.463753	0.598329	1.23067	0.615705	0.90092	0.490443	0.781361	0.824914	0.606523
0.479407	1.28352	0.312395	0.524474			1.02761	1.15813	0.365791	0.275256	0.522204	0.216383		0.328674		1.07	0.284343	0.487601	0.508021	0.631688	0.511039	0.572319		0.231912	0.768364				0.400657	0.799545	0.636192		0.351494	0.368808	0.42	0.766372	0.377183			0.568807	0.350383	0.982109	0.864553	0.786193	0.832909	0.272299	0.35	0.304315	0.35053	0.793762
0.282234	1.08939	0.546138	1.1902			1.10979	0.757147	0.514222	0.751751	0.473178	0.493104		1.28739		0.903069	0.815114	0.671989	0.419023	1.35743	0.492441	0.852384		0.695222	0.443553				0.286591	0.216241	0.94389		0.345012	0.851091	0.28	1.45724	0.378937			0.69414	0.622038	0.49	0.527772	0.722352	0.555781	0.387745	0.704256	0.521876	0.51512	0.447405
1.29183	0.997069	0.369454	0.952603			0.629115	0.223084	0.216032	0.663793	0.581213	0.518778		0.284998		0.66087	0.574955	0.144069	0.35	0.492345	0.21	0.649849			0.511243				1.14048	0.497827	1.22666		1.01488	0.421848	0.56	0.7763	0.568894			0.620666	0.154887	1.06385	0.14	0.661792	0.217247	0.411608	0.292225	0.49354	0.676052	0.343794
0.731919	0.487016	0.542436	0.491051			0.842134	0.290457	0.523496	0.846997	0.424017	0.614014		0.63816		0.492007	1.17342	0.275854	0.562673	0.439671	0.433524	0.933586			0.461601				0.29239	0.423921	1.04762		0.282484	0.833626	0.35	0.693908	1.20693			0.658847	0.431412	0.40518	0.430018	0.861971	0.720006	0.359875	0.336735	0.991864	0.845491	0.539877
0.482904	1.05717	0.431268	0.845625			1.12363	0.242948	0.359411	0.696118	0.581668	0.785366		0.532915		0.564649	1.13505	0.566019	0.542034	0.506751	0.771195	0.555399							0.569373	0.78565	0.381536		0.491848	0.7969	0.49	0.725082	0.472521			0.466809	0.49655	0.59957	0.355981	0.642757	0.542754	0.430823	0.386843	0.35	0.424847	0.801257
0.656655	0.575809	0.621971	0.735754			0.56895	0.282621	0.642913	0.752152	0.562283	0.661515				0.515923	0.771756	0.192974	0.380574	1.47403	0.520673	0.21							0.370366	0.68221	0.562014		0.323331	0.381198	0.77	0.643716	0.257055			0.286438	0.630565	0.148352	0.650687	0.935827	0.423376	0.652211	0.689301	0.569299	0.720986	1.00703
0.548607	0.968479	0.486753	1.02358			0.42	0.260215	0.483114	0.763587	0.350814	0.564254				0.532991	1.27927	1.11954	0.281404	0.536807	0.14	0.631091							0.70248	0.872105	0.368892		0.35	1.15473	0.56	0.808079	0.497443			0.502002	0.63029	0.955142	0.511274	1.06692	0.317843	0.909549	0.920288	0.788056	0.602892	1.33661
0.953893	1.06712	0.633757	0.701753			0.789017	0.56	0.220144	0.854003	0.492837	1.49043				0.937577	0.66404	0.959371	0.285906	0.476234	0.584344	0.418473							0.42861	0.730957	0.653313		0.63504	0.463544	0.35	0.251086	0.32498			0.980963	0.298043	0.184222	0.367059	0.966187	0.995308	0.817544	0.484218	0.979979	0.516616	0.143512
0.910561	0.499083	0.724441	0.936347			0.394164	1.05263	0.42	0.684144	0.423301	1.14119				0.56	0.415542	0.489194	0.35	0.50174	0.56706	0.246411							1.2239	0.564889	0.919758		0.360336	0.477186	0.28	0.512174	0.404972			0.633789	0.357896	0.226315	0.591886	0.872425	0.21	0.483485	0.283081	1.1753	0.491633	0.529246
1.1403	0.510856	0.371018	1.13596			0.631824	0.438777	0.226804	0.84	0.302756	0.568761				0.500374	0.21	0.623177	0.687303	0.480192	0.471658	0.461601							0.540359	0.410806	0.636237		0.962853	0.281356	0.35	1.32002	0.407598			0.280551	0.38528	0.521993	0.631709	0.23408	0.289795	0.222876	0.776653	1.20995	0.3708	0.520975
0.690513	0.81863	0.657433	0.294848			1.41519	1.26	0.499386	0.690811	0.429975	0.830053				0.505856	0.34484	0.346664	0.919133	1.55667	0.526517	0.389709							1.47201	0.577181	0.500817		1.11074	0.34665	0.63	0.814989	0.179343			0.269135	0.42242	0.602418	0.596639	0.800998	0.351971	0.141173	0.790735	0.480719	0.572594	0.701821
0.310441	0.742431	0.501663	0.433205			0.828045	0.776984	0.245243	0.63205	0.420998	0.713803				0.337901	0.359329	1.13689	0.500144	0.35	0.414778	0.427325							0.52064	0.393738	0.717607		0.391533	0.346041	0.35	0.490549	0.128953			0.72287	0.493285		0.382865	0.851584	0.672239	0.758705	0.38863	0.881755	0.353314	0.387597
1.13061	0.692371	0.383322	0.43366			0.794841	0.420594	0.725765	0.635886	0.569894	0.285408				0.451961	0.213099	1.15655	0.307601	0.428735	0.562208	0.42							0.428574	0.517337	0.8171		1.1889	0.524462	0.63	0.823531	0.295127			0.551766	0.341606		0.211374	0.909613	0.415888	0.410794	1.30559	0.357945	0.71008	0.35
0.516197	1.96446	0.274223	0.776057			0.288353	0.288329	0.360947	0.585207	0.737295	0.505119				0.358186	0.631476	0.365485	0.654378	0.401845	0.704642	0.809087							0.43131	0.850242	0.358411		0.363083	0.634443	0.7	0.84457	0.765781			0.916256	0.693802		0.5559	0.656474	1.14246	0.502622	0.561012	0.21	0.531654	0.256307
0.989724	0.434858	0.366479	1.01201			0.684387	0.847046	0.822976	0.798306	1.14701	0.421249				0.140233	0.557207	0.723529	0.409853	1.19784	0.434891	0.67104							0.312986	0.494379	0.803866		0.743015	0.311943	0.63	1.35436				0.250644	0.501541		0.578936	1.25932	0.656877	0.180334	0.625197	0.492313	0.597711	0.29892
1.25168	0.645587	0.251672	0.612151			0.421284	0.433782	0.275663	0.919392	0.876473	1.42803				0.615778	0.717278	1.04392	0.216211	0.363005	0.614122	0.369332							0.800492	0.282837	0.485218		0.42	0.619372	0.35	0.342766				0.561007	0.318696		0.709472	0.443287	0.422912	0.858768	0.634067	0.701521	0.886698	0.427932
0.558679	0.397795	0.285832	0.724497			0.654229	0.522324	0.902899	0.89782	0.445704	0.975074				0.42	0.502362	0.722	0.605687	1.15155	0.427428	0.426578							0.49	0.380284	0.300543		0.517353	0.629547	0.28	0.567781				0.594036	0.431746		0.428449	0.77922	0.334697	1.45302	0.433889	1.01628	1.11559	0.661475
0.373698		0.410805	0.409627			0.766174	0.386781	0.962945	0.669788	0.429794	1.08704				0.500993	0.479913	1.23524	0.500248	1.21085	0.837672	0.360662							0.373435	0.865295	0.980779		1.05003	0.53205	0.49	0.768568				0.311648	1.03204		0.28	0.814019	0.50157	0.525686	0.213778	0.501647	0.512954	0.284401
0.784952		0.563536	0.562221			0.570321	0.275105	0.397452	0.397084	0.35	0.421094				0.351019	0.452913	0.628778	0.677305	0.565011	0.56	0.637259							0.682276	0.491796	0.223867		0.470818	0.56815	1.26	0.668467				0.224887	0.427992		0.251148	0.417153	0.809377	0.560385	0.22591	0.424164	0.564649	0.63482
0.552875		0.549114	0.957709			1.27094	1.32459	0.285832	0.57729	0.548742	0.564187				0.140168	0.394707	0.427964	0.741217	0.35199	0.347416	0.602647							0.487704	0.314708	0.502434		0.423202	0.2559	0.42	0.717926				0.440574	0.510369		0.236681	0.555214	0.558706	0.710989	0.423376	0.795219	0.563135	0.385911
0.655671		0.28142	0.727118			0.772768	0.59001	0.403605	0.458876	0.425703	0.42593				0.357864	0.499353	0.497097	0.251783	0.715005	0.499348	0.304583							0.233296	0.576204	0.407153		0.534409	0.84876	0.42	0.445888				0.327788	0.560089		1.3449	1.37754	0.352483	0.736405		0.271662	0.670242	0.641539
0.612483		0.21	0.665795			0.634328	0.371656	0.374624	0.485336	0.350258	0.315994				0.58853	0.712427	0.353973	0.430459	0.365532	0.297905	0.300211								0.67983	0.857945		0.747385	0.42	0.42	0.461039				1.24481	0.366969		0.558189	0.882574	0.766505	0.490591		0.985137	0.214623	0.368826
1.08819		0.556006	0.45137			0.928071	0.744151	0.291326	0.351948	0.471475	0.509085				0.734683	0.430282	0.992924	0.28	0.62904	0.562755									0.587195	0.430754		0.696127	0.493749	0.49	0.494689				0.670915	0.660302		0.973349	0.992614	0.50756	0.715528		0.672566		0.35754
0.925648		0.581346	0.635254			0.582206	0.353139	0.874139	0.572774	0.520777	1.77871				0.804936	0.377795	0.400952	0.352383	0.84595	0.462639									0.709448	0.643532		0.772088	0.410931	0.49	0.634724				0.593039	0.537453		0.618212	1.23858	0.7	0.374321		0.892792		0.734946
0.303466		0.563161	0.49			0.28	1.14269	0.608195	1.00312	0.789861	0.592235				1.05636	0.487792	0.14	0.617158	0.977506	0.901116									0.830796	0.565592		0.998556	0.790036	0.21	0.884424				0.503843	0.514238		0.423099	0.843826	0.549068	0.452906		1.05618		0.696085
0.780852		0.448028	0.49644			0.212381	0.921389	0.655375	0.347539	0.43366	0.255637				0.836905	1.26489	0.45526	0.320229	0.762134	0.75139									0.414684	0.585756		0.717094	0.444932	0.28	0.655582				0.678746	0.364241		0.598543	1.27644	0.372874	0.563474		0.334708		0.588577
0.824177		0.282462	0.771731			0.343197	0.797028	0.723762	0.454387	0.776846	0.932765				1.0093	0.865975	0.532631	0.465094	0.784646	0.596357									0.620941	0.3533		0.279238	0.706863	0.28	0.756363				0.289205	0.832954		0.649408	0.781594	0.54546	0.264089		0.590137		0.316884
0.434328		1.01694	1.09646			0.59378	0.751432	0.736796	0.397435	0.484658	0.908554				0.897189	0.35	0.869332	0.638955	1.35067	0.773636									0.572386	0.429251		0.84445	0.903059	0.42	0.529288				1.25074	1.87216		0.748934	0.496383	0.430919	0.142031		0.626522		1.20391
0.542726		0.307576	0.410505			0.56	0.548457	0.846441	0.495494	1.17761	0.845489				0.472567	0.801946	0.714879	0.392942	0.826002	0.286196									1.5093	1.12819		0.212999	1.07873	0.63	0.211541				0.807315	0.421748		1.07528	1.11834	0.261256	0.602468		0.387377		0.434526
0.81058		0.387706	0.423604			0.727045	0.441774	0.503342	0.81875	0.57596	1.05646				0.906536	0.494881	0.387811	0.144378	0.469295	0.357603									0.941688	0.627838		0.233296	0.56994	0.35	0.841067				0.770471	0.845212		0.58169	0.865567		0.35		0.425176		0.281414
0.996821		0.634541	0.450379			1.24744	0.354056	0.465913	0.321454	0.639589	0.90459				1.03753	0.558683	0.42	0.42	0.917527	0.282701									0.55049	0.713469		0.708122	0.443699	0.49	0.99829				0.371797	0.513536		0.520921	0.934594		0.523967		0.366832		0.91077
0.619166		0.703169	0.608584			0.742105	0.49371	0.432135	0.645613	0.509257	0.605054				0.820087	0.326805	0.440796	0.422955	0.501035	0.339319									0.376003	0.656114		0.568768	0.493897	0.56	0.501237				0.768184	0.487704		0.505541	0.632902		0.387507		0.35		0.447098
0.58444		0.244028	0.495055			0.773889	0.373399	0.283081	0.801763	0.714125	0.606365				0.728952	0.352864	0.640404	0.561379	0.840854	0.314858									0.378803	0.794307		0.478205		0.42	0.63163				0.29713	0.28539		0.825464	0.834024		0.413403		0.498175		0.66183
0.679584		0.282679	0.706199			0.745533	0.144403	0.667007	0.282627	0.576714	0.68181				0.374976	0.799042	0.367429	0.459653	0.351462	0.439762									1.08742	0.403481		0.412855		0.35	0.364067				0.488726	0.354102		1.09126	1.63752				0.585431		0.719474
0.634666		0.503117	1.66781			0.639933	0.460946	0.715199	0.211628	0.536073	0.6047					0.148745	0.143438	0.430562	1.59723	0.709221									0.654084	0.204291		0.277626		0.42	0.508179				0.564318	0.397452		0.614919	0.312486				1.57473		0.285097
0.269301		0.435838	0.549715			0.591177	0.630465	0.404267	0.300581	0.5902	1.23148					0.306233	0.384442	0.35277	0.969569	0.504616									0.35115	0.564954		0.894023		0.63	0.515837				0.836482	0.774092		0.452374	0.29273				0.630716		0.305682
0.742426		0.21	0.698362			0.309821	0.208342	0.56	0.586769	0.44735	0.911731					0.141613	0.316688	0.317955	0.773542	0.569159									0.3714	0.433097		0.457286		0.84	1.22483				1.1099	0.393315		0.351962	0.295262				0.387249		0.204471
0.47756		0.329709	0.395296			0.573724	0.814463	0.338447	0.622301	0.351971	0.996503					0.37485	0.42	0.49743	1.29356	0.364946									0.166025	0.479997		0.358191		1.4	0.94622				0.888865	0.846421		0.144203	0.523968				0.928698		0.492553
0.208656		0.434531	1.0104			0.677664	0.875922	0.366969	0.278958	0.299098	0.121924					0.35	0.441336	0.493816	0.494904	0.700947									0.444287	0.424533		0.281356		0.63	0.70022				0.531056	1.01114		0.627974	0.698343				0.581353		0.743524
0.388424		0.989459	0.553801			0.427629	1.14138	0.529186	0.784435	0.387632	0.251672					0.722388	0.820201	1.38182	0.722758	0.258371									0.771922	0.542444		0.350244		0.21	0.500058				0.575423	0.500834		0.306437	0.206837				0.410352		0.14
0.677546		0.355066	0.423376			1.12017	0.45544	0.576812	0.818381	0.562202	1.05425					0.331394	0.374463	0.56906	1.20338	0.382124									0.652646	0.510632		0.29468		0.28	0.423623				0.428071	1.25211		0.635069	1.00311				0.996019		0.353062
0.70039		0.540291	0.584197			0.428459	0.602463	0.59146	0.316957	1.45977	0.580549					0.41485	0.451803	0.400552	1.12848	0.43366									0.369026	0.424625		0.683061		0.77	0.669707				0.22359	0.650529		0.516635	0.707639						1.26744
0.625826		0.47827	1.27224			0.732439	0.582932	0.286196	0.513169	0.455157	0.562194					0.659911	0.369558	0.166737	0.342061	0.14									0.487561	0.854182		0.198934		0.7	0.789759				0.237049	1.19775		0.486048	0.490836						0.886727
0.45243		0.301475	1.13331			0.420713	0.632201	0.600653	0.48318	0.454816	1.12813					0.502897	0.654796	0.551564	0.559806	1.2147									1.15283	0.423202		0.392826		0.77	0.761776				0.433275	0.661496		0.403754	0.493274						0.413654
0.316824		0.140129	0.494564			0.676533	1.01476	0.476626	0.894059	0.14	0.617559					0.582027	0.620859	0.21	0.542061	0.598969									0.696619	0.657333		0.589887		0.98	1.09322				0.469786	0.39631		0.128711	1.52949						0.634618
0.682655		0.547488	0.843817			0.683524	0.73725	1.08172	0.445704	0.345831	0.772603					0.294056	0.938707	0.255348	0.677106	0.432407									0.278766	0.452276		0.624057		0.28	0.299179				0.532102	0.472946		0.356134	0.550488						0.287164
0.435037		0.593276	0.228252			0.668575	0.68442	0.593148	0.623459	0.353674	1.003					0.811198	0.366969	0.293423	1.2361	0.762755									0.571757	0.574813		0.786935		0.7	0.613944				0.549271	1.76693		0.377804	0.960739						0.35585
0.4688		0.373894	0.431273			0.620212	0.450482	0.437485	0.593657	0.506066	1.13189					0.655352	0.634526	0.368892	0.785202	0.840075									0.364893	0.414684		0.759131		0.28	0.768139				0.568664	0.843652		0.574208	0.742626						0.699488
0.462698		0.598442	0.629861			0.816956	0.632409	0.508698	0.49845	0.554741	0.44746					0.399844	0.407153	0.361648	0.487704	0.370686									0.873866	0.34102		0.426293		0.49	0.701346				0.872995	0.73973		0.427265	0.524668						0.497142
0.993397		0.355575	0.59671			1.20467	0.35115	0.733821	0.700845	0.796461	0.635773					0.374623	0.845535	0.861838	0.667111	0.307034									0.142583	0.789761		0.7		0.42	0.852647				1.0899	0.428574		0.489042	1.08794						1.75088
0.682411		0.633212	0.661286			0.64376	0.778892	0.41531	0.370715	0.75574	0.773957					0.599373	0.475175	0.361184	0.152148	0.51815									0.771187	0.899142		0.705476		0.42	0.572681				0.773407	0.632697		0.894905	0.857987						0.648521
1.08744		0.368419	0.210142			0.569373	0.592732	0.494862	0.769494	0.56164	0.429452					0.705374	0.918172	0.360063	0.42637	0.421761									0.405286	0.677812		0.55568		0.7	0.200746				0.71805	0.801319		0.357201	0.645587						0.419065
0.370226		0.290092	0.837919			1.12188	0.687738	0.449877		0.634887	0.859693					0.497959	0.579879	0.935833	0.824987	0.733082									0.211176	0.580284		0.559954		0.35	0.328259				1.10249	0.453979		0.486711	0.282887						0.212756
0.229282		0.42875	0.462927			0.97259	0.458337	0.390211		0.676109	0.422173					0.783323	0.857251	0.287117	1.18755	0.358818									0.615569	0.371		0.654515		0.42	0.351551				0.305407	0.480303		1.05944	0.69491						0.575071
0.387518		0.423012	0.834146			0.472117	0.545867	0.715639		0.353623	0.267902					0.499767	0.483418	0.534625	0.943928	0.921962									0.488701	0.437485		0.222311		0.28	0.23564				1.01561	0.984378		0.835674	1.0466						0.425941
0.830962		0.21436	0.630242			0.354542	0.351208	0.542218		0.35	0.313339					0.281798	1.09367	0.292205	0.864298	0.65262									0.29005	0.559729		0.21		0.7	0.423169				0.643953	1.02751		0.57242							0.662406
0.514238		0.284624	0.30958			0.158805	0.454165	0.625861		0.21	0.367501					0.787902	0.705576	0.533627	0.351332	0.296512									0.662837	0.657333		0.535582		0.49	0.571596				1.12467	0.42		0.143906							0.282781
0.806779		0.405389	0.481597			0.562295	0.496702	0.507279		0.287552	0.398362					0.491247	0.745033	0.554496	0.422014	0.857316									0.696304	0.349227		0.919951		0.84	0.775092				0.423407	0.362147		0.393019							0.761375
0.862408		0.582146	1.36423			0.21	0.776995	0.778478		0.56502	0.402281					0.522943	0.76407	0.644782	0.35	0.577043									0.817005	0.786209		0.425607		0.28	0.47756				0.274006	0.391459		0.867173							0.374968
0.745689		0.282733	0.495089			0.51904	0.355442	0.366532		0.54539	0.642976					0.486915	0.583867	0.37564	0.418671	0.434005									0.41839	0.374761		0.547939		0.49	0.690092				0.348484	0.470404									1.00421
0.881938		0.433252	0.868747			0.707957	0.583291	0.347589		0.444463	0.21556					0.476907	0.30388	0.420311	0.494277	0.289879									0.363268	0.656979		0.426289		0.56	0.524434				0.448879	0.295903									0.72433
0.225199		0.51622	0.355212			0.652764	0.476985	0.428441		0.366845	0.271325					0.691349	0.332818	0.355419	0.430823	0.582602									0.734961	0.724148		0.675095		0.56	0.567576				0.351968	0.87573									0.98717
1.31992		0.306733	0.76726			0.495992	0.843436	0.687717		0.375986	0.706099					0.574283	0.35624	0.421803		0.982015									0.291326	0.914842		0.284105		0.49					0.639262	0.275663									0.495841
0.231661		0.992496	0.499553			0.562918	0.784303	0.728176		0.474785	0.796921					0.362324	0.283865	0.439034		0.51904									0.964677	0.42		0.225031		0.35					1.24742	1.17187									0.62675
0.293988		0.28	0.397554			1.16745	0.719684	0.553641		0.34462	0.909714					0.45473	0.481555	0.910672		0.451915									0.491506	0.810704		0.695918		0.49					0.56	0.539816									0.283127
0.219761		0.215908	0.35841			0.513282	0.606628	0.358188		0.423718	0.404854					0.649285	0.486096	0.56		1.01171									0.423042	0.245985		0.512923							0.614529	0.48138									0.770452
		0.62924	0.579321			0.45387	0.940264	0.288114		0.521848	0.52804					0.538194	0.800278	0.328606		0.295248									0.345318	0.141653		0.665815							0.450224	0.514238									0.552907
		0.369723	0.484359			0.6902	0.637798	0.939523		0.436701	0.404972					0.702277	0.396017	0.399347		0.3272									0.499145	0.14215		0.844376							0.231263	0.722181									0.59933
		0.567656	0.531519			0.390671	0.854597	0.495853		0.49	0.521321					0.493546	0.797211	0.269698		0.391348									0.519145	0.705881		0.424688							0.418556	0.454387									0.882188
		0.849144	0.35675			0.343861	0.584972	0.468697		0.423502	0.533091					0.462947	0.462046	0.491136		0.600653									0.805468	0.337871		0.608534							0.158664	0.408382									0.540655
		0.567541	0.717456			0.232186	0.456664	0.496448		0.35	0.421761					1.63582	0.454564	0.44813		0.363418									0.766522	1.05984		0.702749							0.294378	0.648955									0.339172
		0.42	0.29728			0.489042	0.214421	0.468037		0.28	0.948616					0.640995	0.824671	0.218441		0.976229									0.492811	0.142308		0.391421							0.283081	0.567591									0.560171
		0.296921	0.695874			0.831483	0.449537	0.51874		0.333177	0.494407					0.702794	0.638804	0.417967		0.485736									0.60592	0.14356		0.77684							0.189046	0.451542									0.712976
		0.615214	0.665299			0.714211	0.286755	0.690119		0.429251	0.880873					1.01374	0.705041	0.533006		0.643386									0.558335	0.390341		0.423708							0.644121	0.795406									0.318736
		0.882689	1.02175			0.370947	0.314704	0.340782		0.723901	0.403243					0.637096	0.581366	0.518723		0.530611									0.647402	0.935897		0.822209							0.314704	0.571658									0.567479
		0.635703	0.381059			0.83027	0.501246	0.64154		0.509586	0.660466					0.45251	0.473706	0.532854		0.214171									0.686189	0.28		0.544607							0.621833	0.431268									0.594548
		0.368028	0.511878			0.840961	0.310745	0.354664		0.657627	0.43953					0.375709	0.42	0.287653		0.584904									1.11741	0.578188		0.170006							0.376924	1.09784									0.710521
		0.502188	0.402799			0.369094	0.418284	0.413535		0.838816	0.710573					0.494564	0.55933	0.473246		0.647501									0.790646	0.332527		1.08516							0.775608	0.437192									0.742077
		0.282887	0.420311				0.697957	0.432669		0.432925	0.490701					0.684132	0.385796	0.52264		0.626022									0.644886	0.955868		0.500024							0.952676	0.677224									0.879803
		0.513538	0.460558				0.655746			0.424625	0.288109					0.275204	0.352129	0.30632		0.701087									0.641792			0.334378							0.349872	0.569788									0.363698
		0.218053	1.01301				0.80053			0.567202	0.609752					0.866271	0.537223	0.565841		0.209974									0.315076										0.422305	0.730945									0.56706
		0.713385	0.516039				0.677892			0.477267	0.990969					0.539363	0.423921	0.685859											0.451589										0.627074	0.634861									0.935941
		0.296331	1.15125				0.705938			0.401897	0.456215					0.883317	0.193039	0.361674											0.444835										0.174249	0.93427									1.16092
		0.49	1.43363				0.65239			0.321454						1.15964	0.398362	0.77855											0.915104										0.608674	0.368926									0.719477
		0.82318	0.898582				0.345978			0.30854						0.599525	0.345406	0.793481											0.935853										0.63	0.724693									0.582234
		0.187358	0.63				0.739212			0.316668						0.546179	0.64333	0.516753											0.566197										0.603803	0.122762									0.595293
		0.25622	0.35				0.66922			0.727145						0.423202	0.561626												0.212428										0.421591	0.56169									1.05533
		0.722265	0.360811				0.863663			0.41957						1.03841	0.636774												0.85604										0.770731	1.12424									0.432418
		0.823546	0.334697				0.51181			0.140881						1.06475	0.472299												0.702027										0.817924	0.433013									0.745621
		0.431046	1.17483				1.00524			0.409092						0.775914	0.634654												0.642684										0.493145	0.670107									0.703199
		0.544418	0.567278				0.350019			0.281356						0.592988	0.70655												0.506019										0.42	0.639015									0.4959
		0.527443	0.300213				0.364723			0.572595						0.567692	0.21												0.489825										0.354102	0.478081
		0.883263	0.520727				0.493709			0.472226						0.605597	0.685155												0.46757										0.21	0.49507
		0.346344	1.10317				0.351208			0.502524						0.215915	0.301628												0.939343										0.339654	0.494789
		0.387249	0.358818				0.846443			0.444921						0.881456	0.259035												0.352562										0.374463	0.834995
		0.387255	0.491899				0.556662			0.210475						0.82874	0.63												0.338614										0.521062	0.935338
		0.501829	0.853307				0.798151			0.378803						0.271877	0.361974												0.399664										0.205482	1.43145
		0.35624	0.628573				0.62723			0.868996						0.548607	0.765755												0.667951										0.361447	0.51547
		0.458483	0.549014				0.701015			0.612401						0.860993	0.282127												0.731081										0.772689	0.599203
		0.558679	0.674393				0.43366			0.421091						0.814715	0.695407												0.900359										0.405755	0.655811
		0.852722	0.66089				0.143877			0.28858						0.850528	0.710408												0.158501										0.406434	0.537082
		0.621173	0.404125				0.418448			1.11505						0.792244	0.282752												0.98382										0.375914	0.807056
		0.351529	1.29546				0.363083			0.360662						1.78816	0.453112												0.286073										0.814616	1.28449
		0.572336	0.571861				0.360675			0.640378						0.782027	0.254972												0.48913										0.584869	0.581819
		0.722975	0.708408				0.234888			0.401434						0.903873	0.423396												0.213185										0.847991	1.35124
		0.509658	0.34671				0.148189			0.371279						0.83892	0.313011												0.816447										0.225872	0.713727
		1.00725	1.13193				0.51601			0.658072						1.00158	0.440844												0.42635										0.351345	0.35
		0.928022	0.99603				0.36537			0.572787						0.564052	0.622789												0.619519										0.284218	0.656812
		0.701846	0.539694				0.707184			0.617114						0.632896	0.468697												0.353433										0.557242	0.49106
		0.425377	0.277714				0.645767			0.758591						0.736584	0.871792												0.702225										0.304053	0.457071
		0.583749	0.756773				0.339646			0.640138						0.926316	0.251672												1.11541										0.562202	0.35
		0.585158	0.50829				0.322391			0.346664						0.689725	0.282961												0.857994										0.725077	0.731191
		0.490738	0.282642				0.473617			0.392165						0.374137	0.309176												0.460865										0.499511	1.46061
		0.450807	0.710498				1.10358			1.16121						0.735566	0.541504												0.800566										0.433097	0.37275
		1.37817	0.679863				0.495944			0.558786						0.49	0.309949												0.438548										0.421683	0.940632
		0.567844	0.49233				1.16446			0.358251						1.07791	0.531911												0.664811										0.617467	0.590688
		0.69379	0.34462				0.498814			0.417353						0.142667	0.435411												0.728168										0.47873	1.23766
		0.14	0.577512				0.477815			0.21						0.565532	0.327788												0.767223										0.291596	0.596065
		0.445723	0.398362				0.678993			0.485244						0.985678	0.576529												1.47894										0.86066	0.298425
		0.367166	0.672406				0.517753			0.559046						0.93523	0.582041												0.74764										0.59575	0.758282
		0.153247	1.14826				0.508345			0.742644						0.403779	0.35725												0.489042										0.509613	0.148822
		0.140871	0.660995				0.755363			0.425703						0.488686	0.594679												0.558006										0.577969	0.634903
		0.283518	0.348873				0.469614			0.620276						0.552127	0.353093												1.21576										0.597937	0.429251
		0.563219	1.19733				0.643007			0.637913						0.649645	0.640962												0.674618										0.850534	0.21
		0.465288	0.457148				0.842983			0.868609						0.949736	0.283081												0.42										0.582052	0.290927
		0.858207	0.405343				0.347884			1.10033						0.703441	0.319174												0.945893										0.372783	0.469246
		0.884427	0.712255				0.792739			0.440906						0.693627	0.856033												0.631589										0.304415	0.263461
		0.771083	0.367852				0.351668			0.442266						0.971118	0.463185												0.560834										0.513888	0.624368
		0.722653	1.01361				0.422291			0.371797						0.419438	0.395955												0.71498										0.434185	0.808911
		0.7643	0.56706				0.620026			0.650465						0.891707	0.515341												0.869567										0.603633	0.275995
		0.400743	0.662586				0.65447			0.459359						0.834107	0.427932												0.311603										0.409322	0.211693
		0.449518	0.493176				0.459889			0.427273						0.607303	0.518256												0.404463										0.456669	0.42519
		0.560838	0.436021				0.841882			0.282636						0.722093	0.659439												0.403558										0.995794	0.144984
		0.214045	0.35				0.693419			0.436209						0.784917	0.252955												0.658828										1.06069	0.444378
		0.279737	1.48872				0.31141			0.377863						0.335622	0.452845												1.02846										1.29214	0.437807
		0.318196	0.8384				0.411057			0.52393						0.635552	0.775185																						0.211415	0.700824
		0.281846	0.331316				0.271301			0.787885						0.287659	0.782011																						0.847186	0.452125
		1.15554	0.737358				0.704488			0.650491						0.959718	0.439389																						0.68631	0.56
		0.236451	0.602253				1.02348			0.65811						0.98789	0.498708																						0.41709	0.525849
		0.727392	0.454559				0.370091			0.793634						0.779008	0.758148																						0.52033	0.670924
		0.845543	0.492915				1.02116			0.490152						0.676598	0.388969																						0.515307
		0.896968	0.581568							0.48337						0.281798	0.8267																						0.849764
		0.587025	0.375673							0.973228						0.614403	0.145207																						0.289619
		0.838484	1.22365							0.530018						0.35	0.778842																						0.3272
		0.665934	0.525656							0.478033						0.399795	0.392363																						0.695998
		0.377107	0.75324							0.888265						0.334523	0.709304																						0.719523
		0.14734	0.58474							1.02511						0.642642	0.755364																						0.590315
		0.504323	0.503843							0.720376						0.372369	0.550294																						0.468697
		0.390449								0.789265						0.572787	0.550262																						1.07671
		0.873728								0.322458						0.844126	0.264438																						1.16512
		1.11462								0.605671						0.517353	0.528319																						0.798235
		0.394874								0.42						0.561655	0.923119																						0.845984
		0.636437								0.284668						0.427124	0.719683																						0.590775
		0.423225								0.689632						0.374668	0.620812																						0.129007
		1.2488								0.84445						0.774695	0.715157																						0.449856
		0.885405								0.428242						0.580026	0.213971																						1.05173
		0.439081								0.429251						0.933109	0.132857																						0.652138
		0.266208								0.846886						0.748717	0.179103																						0.441164
		0.654806								0.567003						1.26573	0.719404																						0.281755
		0.63								0.714673						0.29273	0.411194																						0.315466
		0.498863								0.723252						0.709376	0.335007																						0.600842
		0.636248								0.224887						0.317671	0.382865																						0.761753
		0.810145								0.57214						0.419964	0.421214																						0.862677
		0.421515								0.366479						0.980167	0.430059																						0.536131
										0.807643						0.931142	0.655421																						0.14432
										0.401936						1.1231	0.13733																						0.421683
										0.821543						0.974231	0.280838																						0.353568
										0.424035						0.754152	0.492024																						0.42
										0.548103						1.0074	0.400798																						0.364893
										0.35294						0.72327	0.219712																						0.548674
										0.298805						0.924472	0.346536																						0.389296
										0.553801						0.429251	0.471964																						0.545339
										0.226394						0.780398																							0.508423
										0.433931						0.500834																							0.463818
										0.420847						1.10627																							0.544206
										0.301001						0.334698																							0.851498
										0.354443						0.441682																							0.56883
										0.319199						0.581139																							0.328138
										0.410304						0.437442																							0.383109
										0.388424																													0.525939
										0.381057																													0.28271
										0.387803																													1.31795
										0.631199																													0.703728
										0.579941																													0.258559
										0.723326																													0.568786
										1.10193																													0.433821
										0.99419																													0.500144
										0.629319																													0.636909
										0.710389																													0.75795
										0.576788																													0.42
										0.420194																													0.819013
										0.354665																													0.921087
										0.594418																													1.17253
										0.28																													0.319289
										0.486907																													0.423493
										0.564521																													0.590364
										0.727663																													0.523028
										0.360515																													0.634757
										0.163883																													0.610473
										0.303028																													0.705259
										0.620053																													0.371018
										0.501038																													0.620127
																																							0.565809
																																							0.698611
[truncated: 127 more columns]
