# Supplementary material for: Mutation in the mitochondrial chaperone TRAP1 leads to autism with more severe symptoms in males
Source: EMBO Mol Med. 2024 Sep 27;16(11):2976–3004. doi: 10.1038/s44321-024-00147-6 (PMC11554806; doi:10.1038/s44321-024-00147-6)
Supplement: Supplementary file 6 — Source data Fig. 4 [file 44321_2024_147_MOESM6_ESM.zip › Figure 4/4D/head width.xlsx]

## Sheet: Figure 4 D
WT
0.373927	0.565057	0.153012	0.469574	0.49	0.276202	0.375813	0.21	0.408167	0.252389	0.327049	0.669261	0.504669	0.471956	0.469496	0.507612	0.368044	0.442719	0.442719	0.449302	0.307373	0.499982	0.373319	0.587585	0.474763	0.304168	0.438043	0.318704	0.505188	0.947005	0.31305	0.586399	0.536432	0.42321	0.331805	0.56	0.350132	0.533104	0.516698	0.51108	0.7	0.713863	0.362323	0.639653	0.485076	0.389079	0.442719	0.533104	0.801801	0.504777
0.288617	0.390179	0.167882	0.202534	0.19799	0.19799	0.21	0.39598	0.315497	0.56	0.21	0.376962	0.221359	0.21	0.31305	0.602163	0.496055	0.443177	0.633877	0.288617	0.295335	0.21	0.357683	0.926475	0.21	0.21	0.212963	0.21	0.509608	0.924488	0.544187	0.500367	0.703762	0.312852	0.28	0.252389	0.28	0.35	0.221359	0.19799	0.35	0.56	0.38662	0.413564	0.35	0.254629	0.298067	0.56896	0.343206	0.645368
0.564358	0.494975	0.442719	0.437677	0.972685	0.406147	0.42	0.376962	0.892289	0.21	0.568901	0.422134	0.288617	0.349797	0.42	0.376962	0.437304	0.207182	0.654339	0.346387	0.216576	0.221359	0.476581	0.288617	0.307244	0.221359	0.319249	0.35	1.02331	0.227903	0.79648	0.28	0.356931	0.21	0.212963	0.647425	0.492716	0.408167	0.382625	0.27301	0.35	0.819329	0.860769	0.256542	0.259118	0.334701	0.309943	0.213552	0.314865	0.07
0.491228	0.360048	0.21	0.19799	0.641278	0.213441	0.232936	0.28	0.645368	0.19799	0.421498	0.35	0.701202	0.311776	0.60581	0.424598	0.384899	0.19799	0.288617	0.35	0.216897	0.425793	0.38519	0.408167	0.210159	0.288617	0.221359	0.215847	0.564816	0.28	0.281779	0.450051	0.315238	0.494975	0.253011	0.261916	0.28	0.49	0.3176	0.21176	0.509608	0.468153	0.683727	0.225068	0.296985	0.541511	0.509608	0.561781	0.305123	0.354274
0.252389	0.69734	0.591937	0.288617	0.22968	0.414976	0.163293	0.63	0.442719	0.156525	0.21	0.402119	0.35	0.31305	0.441497	0.469574	0.28	0.363798	0.318455	0.389003	0.438118	0.212963	0.552567	0.35	0.408167	0.462963	0.270159	0.409674	0.35	0.499474	0.19799	0.377617	0.21465	0.221359	0.28	0.633877	0.455996	0.712187	0.509608	0.497403	0.533589	0.527018	0.454403	0.546269	0.221359	0.640973	0.56	0.254358	0.49	0.153518
0.640888	0.790731	0.263097	0.387476	0.21	0.221359	0.21	0.156525	0.42	0.252389	0.277957	0.21	0.28	0.621386	0.47035	0.496088	0.518089	0.232164	0.602163	0.35	0.516567	0.424445	0.504777	0.28	0.35	0.35	0.289785	0.403382	0.91	0.243564	0.19799	0.35	0.258147	0.540829	0.23952	0.76864	0.379526	0.272788	0.440832	0.372153	0.365003	0.512012	0.53238	0.22312	0.356649	0.204876	0.380802	0.216849	0.494975	0.408167
0.512012	0.450083	0.471149	0.21	0.221359	0.21	0.215263	0.19799	0.727461	0.35	0.273758	0.694634	0.077902	0.492716	0.370148	0.252389	0.252389	0.252389	0.37519	0.163346	0.07	0.500951	0.297112	0.28	0.526848	0.306038	0.358922	0.35	0.21	0.213459	0.21	0.222525	0.252389	0.19799	0.177555	0.28	0.361866	0.512042	0.28	0.259732	0.23656	0.275266	0.48387	0.60799	0.410831	0.221359	0.408587	0.289785	0.63889	0.258147
0.31126	0.308347	0.329278	0.426973	0.21	0.290829	0.21465	0.448219	0.583842	0.21	0.514643	0.412151	0.263955	0.249222	0.408167	0.221359	0.507505	0.21	0.40089	0.21	0.221359	0.96891	0.500367	0.212197	0.315014	0.332146	0.227148	0.288617	0.355332	0.156525	0.402409	0.252389	0.288716	0.245132	0.31248	0.43833	0.594122	0.242487	0.199256	0.265631	0.575895	0.413004	0.28	0.284826	0.376962	0.490633	0.310304	0.500481	0.432412	0.356931
0.236093	0.787392	0.261916	0.252389	0.098995	0.629778	0.332146	0.309401	0.637201	0.539822	0.21	0.305123	0.203909	0.795047	0.35	0.31305	0.508508	0.217841	0.626099	0.14	0.267505	0.296299	0.379799	0.265105	0.207814	0.281779	0.313406	0.356931	0.747781	0.289851	0.38508	0.19799	0.273076	0.262493	0.223013	0.21	0.25525	0.281841	0.35	0.30697	0.624384	0.41766	0.21	0.60496	0.194595	0.31305	0.21	0.21	0.7	0.14
0.44571	0.426973	0.21143	0.306122	0.213863	0.156525	0.21	0.500573	0.19799	0.383406	0.216342	0.591806	0.304611	0.42897	0.337075	0.14	0.212963	0.244611	0.377647	0.21	0.404289	0.09367	0.213392	0.259453	0.226987	0.420138	0.443436	0.373774	1.05905	0.645461	0.360449	0.425249	0.63	0.256747	0.31305	0.535767	0.210159	0.28	0.353708	0.21	0.518419	0.408163	0.148556	0.219135	0.425793	0.347088	0.42123	0.340701	0.252389	0.31305
0.270347	0.714523	0.35	0.504777	0.21	0.21	0.577235	0.39598	0.851296	0.252389	0.475284	0.228404	0.319903	0.42	0.517396	0.156525	0.288617	0.21	0.288617	0.07	0.31305	0.505749	0.623037	0.270413	0.31305	0.19799	0.522592	0.360719	0.376962	0.621102	0.221359	0.263444	0.314081	0.28	0.469574	0.35	0.275266	0.14	0.31305	0.285948	0.63	0.712186	0.221359	0.14	0.14	0.364433	0.505188	0.35	1.0604	0.19799
0.408167	0.59808	0.368284	0.28	0.21	0.260379	0.383064	0.356931	0.469574	0.31305	0.415857	0.795642	0.274284	0.42204	0.223771	0.28	0.31305	0.21	0.330017	0.39598	0.215999	0.619414	0.63773	0.221359	0.221359	0.266106	0.492028	0.263955	0.14	0.355725	0.21	0.252389	0.59743	0.21	0.289785	0.21	0.19799	0.650473	0.36651	0.450521	0.288617	0.221359	0.29378	0.2421	0.445652	0.278146	0.57902	0.331703	0.42	0.49
0.314743	0.28	0.35	0.384388	0.140522	0.28	0.21	0.376962	0.352521	0.236919	0.350543	0.42	0.252389	0.355108	0.720694	0.262878	0.303535	0.21	0.21	0.433165	0.234324	0.216685	0.29121	0.249295	0.325978	0.376962	0.192805	0.448219	0.221359	0.214295	0.383406	0.314119	0.35	0.2931	0.21	0.252389	0.408167	0.203136	0.664078	0.59808	0.14	0.602163	0.478047	0.42	0.408167	0.28	0.339876	0.21	0.360719	0.252389
0.35	0.653144	0.252389	0.376962	0.132733	0.218051	0.522866	0.342028	0.281043	0.35	0.252389	0.360048	0.240791	0.535361	0.717477	0.217042	0.208209	0.417394	0.329516	0.560971	0.21	0.252389	0.293807	0.273446	0.291721	0.327854	0.220057	0.442719	0.31305	0.281745	0.358524	0.558423	0.296921	0.524919	0.384619	0.314865	0.306548	0.341254	0.882216	0.372638	0.21	0.376962	0.42	0.242316	0.708151	0.504777	0.098995	0.288617	0.21	0.311621
0.42	0.362158	0.261884	0.22435	0.19799	0.304611	0.367381	0.645368	0.514393	0.295087	0.602163	0.262763	0.252389	0.440124	0.252389	0.19799	0.316467	0.399244	0.295542	0.357221	0.288617	0.326404	0.416227	0.210159	0.318333	0.2587	0.299243	0.35	0.49	0.288617	0.420464	0.32078	0.32078	0.156525	0.49	0.350543	0.295297	0.49	0.364697	0.526367	0.14	0.477922	0.564358	0.296985	0.238506	0.288617	0.480079	0.599808	0.221359	0.234964
0.282046	0.732053	0.314611	0.288617	0.222525	0.234621	0.1925	0.353398	0.288617	0.306707	0.35	0.633877	0.2788	0.354949	0.35	0.221359	0.19799	0.202295	0.098995	0.379992	0.213949	0.252389	0.626099	0.19799	0.252389	0.238506	0.359691	0.21	0.715188	0.269934	0.494975	0.618114	0.686672	0.156525	0.285517	0.41061	0.288617	0.518859	0.460707	0.31305	0.215263	0.414227	0.21	0.259925	0.296985	0.389079	0.533104	0.296985	0.533104	0.221359
0.21	0.35	0.299765	0.387109	0.156525	0.386168	0.19799	0.627512	0.49688	0.31305	0.288617	0.298428	0.489807	0.417394	0.252389	0.21	0.221359	0.19799	0.14	0.693459	0.271226	0.156525	0.383412	0.21	0.42	0.28	0.317799	0.265093	0.47848	0.19799	0.309098	0.645368	0.53768	0.318242	0.479526	0.35	0.221359	0.234621	0.306763	0.469574	0.21	0.35	0.628188	0.21	0.288617	0.124988	0.347425	0.467818	0.19799	0.49
0.872073	0.426881	0.516024	0.461117	0.14	0.523213	0.288617	0.234621	0.21	0.21	0.453083	0.13814	0.520106	0.2139	0.411449	0.28	0.356246	0.25525	0.296985	0.566722	0.288617	0.261916	0.272434	0.362267	0.557404	0.262415	0.372678	0.291227	0.782624	0.288617	0.305123	0.212963	0.265105	0.31305	0.455743	0.442719	0.113574	0.42	0.545266	0.31305	0.363926	0.419384	0.35	0.21	0.4999	0.14	0.252389	0.53768	0.564358	0.294782
0.215892	0.632517	0.578029	0.39598	0.585453	0.56	0.31305	0.602163	0.280068	0.238506	0.413356	0.386503	0.221359	0.436982	0.193401	0.350035	0.413394	0.270569	0.282922	0.31305	0.21	0.472101	0.381377	0.327046	0.21	0.232164	0.519938	0.337584	0.237642	0.299243	0.63	0.518485	0.28271	0.353103	0.109462	0.28	0.354885	0.495315	0.381616	0.31305	0.252963	0.511372	0.19799	0.21	0.21176	0.252389	0.314873	0.21	0.31305	0.501514
0.252389	0.31305	0.19799	0.35	0.288617	0.412367	0.36334	0.428011	0.31305	0.412869	0.19799	0.28	0.35	0.221359	0.509257	0.296985	0.203531	0.28	0.336713	0.331505	0.285017	0.646562	0.345098	0.284064	0.494975	0.28	0.35	0.35	0.772213	0.28	0.221359	0.21	0.252389	0.251898	0.242423	0.355921	0.361772	0.725279	0.926753	0.31305	0.230353	0.415914	0.347031	0.252389	0.473969	0.35	0.288617	0.221359	0.28	0.282561
0.420239	0.269316	0.21	0.28	0.329516	0.301642	0.35	0.288617	0.298902	0.19799	0.469574	0.347431	0.584356	0.328307	0.294383	0.212963	0.419658	0.303549	0.221359	0.433794	0.377649	0.288617	0.21	0.309672	0.28	0.386542	0.28	0.31305	0.21465	0.299261	0.257658	0.408167	0.51244	0.316968	0.413029	0.256725	0.145869	0.365644	0.234621	0.898835	0.303951	0.228404	0.442151	0.356931	0.451212	0.35	0.147405	0.156525	0.534382	0.39598
0.288617	0.504805	0.455046	0.252389	0.246861	0.31305	0.49	0.305139	0.21	0.408167	0.238892	0.212963	0.462821	0.933916	0.265093	0.36361	0.39552	0.28	0.412332	0.649153	0.221359	0.504777	0.239692	0.499163	0.421804	0.28	0.270569	0.288617	0.646955	0.241418	0.410831	0.585864	0.319694	0.389079	0.944193	0.28	0.160151	0.374674	0.337584	0.508383	0.28	0.506136	0.35	0.397758	0.442719	0.31305	0.27628	0.221359	0.356931	0.289851
0.19799	0.497108	0.288617	0.221359	0.302157	0.370244	0.35	0.167882	0.39598	0.284826	0.31305	0.21	0.221359	0.288617	0.35	0.252389	0.427528	0.387426	0.19799	0.379972	0.19799	0.21	0.309622	0.073602	0.31305	0.28	0.420816	0.425927	0.59612	0.32658	0.376962	0.35	0.317105	0.325271	0.255873	0.21	0.690186	0.415811	0.372153	0.428835	0.42	0.402119	0.43373	0.514393	0.709694	0.171721	0.288617	0.274019	0.241418	0.39598
0.515422	0.666189	0.21	0.35	0.424937	0.148556	0.221359	0.546717	0.67431	0.20991	0.19799	0.35	0.283738	0.412869	0.442719	0.259453	0.360449	0.42204	0.288617	0.28	0.42448	0.571997	0.374331	0.28	0.252389	0.253669	0.31305	0.28	0.212963	0.21176	0.42	0.296921	0.419348	0.356931	0.19799	0.798123	0.400792	0.35	0.384104	0.693479	0.28	0.424211	0.259732	0.295213	0.42	0.221359	0.23396	0.21	0.259732	0.304733
0.19799	0.405247	0.252389	0.46792	0.388839	0.252389	0.349742	0.442719	0.287445	0.33534	0.19799	0.28	0.252389	0.569571	0.42	0.255485	0.388639	0.376962	0.504628	0.711142	0.252389	0.49		0.21	0.29065		0.22968	0.28	0.59397	0.14	0.368426	0.35	0.307562	0.221359	0.299152	0.39598	0.417003	0.339254	0.448893	0.74126	0.30697	0.35	0.228211	0.427232	0.326692	0.35	0.327193	0.221359	0.379578	0.257313
0.339876	0.60201	0.493988	0.460271	0.332982	0.35	0.21	0.14	0.664078	0.282046	0.21	0.408167	0.289157	0.577235	0.552313	0.28	0.221359	0.840908	0.477319	0.493517	0.603101	0.21		0.200883	0.2404		0.331821	0.252389	0.477888	0.28	0.157507	0.356931	0.225734	0.553696	0.324826	0.356931	0.356931	0.28	0.404663	0.288617	0.28	0.356649	0.178632	0.21	0.376962	0.288617	0.494975	0.17553	0.299574	0.288617
0.42	0.666199	0.374616	0.170715	0.31126		0.271648	0.14	0.640148	0.420598	0.716176	0.24329	0.375315	0.21	0.502888	0.275502	0.207991	0.14	0.352007	0.388251	0.314131	0.302157		0.240791	0.254629		0.320559	0.28	0.219136	0.221359	0.288617	0.21	0.21	0.28	0.19799	0.717947	0.19799	0.689795	0.412869	0.221359	0.782624	0.316045	0.28	0.327952	0.252389	0.266517	0.31305	0.284641	0.92602	0.32078
0.472661	0.6348	0.402409	0.33402	0.19799		0.21	0.263892	0.336795	0.332146	0.408167	0.314057	0.35	0.575458	0.31305	0.261916	0.288617	0.199256	0.34701	0.541408	0.59397	0.36322		0.26905	0.327952		0.35	0.232451	0.207928	0.533104	0.243732	0.19799	0.21	0.280183	0.434748	0.709978	0.442719	0.35	0.328273	0.221359	0.42	0.19799	0.298902	0.448219	0.590778	0.353242	0.19799	0.24363	0.536456	0.227427
0.442151	0.474763	0.26703	0.356931	0.285306		0.156525	0.233579	0.098995	0.35	0.700979	0.31305	0.19799	0.408738	0.326502	0.347772	0.31305	0.28	0.463647	0.504777	0.509888	0.196631		0.277957	0.266278		0.288617	0.341049	0.42	0.459287	0.221359	0.437763	0.248649	0.438377	0.21	0.41544	0.19799	0.393798	0.306345	0.216576	0.31305	0.288617	0.21	0.313082	0.506299	0.35	0.49	0.370599	0.442719	0.21
0.31305	0.596092	0.288617	0.21	0.21		0.21	0.31305	0.344932	0.573743	0.31305	0.74411	0.42	0.242487	0.270159	0.376962	0.123507	0.494975	0.351062	0.826579	0.291031	0.35		0.408167	0.205889		0.246861	0.21	0.267118	0.28	0.308068	0.525557	0.236824	0.315566	0.252389	0.302512	0.645368	0.376962	0.365075	0.384906	0.21	0.376962	0.253669	0.287764	0.574669	0.397933	0.554457	0.19799	0.31305	0.252389
0.221359	0.442719	0.21	0.21	0.294809		0.798123	0.28	0.569618	0.343063	0.221172	0.635313	0.21	0.238506	0.410831	0.21	0.227754	0.448219	0.306038	0.408167	0.210859	0.348767		0.221359	0.263892		0.273923	0.426881	0.335076	0.19799	0.212963	0.07	0.368546	0.408167	0.252389	0.311393	0.31305	0.239179	0.381375	0.221359	0.591806	0.452946	0.241418	0.402644	0.312192	0.462474	0.504777	0.288617	0.67907	0.312021
0.512477	0.405739	0.309622	0.307091	0.19799		0.388916	0.42	0.216576	0.389079	0.93345	0.288617	0.289444	0.442719	0.471217	0.257966	0.408167	0.235339	0.28	0.408167	0.35847	0.259925		0.326404	0.28		0.323658	0.618431	0.288617	0.28	0.298885	0.367922	0.252389	0.296985	0.506043	0.452791	0.221359	0.272466	0.756169	0.226395	0.219135	0.354412	0.376962	0.296268	0.302991	0.407008	0.19799	0.252389	0.228557	0.288617
0.408167	0.350035	0.288617	0.32784	0.210159		0.222525	0.21	0.504777	0.21	0.252389	0.271648	0.468153	0.66149	0.501209	0.242522	0.309401	0.44244	0.14	0.42	0.356431	0.259861		0.546013	0.304611		0.262584	0.35	0.287985	0.588953	0.426232	0.19799	0.21	0.267312	0.361789	0.691216	0.19799	0.319188	0.365891	0.14	0.717101	0.414278	0.469574	0.342449	0.21	0.21	0.252389	0.222501	0.360301	0.542348
0.635279	0.34345	0.381616	0.315287	0.225709		0.35	0.541901	0.376962	0.509608	0.142296	0.445068	0.513893	0.301521	0.309098	0.35	0.21	0.332146	0.221359	0.463385	0.602163	0.456748		0.21	0.288617		0.28	0.35	0.376962	0.256006	0.46792	0.208079	0.35	0.42	0.333648	0.520212	0.252389	0.271078	0.312852	0.22968	0.221359	0.454633	0.239179	0.390273	0.601092	0.252164	0.21	0.21	1.09911	0.31305
0.288617	0.28	0.285118	0.209143	0.68942		0.452087	0.523976	0.480681	0.337075	0.31305	0.698944	0.21	0.461979	0.468638	0.282922	0.35	0.438372	0.35	0.494975	0.21	0.19799		0.298902	0.399244		0.21	0.281043	0.379819	0.29592	0.559731	0.518896	0.212412	0.39598	0.39598	0.442719	0.221359	0.310137	0.309943	0.21	0.533104	0.442468	0.221359	0.442719	0.418099	0.229449	0.221359	0.293755	0.303571	0.19799
0.474158	0.283299	0.23396	0.284064	0.522592		0.256774	0.296985	0.678783	0.425793	0.371874	0.782624	0.21	0.308347	0.567203	0.281841	0.241418	0.431509	0.222525	0.376962	0.318534	0.32078		0.334788	0.363697		0.252389	0.21	0.469574	0.309401	0.305123	0.278848	0.30072	0.328329	0.156525	0.35	0.288617	0.356931	0.329516	0.32006	0.533589	0.19799	0.35	0.399257	0.156525	0.19799	0.163346	0.252389	0.370963	0.19799
0.077069	0.385184	0.500184	0.31305	0.30778		0.52146	0.399257	0.383406	0.21	0.321534	0.420816	0.241418	0.374605	0.620145	0.253949	0.591478	0.288617	0.382267	0.253669	0.288617	0.281779		0.221359	0.210159		0.220052	0.325978	0.212963	0.35	0.156525	0.31305	0.408167	0.348541	1.21694	0.221359	0.218971	0.380802	0.442719	0.19799	0.745373	0.235533	0.408167	0.356931	0.559075	0.241418	0.564358	0.39598	0.354604	0.384972
0.223859	0.376962	0.288617	0.221359	0.296985		0.31305	0.408167	0.28	0.600663	0.35	0.490013	0.21	0.425793	0.316875	0.288617	0.14	0.313518	0.24367	0.421727	0.399244	0.225709		0.288617	0.264066		0.252389	0.28	0.31305	0.259732	0.371179	0.288617	0.408167	0.533104	0.356931	0.56	0.502166	0.349269	0.337371	0.156525	0.505747	0.546717	0.342929	0.242487	0.376962	0.19799	0.322843	0.28	0.580565	0.305096
0.224383	0.304606	0.371523	0.276202	0.31305		0.49	0.457778	0.451288	0.07027	0.19799	0.35	0.253669	0.287445	0.293392	0.283361	0.288617	0.287913	0.222525	0.449154	0.381216	0.227871		0.288617	0.298067			0.35	0.494975	0.28	0.288574	0.309078	0.301025	0.28	0.265236	0.41203	0.252389	0.589873		0.19799	0.226807	0.254873	0.430196	0.14	0.564358	0.266517	0.21	0.437304	0.39598	0.189561
0.327989	0.376962	0.49	0.252389	0.35		0.408167	0.24329	0.350543	0.419936	0.252389	0.262186	0.408167	0.602163	0.307513	0.29471	0.551181	0.259732	0.320559	0.703491	0.416387	0.21		0.288617	0.21			0.31305	0.21	0.356931	0.42		0.487324	0.303997	0.29113	0.408167	0.21	0.357221		0.30376	0.302157	0.221359	0.373348	0.310608	0.434588	0.317663	0.532134	0.315497	0.263955	0.260169
0.252389	0.478905	0.46792	0.952103			0.288617	0.42455	0.386514	0.236403	0.425163	0.252389	0.376962	0.288617	0.288617	0.07	0.288617	0.241418	0.252164	0.212963	0.51995	0.296985		0.361646	0.288574			0.221359	0.28	0.212963	0.408167		0.394337	0.434609	0.320294	0.328329	0.19799	0.337584		0.229449	0.19799	0.35	0.14	0.522391	0.28	0.156525	0.40148	0.511224	0.238506	0.600706
0.427232	0.430431	0.363731	0.209047			0.288617	0.215892	0.254629	0.137025	0.415268	0.633877	0.356931	0.241448	0.471327	0.258147	0.395422	0.63773	0.371434	0.31305	0.338389	0.439211		0.469068	0.228575			0.285948	0.494975	0.218683	0.42		0.288617	0.276517	0.224823	0.42602	0.31305	0.525159		0.494975	0.35673	0.467201	0.303794	0.505613	0.49	0.442719	0.693719	0.296985	0.231907	0.477247
0.391221	0.324482	0.356931	0.19799			0.224438	0.21	0.366983	0.616547	0.408167	0.333167	0.21	0.740112	0.463023	0.40876	0.14	0.334643	0.14	0.31305	0.28	0.288617		0.494975	0.215002			0.377647	0.364433	0.271648	0.288617		0.488664	0.274019	0.21	0.657432	0.303951	0.509608		0.31305	0.156525	0.241418	0.284592	0.499386	0.31305	0.221359	0.356931	0.278286	0.284995	0.227451
0.538122	0.376962	0.42	0.21			0.381522	0.29592	0.507082	0.450137	0.252389	0.42	0.253669	0.678675	0.354201	0.376962	0.252389	0.311393	0.171464	0.52686	0.31305	0.266278		0.376962	0.31305			0.20462	0.221359	0.231237	0.288617		0.221359	0.332511	0.249109	0.21465	0.212963	0.288617		0.156525	0.464327	0.331263	0.246076	0.242487	0.444468	0.28	0.594224	0.296985	0.19799	0.156525
0.768814	0.35	0.313301	0.28			0.319249	0.524623	0.281779	0.5125	0.402409	0.65511	0.442719	0.28	0.548961	0.376962	0.31305	0.21	0.514393	0.39737	0.245453	0.221359		0.271648	0.21			0.381724	0.19799	0.224767	0.296985		0.261916	0.21	0.499563	0.35	0.328329	0.31456		0.296985	0.535521	0.355332	0.221359	0.533104	0.376962	0.221359	0.726027	0.324767	0.21	0.284901
0.308293	0.56958	0.343993	0.28			0.32495	0.555509	0.452999	0.21	0.269316	0.428325	0.418286	0.262573	0.39598	0.402119	0.291624	0.098995	0.21	0.727592	0.224921	0.322856		0.42	0.28			0.349269	0.408312	0.293323	0.292187		0.254629	0.425793	0.622604	0.23202	0.19799	0.417281		0.564816	0.221359	0.221359	0.33534	0.281779	0.329958	0.408167	0.21	0.505743	0.376962	0.28
0.383733	0.590026	0.221359	0.298277			0.145869	0.338566	0.308398	0.458875	0.252389	0.32078	0.408167	0.28	0.364765	0.626099	0.33402	0.156525	0.28	0.442719	0.269006	0.221359		0.20462	0.408167			0.660379	0.357939	0.35843	0.370599		0.263892	0.28	0.548405	0.21	0.14	0.31305		0.570177	0.252389	0.328329	0.343206	0.304412	0.42	0.305123	0.519938	0.233579	0.490039	0.252389
0.580086	0.629358	0.541559	0.66538			0.271841	0.19799	0.392754	0.494556	0.35	0.45494	0.265631	0.35	0.457974	0.212963	0.252389	0.252389	0.357939	0.301521	0.288617	0.28		0.835542	0.376962			0.242671	0.21	0.284064	0.31305		0.352436	0.35	0.448219	0.353383	0.445565	0.28		0.42	0.308683	0.795047	0.21	0.221359	0.39598	0.376962	0.326404	0.286285	0.098995	0.31305
0.326692	0.28	0.331981	0.296985			0.485487	0.14	0.660379	0.417394	0.33739	0.333161	0.418099	0.360449	0.42	0.296985	0.408167	0.288617	0.27655	0.49	0.21	0.314237		0.434776	0.353398			0.439681	0.21	0.28	0.356931		0.288617	0.371035	0.35	0.258147	0.19799			0.349293	0.270153	0.528302	0.270573	0.225643	0.35	0.363926	0.21	0.534348	0.21	0.288617
0.256006	0.28	0.376962	0.28			0.142296	0.538993	0.376962	0.364751	0.356931	0.683292	0.278146	0.402119	0.853175	0.264082	0.477897	0.470644	0.28	0.415937	0.19799	0.156525		0.291721	0.281043				0.241418	0.286462	0.512558		0.265093	0.370126	0.19799	0.415998	0.21			0.248422	0.289157	0.46952	0.228404	0.323734	0.351185	0.21	0.21	0.455368	0.584347	0.216304
0.610925	0.42	0.288617	0.14			0.21384	0.36783	0.296985	0.32078	0.19799	0.406284		0.418361	0.636561	0.21	0.31305	0.296985	0.234021	0.323228	0.355662	0.282919		0.308347	0.31305				0.21	0.522866	0.42		0.285017	0.294702	0.28	0.252389	0.296985			0.364736	0.232451	0.730821	0.291721	0.306038	0.275819	0.370599	0.31305	0.517523	0.252389	0.31305
0.494975	0.634594	0.232753	0.40733			0.221359	0.303282	0.225689	0.408167	0.350579	0.222525		0.35	0.679531	0.14	0.49	0.227292	0.21	0.48272	0.295691	0.21		0.330389	0.328329				0.491668	0.258688	0.14		0.28	0.217519	0.442719	0.435972	0.313547			0.21	0.224672	0.252389	0.221359	0.21	0.21	0.514026	0.311074	0.252389	0.156525	0.14
0.31305	0.892518	0.376962	0.288617			0.156525	0.252389	0.478097	0.21	0.210535	0.424814		0.469574		0.21	0.477012	0.098995	0.282402	0.496055	0.271178	0.21		0.419554	0.35				0.28	0.419658	0.420909		0.206452	0.450593	0.432296	0.265225	0.457892			0.238755	0.21	0.3303	0.273076	0.408125	0.409973	0.563894	0.314865	0.662076	0.28	0.325129
0.35	0.376962	0.288617	0.429941			0.21	0.138564	0.596857	0.296985	0.211565	0.499027		0.283498		0.416568	0.356931	0.420225	0.376962	0.533104	0.369549	0.21		0.443942	0.21				0.21	0.420598	0.442214		0.21	0.50837	0.197677	0.221359	0.25411			0.410255	0.266278	0.274023	0.258147	0.509608	0.399997	0.210748	0.420598	0.510537	0.45483	0.425927
0.505143	0.533589	0.35	0.383362			0.14	0.569117	0.232164	0.430526	0.417594	0.68942		0.21		0.229449	0.251426	0.234621	0.227871	0.697015	0.14	0.263038		0.301521	0.35				0.35	0.298067	0.486362		0.376962	0.35	0.307946	0.362267	0.241418			0.31305	0.21	0.714978	0.35	0.618235	0.221359	0.35	0.668604	0.494975	0.356931	0.408167
0.28	0.65949	0.36925	0.221359			0.652064	0.366983	0.296985	0.21	0.096746	0.475282		0.50507		0.35	0.501857	0.21	0.21	0.31305	0.31305	0.097738		0.425097	0.242996				0.21	0.566399	0.296985		0.408167	0.889318	0.36094	0.224672	0.21			0.463839	0.260766	0.249516	0.2788	0.560261	0.369006	0.42	0.285017	0.293807	0.380219	0.21
0.420598	0.469574	0.21	0.65607			0.21	0.31305	0.575957	0.293807	0.28	0.480787		0.282402		0.21	0.31305	0.435842	0.14	0.376962	0.355786	0.31305		0.35	0.302157				0.284175	0.664078	0.730821		0.49	0.709252	0.40733	0.555821	0.374186			0.567203	0.252389	0.21	0.692965	0.35	0.31305	0.257114	0.17715	0.534545	0.366415	0.42
0.257216	0.45429	0.14	0.386642			0.408167	0.357783	0.31305	0.21	0.612883	0.356931		0.664078		0.31305	0.645368	0.362323	0.31305	0.305123	0.564358	0.303951		0.252389	0.31305				0.261916	0.617366	0.21		0.298902	0.564358	0.156525	0.538381	0.28			0.291738	0.35	0.505067	0.19799	0.442719	0.19799	0.310623	0.84	0.241418	0.366857	0.333331
0.35	0.663968	0.19799	0.411772			0.298067	0.478559	0.307513	0.252389	0.439386	0.42		0.459937		0.253669	0.267431	0.221359	0.334003	0.486595	0.442719	0.19799		0.356931	0.291738				0.387828	0.309622	0.241448		0.386566	0.21	0.252389	0.53937	0.127399			0.14	0.21	0.226173	0.645368	0.24329	0.477319	0.54174	0.494273	0.288617	0.221359	0.288617
0.21	0.469574	0.19799	0.296985			0.546271	0.381724	0.14	0.21	0.448219	0.601467		0.35		0.252389	0.21	0.21	0.310388	0.140379	0.228845	0.264082		0.31305	0.377647				0.07	0.423638	0.291738		0.401646	0.244611	0.252389	0.19799	0.21			0.29806	0.21	0.34383	0.464327	0.376962	0.19799	0.400366	0.56	0.360719	0.376962	0.53472
0.28	0.39598	0.21	0.470456			0.616693	0.508219	0.425519	0.292194	0.301095	0.199256		0.306558		0.212621	0.262878	0.17663	0.362323	0.35	0.288617	0.35		0.20462	0.225068				0.277809	0.472286	0.228432		0.28	0.182949	0.31305	0.31305	0.419591			0.111863	0.30052	0.31305	0.433794	0.505743	0.363172	0.368958	0.288617	0.310969	0.358684	0.267547
0.19799	0.400203	0.28229	0.410982			0.476259	0.288617	0.21	0.370009	0.39848	0.673514		0.391904		0.218924	0.696864	0.241418	0.14	0.91	0.21	0.206502		0.308318	0.355108				0.221359	0.28	0.28		0.21	0.708537	0.306549	0.408167	0.42			0.663512	0.19799	0.252389	0.419209	0.350543	0.442719	0.43391	0.63	0.081859	0.286434	0.221359
0.332665	0.678675	0.447674	0.221359			0.439749	0.14	0.235325	0.31305	0.49	0.418717		0.36924		0.14	0.278848	0.221359	0.19799	0.415268	0.21	0.215774			0.300331				0.578479	0.308989	0.288617		0.506887	0.21952	0.59397	0.21	0.252389			0.35	0.252389	0.288617	0.28	0.288617	0.288617	0.407528	0.342929	0.252389	0.52142	0.477897
0.442719	0.389003	0.28	0.487344			0.298046	0.21	0.28	0.26644	0.627547	0.602851		0.252389		0.28	0.705149	0.471719	0.35	0.377156	0.35889	0.368213			0.351062				0.49	0.21	0.271648		0.28	0.225235	0.28	0.28	0.706207			0.320315	0.63	0.21	0.404781	0.302149	0.321196	0.261916	0.38508	0.254438	0.539088	0.789681
0.323658	0.301097	0.28	0.21			0.21	0.07	0.21	0.506772	0.382487	0.308683		0.51225		0.252389	0.28	0.42	0.590778	0.352944	0.288617	0.283894							0.39598	0.28	0.457851		0.221359	0.911991	0.494975	0.145869	0.235175			0.405629	0.567203	0.316329	0.402119	0.325149	0.376962	0.222567	0.299035	0.21	0.308683	0.811176
0.270159	0.485651	0.261916	0.480687			0.35	0.21	0.35	0.361866	0.305123	0.638601				0.278848	0.296985	0.241418	0.222349	0.762099	0.391302	0.28							0.28	0.376855	0.35		0.368405	0.469574	0.425793	0.252389	0.209588			0.258147	0.35	0.397331	0.4999	0.645368	0.35	0.296985	0.431509	0.28	0.199825	0.21
0.264082	0.332665	0.288617	0.221359			0.21	0.253617	0.266278	0.21	0.21	0.494275				0.252389	0.282922	0.49	0.14	0.342074	0.31305	0.355725							0.730594	0.280944	0.321196		0.252963	0.827402	0.31305	0.283498	0.658149			0.21	0.28	0.36924	0.19799	0.716008	0.19799	0.350288	0.469574	0.225464	0.313284	0.424042
0.644092	0.33955	0.19799	0.375158			0.610246	0.19799	0.266278	0.21	0.156525	0.497796				0.4293	0.494975	0.376962	0.279098	0.41203	0.308949	0.332279							0.17715	0.266278	0.4293		0.28	0.587193	0.35	0.14	0.241418			0.552567	0.288617	0.156525	0.21	0.475284	0.32078	0.529681	0.490822	0.344049	0.190325	0.302157
0.49	0.351062	0.21	0.233419			0.156525	0.28	0.28	0.252389	0.19799	0.272156				0.31305	0.520829	0.42448	0.21	0.28	0.28	0.296985							0.315566	0.19799	0.316556		0.267696	0.20462	0.469574	0.21	0.21			0.173813	0.211404	0.414126	0.288617	0.334643	0.28	0.516294	0.23202	0.469574	0.467708	0.253122
0.415857	0.317449	0.306707	0.440741			0.6256	0.389079	0.301642	0.19799	0.216576	0.7				0.337075	0.31305	0.598485	0.408167	0.419656	0.323734	0.259925							0.380623	0.281841	0.687056		0.344354	0.21176	0.179268	0.579144	0.20462			0.529578	0.226671	0.35	0.261916	0.35	0.245857	0.21	0.466033	0.447977	0.38502	0.452628
0.4113	0.442719	0.356931	0.252389			0.305814	0.31305	0.454598	0.21	0.28	0.469574				0.252389	0.263576	0.442719	0.19799	0.21	0.21	0.261916							0.56	0.403719	0.489791		0.410542	0.677648	0.442719	0.469574	0.07			0.156525	0.35	0.240519	0.298067	0.623647	0.376962	0.494975	0.497817	0.271648	0.21767	0.262327
0.14	0.422278	0.31305	0.204876			0.438428	0.395336	0.35	0.291386	0.296985	0.216897				0.254192	0.19799	0.386514	0.361371	0.21	0.320757	0.28							0.164639	0.21	0.469574		0.279449	0.364765	0.295965	0.376962	0.315056			0.356931	0.413394		0.311393	0.503295	0.865852	0.661944	0.28	0.274019	0.424394	0.290019
0.21	0.523832	0.380802	0.44938			0.21	0.21	0.325446	0.21	0.356957	0.564358				0.300331	0.269533	0.496032	0.21	0.21	0.227121	0.21							0.621991	0.212381	0.395129		0.611887	0.538605	0.49	0.351229	0.254629			0.252389	0.604599		0.288617	0.645368	0.418702	0.274284	0.548265	0.473066	0.226807	0.403382
0.234006	0.609398	0.221359	0.35			0.548203	0.266134	0.376962	0.222567	0.19799	0.300129				0.439239	0.21	0.505188	0.494765	0.31305	0.290452	0.300602							0.711699	0.28	0.35		0.328329	0.312393	0.504777	0.504669	0.577215			0.21	0.554116		0.435665	0.448219	0.522831	0.230133	0.819329	0.35	0.35	0.31305
0.439386	0.352624	0.334643	0.21			0.499925	0.19799	0.267657	0.451891	0.28657	0.418867				0.080318	0.32078	0.553363	0.21	0.353937	0.264179	0.452391							0.28	0.19799	0.446259		0.21	0.07	0.564358	0.256946				0.35	0.296985		0.261916	0.577235	0.59808	0.156525	0.533104	0.21	0.28	0.263955
0.436982	0.6444	0.299994	0.288617			0.343993	0.21273	0.288617	0.215892	0.206837	0.291721				0.421336	0.526338	0.47663	0.19799	0.283361	0.252389	0.269006							0.592027	0.296985	0.221359		0.296985	0.237642	0.221359	0.356931				0.31305	0.339601		0.42	0.358973	0.252389	0.42	0.346897	0.408167	0.469574	0.125551
0.376962	0.619137	0.296985	0.442719			0.288617	0.417192	0.546717	0.42	0.21	0.408167				0.21	0.359463	0.504777	0.469574	0.49	0.21	0.467937							0.288617	0.31305	0.203747		0.42	0.465382	0.288617	0.430362				0.221359	0.317028		0.221359	0.232164	0.307626	0.782624	0.316968	0.34606	0.412356	0.31305
0.356931		0.223968	0.408167			0.427396	0.28	0.377647	0.361681	0.186319	0.442719				0.30376	0.312258	0.491116	0.252389	0.415378	0.233102	0.228211							0.21176	0.303571	0.35		0.355386	0.301642	0.31305	0.156525				0.321196	0.577235		0.098995	0.523832	0.281745	0.713444	0.214345	0.239049	0.487044	0.28
0.565369		0.366884	0.19799			0.285362	0.28	0.215711	0.362323	0.19799	0.28				0.221359	0.756943	0.171464	0.408412	0.378588	0.21	0.35							0.376962	0.28	0.35		0.602163	0.31305	0.56	0.318533				0.265105	0.288617		0.319461	0.288617	0.39979	0.516294	0.109685	0.351062	0.252389	0.408167
0.288617		0.393039	0.19799			0.778661	0.515016	0.19799	0.252389	0.42	0.39598				0.35	0.322066	0.528891	0.522752	0.39598	0.210673	0.281018							0.461579	0.13545	0.519756		0.28	0.108136	0.288617	0.645368				0.281043	0.31305		0.31305	0.49	0.384104	0.406147	0.408167	0.296985	0.261916	0.496055
0.650103		0.135285	0.261916			0.35843	0.643763	0.294809	0.267132	0.252389	0.383813				0.252389	0.225341	0.252963	0.267235	0.715188	0.252389	0.305123							0.221359	0.660379	0.523075		0.252389	0.28	0.366983	0.333311				0.288617	0.383406		0.42	0.21	0.252389	0.416419		0.156525	0.35	0.296985
0.437484		0.28	0.23396			0.252389	0.21	0.19799	0.21	0.21	0.376962				0.35	0.261916	0.21	0.276079	0.51827	0.156525	0.35								0.409664	0.313518		0.288617	0.28	0.356931	0.3015				0.463405	0.458519		0.36334	0.475284	0.265105	0.435665		0.256006	0.359069	0.28
0.35		0.449347	0.39598			0.21	0.288617	0.221359	0.21	0.117927	0.273489				0.31305	0.19799	0.632244	0.14	0.359174	0.19799									0.898297	0.35		0.200883	0.376962	0.425793	0.28543				0.36206	0.288617		0.510762	0.460815	0.32078	0.35		0.36334		0.404659
0.28		0.291177	0.49			0.602163	0.49	0.308318	0.313669	0.456422	0.375083				0.308683	0.35	0.41544	0.436566	0.408167	0.249295									0.354038	0.21		0.481907	0.300331	0.49	0.252389				0.368955	0.156525		0.577235	0.376962	0.42	0.325527		0.325149		0.319524
0.35229		0.62413	0.39598			0.35	0.58559	0.252389	0.252389	0.376962	0.283361				0.19799	0.351	0.21	0.35	0.558996	0.307091									0.300053	0.252389		0.19799	0.301521	0.31305	0.459648				0.309943	0.305123		0.431167	0.370814	0.782624	0.59808		0.21		0.54518
0.21		0.484847	0.35			0.252389	0.425163	0.21	0.267891	0.54043	0.477012				0.36924	0.609801	0.296985	0.26802	0.31305	0.265105									0.21	0.21		0.503954	0.21	0.288617	0.434609				0.660441	0.07027		0.632531	0.658198	0.125297	0.533104		0.221359		0.35
0.252389		0.35	0.794556			0.342929	0.31305	0.504777	0.28	0.21	0.584933				0.439844	0.304004	0.252389	0.343514	0.494975	0.39598									0.465982	0.288617		0.233579	0.414227	0.306454	0.35				0.376962	0.252389		0.31305	0.303294	0.383406	0.288617		0.425793		0.288617
0.247471		0.712901	0.470458			0.791896	0.442719	0.307656	0.298067	0.356931	0.577235				0.233579	0.252389	0.213116	0.304206	0.252389	0.583774									0.343494	0.305123		0.252389	0.28	0.28	0.44505				0.648154	0.325227		0.351185	0.19799	0.293333	0.35		0.351434		0.252389
0.237642		0.199256	0.305667			0.448219	0.31305	0.440813	0.35	0.252389	0.288617				0.215892	0.303997	0.327734	0.376962	0.34108	0.31305									0.261916	0.307834		0.19799	0.356931	0.564358	0.288617				0.213441	0.181666		0.613372	0.356931	0.206102	0.464327		0.364387		0.288617
0.221359		0.328329	0.238506			0.554893	0.330209	0.366008	0.35	0.28	0.28				0.220432	0.2786	0.145869	0.35	0.296985	0.21961									0.527099	0.333576		0.21	0.308989	0.356931	0.490393				0.334398	0.201648		0.204824	0.315056		0.79196		0.254629		0.21
0.302149		0.296985	0.240519			0.366972	0.242409	0.465982	0.235339	0.376962	0.28				0.244611	0.408167	0.252389	0.156525	0.513631	0.21									0.178267	0.296985		0.21	0.317663	0.28	0.696627				0.261916	0.296985		0.31355	0.594082		0.359817		0.32078		0.645368
0.35		0.21	0.370451			0.270153	0.28	0.544356	0.252389	0.507688	0.306558				0.397171	0.24039	0.35	0.291721	0.309348	0.331914									0.210159	0.318333		0.529299	0.296921	0.533104	0.21				0.21952	0.456158		0.288617	0.49		0.221172		0.56		0.216026
0.282734		0.137142	0.465025			0.42204	0.701244	0.28	0.252389	0.54979	0.327952				0.305123	0.217338	0.39598	0.35	0.469574	0.197351									0.221359	0.321604		0.238506		0.221359	0.221359				0.14	0.365346		0.286652	0.252389		0.288617		0.295297		0.35
0.206837		0.31305	0.375535			0.42	0.471378	0.32078	0.28	0.252389	0.308864				0.393263	0.381933	0.271648	0.14	0.21	0.258333									0.248506	0.35		0.19799		0.442719	0.312654				0.234177	0.347088		0.474763	0.228845				0.308683		0.31305
0.14		0.592242	0.323426			0.31305	0.276162	0.263347	0.31305	0.513539	0.869569					0.35	0.306132	0.35	0.514337	0.231638									0.365745	0.14		0.302157		0.288617	1.16603				0.252389	0.284175		0.260477	0.215002				0.325527		0.494975
0.236919		0.310368	0.431884			0.269297	0.21	0.28	0.288617	0.311393	0.546717					0.28	0.19799	0.252963	0.405925	0.224546									0.238908	0.28		0.58076		0.288617	0.49				0.318639	0.235752		0.221359	0.21				0.28		0.293157
0.33402		0.35	0.275462			0.098995	0.371523	0.19799	0.478638	0.442719	0.36925					0.28	0.206452	0.397933	0.42	0.282734									0.215711	0.221359		0.226553		0.425793	0.415426				0.64445	0.221359		0.35	0.221359				0.31305		0.237998
0.221359		0.215254	0.198776			0.23605	0.594569	0.266956	0.21	0.14	0.413013					0.31305	0.252389	0.369687	0.19799	0.28									0.121828	0.26537		0.408167		0.376962	0.59808				0.216897	0.28		0.171464	0.45468				0.847065		0.264441
0.199256		0.402119	0.258147			0.442719	0.531208	0.326692	0.316229	0.14	0.14					0.227525	0.459692	0.253669	0.49	0.354214									0.21176	0.21		0.21		0.31305	0.35				0.16119	0.264356		0.376962	0.210159				0.319249		0.305696
0.221359		0.304606	0.261916			0.240105	0.295844	0.241418	0.494975	0.288617	0.376962					0.222567	0.45579	0.648096	0.701364	0.242487									0.39598	0.306038		0.35		0.252389	0.14				0.206715	0.21		0.254583	0.21				0.693893		0.21
0.376962		0.376962	0.552144			0.541453	0.55598	0.21	0.29121	0.31305	0.35					0.223998	0.516136	0.35	0.453128	0.253669									0.21	0.301642		0.175757		0.452704	0.252389				0.21	0.291738		0.252389	0.385595				0.49		0.338271
0.300325		0.338893	0.29533			0.286652	0.439641	0.401695	0.31305	0.413046	0.221359					0.31305	0.252389	0.239683	0.228211	0.284643									0.391053	0.21		0.200637		0.49	0.4999				0.19799	0.21		0.42	0.28						0.59397
0.252389		0.215002	0.454175			0.35	0.264653	0.202581	0.221359	0.433756	0.28					0.265551	0.252624	0.201375	0.352521	0.28									0.244154	0.31123		0.22435		0.376962	0.412208				0.21	0.419122		0.406262	0.201648						0.730924
0.236919		0.229449	0.786013			0.42	0.19799	0.32078	0.21	0.42897	0.35					0.286488	0.232936	0.316875	0.336942	0.281779									0.713863	0.299243		0.324692		0.59397	0.291721				0.408167	0.19799		0.278146	0.20462						0.525938
0.45936		0.28	0.221359			0.29121	0.21	0.323867	0.325446	0.221359	0.442719					0.33549	0.516294	0.28	0.252389	0.252389									0.308203	0.221359		0.240886		0.533104	0.70187				0.21	0.408167		0.252389	0.563558						0.21
0.548442		0.314131	0.42			0.324826	0.35	0.28	0.221359	0.306144	0.421197					0.35	0.430362	0.078488	0.526694	0.263669									0.442719	0.633937		0.313636		0.156525	0.156525				0.288617	0.851698		0.203491	0.313518						0.221359
0.35		0.276517	0.42			0.221359	0.520954	0.156437	0.372153	0.341717	0.566235					0.29929	0.252389	0.258147	0.31305	0.310969									0.34138	0.221359		0.261599		0.576109	0.380219				0.261916	0.51509		0.355332	0.356931						0.465501
0.317663		0.21	0.426615			0.263892	0.288617	0.280068	0.31305	0.142991	0.788854					0.28	0.42	0.232451	0.35	0.353983									0.353398	0.28		0.317968		0.288617	0.31305				0.21	0.35		0.21	0.263347						0.448219
0.504256		0.373566	1.02032			0.221359	0.21	0.372678	0.21	0.438425	0.35					0.21	0.288617	0.223751	0.349946	0.213353									0.31305	0.225439		0.356931		0.391999	0.277809				0.607525	0.568062		0.325881	0.419384						0.301613
0.28		0.260603	0.526658			0.28	0.172871	0.21	0.35	0.216897	0.56					0.21	0.21	0.645698	0.42	0.145288									0.387828	0.366008		0.19799		0.21	0.285279				0.217425	0.296921		0.31305	0.213459						0.533104
0.342929		0.252389	0.469574			0.221359	0.465565	0.246133	0.252389	0.19799	0.56					0.297181	0.221359	0.405364	0.419591	0.374605									0.504777	0.645368		0.389003		0.288617	0.72799				0.31305	0.44914		0.441092	0.21						0.511938
0.574589		0.306828	0.28			0.252389	0.334919	0.244611	0.24367	0.356931	0.404083					0.48493	0.31305	0.199862	0.368883	0.21									0.21	0.222567		0.376962		0.504777	0.266259				0.408167	0.25915		0.364433	0.19799						0.28
0.35		0.21	0.252389			0.289053	0.382421	0.551976		0.14	0.356093					0.252389	0.415378	0.504777	0.42	0.241612									0.21	0.261916		0.442719		0.288617	0.109904				0.356931	0.288617		0.314719	0.21						0.296985
0.312556		0.263347	0.27744			0.349293	0.356931	0.28		0.171464	0.281018					0.345463	0.520331	0.545309	0.520553	0.19799									0.258688	0.226553		0.458212		0.35	0.21				0.098995	0.220583		0.452261	0.715236						0.36963
0.408167		0.19799	0.404622			0.221359	0.14	0.28		0.21	0.383081					0.296985	0.35	0.42197	0.391069	0.26824									0.533104	0.21		0.221359		0.385992	0.2421				0.289053	0.298046		0.35	0.375813						0.21
0.364751		0.226553	0.21384			0.21	0.28	0.514155		0.21	0.31305					0.21	0.274271	0.211182	0.442068	0.564358									0.21	0.355108		0.35		0.376962	0.288617				0.255468	0.338784		0.21							0.42859
0.328329		0.416794	0.214345			0.281102	0.521973	0.28		0.21	0.572336					0.35	0.602163	0.469574	0.21	0.14									0.276202	0.221359		0.442719		0.482118	0.228211				0.667532	0.35		0.21							0.35
0.595053		0.34052	0.42			0.21	0.547747	0.343206		0.288617	0.221359					0.205563	0.211177	0.35	0.296985	0.206502									0.19799	0.483571		0.322113		0.288617	0.225439				0.221359	0.21		0.239119							0.632731
0.380698		0.253669	0.553474			0.19799	0.488971	0.514393		0.301853	0.442719					0.264082	0.21	0.363093	0.21	0.355108									0.458519	0.505743		0.19799		0.425793	0.221359				0.156525	0.221359		0.39598							0.262878
0.216576		0.395829	0.49			0.21	0.253669	0.278848		0.340035	0.542681					0.221359	0.540875	0.21465	0.198776	0.31305									0.427906	0.437484		0.252389		0.288617	0.274563				0.399891	0.516615									0.263097
0.263444		0.381216	0.301521			0.42	0.332982	0.242522		0.238411	0.28					0.329278	0.360478	0.292194	0.252389	0.222349									0.252389	0.35		0.357221		0.494975	0.21				0.450314	0.345774									0.263347
0.19799		0.221359	0.232501			0.278146	0.372153	0.359069		0.149316	0.25444					0.253411	0.288617	0.35	0.222567	0.252963									0.358973	0.21		0.397946		0.42	0.36365				0.35	0.416989									0.503259
0.407638		0.29471	0.36206			0.19799	0.35	0.491228		0.252389	0.435744					0.302157	0.523832	0.35		0.329144									0.156525	0.49		0.408167		0.288617					0.240238	0.431509									0.42
0.288617		0.35	0.19799			0.252389	0.526694	0.24367		0.28	0.265925					0.298067	0.263955	0.354949		0.242487									0.275718	0.252389		0.215263		0.399854					0.662547	0.388706									0.225341
0.450051		0.28	0.358107			0.8046	0.308989	0.258147		0.35	0.252389					0.370609	0.442719	0.35		0.221359									0.142951	0.753923		0.293416		0.35					0.564358	0.727595									0.21
0.20462		0.381377	0.14			0.281043	0.421165	0.19799		0.21	0.341318					0.283361	0.482501	0.35		0.632235									0.396797	0.221359		0.402119							0.221359	0.35843									0.755291
		0.283498	0.21			0.296985	0.352193	0.270153		0.159625	0.521812					0.398789	0.521425	0.471609		0.385494									0.304128	0.19799		0.353103							0.301521	0.53768									0.662029
		0.468608	0.439126			0.281745	0.252389	0.302253		0.289157	0.241418					0.422922	0.47408	0.277957		0.520381									0.273489	0.288617		0.49							0.30376	0.21									0.257982
		0.442719	0.35			0.288617	0.494975	0.221359		0.49	0.680558					0.355108	0.615311	0.111452		0.218051									0.468817	0.323299		0.35							0.35	0.14									0.59808
		0.221359	0.374107			0.266956	0.408167	0.31305		0.296985	0.342074					0.254629	0.252389	0.222904		0.444468									0.464327	0.391069		0.349292							0.19799	0.288617									0.293193
		0.309622	0.305123			0.221359	0.270573	0.288617		0.21	0.21					0.301003	0.222525	0.288617		0.464061									0.376962	0.284134		0.35							0.418286	0.564804									0.19799
		0.21	0.356931			0.259732	0.201226	0.229449		0.28	0.318978					0.252389	0.408167	0.28		0.454439									0.156525	0.156525		0.608376							0.28	0.252389									0.303951
		0.31305	0.39598			0.327165	0.408167	0.310388		0.356931	0.266278					0.359174	0.402119	0.469574		0.305164									0.252963	0.305123		0.506244							0.202693	0.462389									0.457226
		0.462521	0.404012			0.27744	0.370244	0.260379		0.39598	0.288617					0.252389	0.271171	0.301521		0.287341									0.242487	0.21		0.35							0.265093	0.31397									0.199256
		0.293323	0.32426			0.408167	0.14	0.23605		0.35	0.413807					0.418867	0.319249	0.263144		0.327948									0.21	0.252389		0.288617							0.316743	0.35									0.21
		0.35	0.252389			0.49	0.288617	0.296985		0.298902	0.450334					0.356931	0.288617	0.401229		0.31305									0.509608	0.28		0.376962							0.252389	0.28									0.352944
		0.315947	0.418099			0.355633	0.14	0.841046		0.356931	0.356931					0.21	0.19799	0.266517		0.574321									0.260112	0.140522		0.285362							0.256725	0.21									0.21
		0.221359	0.254873			0.67379	0.21	0.300129		0.403586	0.399244					0.304611	0.362189	0.21		0.23396									0.975768	0.176297		0.409896							0.21	0.357221									0.504777
		0.376962	0.19799				0.19799	0.401646		0.238506	0.509608					0.289851	0.19799	0.247329		0.260379									0.514393	0.262186		0.316467							0.29592	0.697121									0.265651
		0.376962	0.31305				0.221359			0.35	0.28					0.27218	0.281745	0.350353		0.409241									0.720694			0.249295							0.42	0.533104									0.21465
		0.21	0.21				0.353571			0.221359	0.508383					0.368764	0.14	0.35		0.21									0.354986										0.156525	0.256006									0.21
		0.356931	0.260603				0.242979			0.317799	0.472181					0.465982	0.389556	0.469574											0.407038										0.417394	0.21									0.411323
		0.207514	0.265524				0.49			0.31305	0.318204					0.28	0.241418	0.21											0.254629										0.420598	0.301865									0.21
		0.14	0.35				0.21			0.147405						0.70688	0.221359	0.24329											0.408167										0.267696	0.377617									0.28
		0.35	0.331821				0.349797			0.320077						0.349048	0.376318	0.42											0.224767										0.212315	0.304169									0.2139
		0.221335	0.21				0.252389			0.200214						0.664078	0.469574	0.19799											0.352601										0.225643	0.199256									0.219135
		0.221359	0.296985				0.331743			0.35						0.28	0.252389												0.296985										0.21	0.21									0.221359
		0.252389	0.32495				0.438517			0.292713						0.479154	0.260379												0.344592										0.31305	0.315505									0.21
		0.21	0.307626				0.461754			0.21						0.3176	0.370963												0.262404										0.396022	0.182388									0.31305
		0.400349	0.843963				0.252389			0.242996						0.24367	0.490344												0.396089										0.21	0.510123									0.19799
		0.341148	0.572778				0.49			0.21						0.298428	0.42												0.252389										0.19799	0.19799									0.351627
		0.21	0.304733				0.507268			0.21						0.49	0.156525												0.290203										0.21176	0.252389
		0.213116	0.650795				0.28			0.356931						0.491001	0.431509												0.529699										0.19799	0.35
		0.533104	0.298046				0.236919			0.35						0.413686	0.331981												0.206307										0.304643	0.35
		0.360355	0.410831				0.707696			0.389079						0.252389	0.406349												0.504777										0.226553	0.227148
		0.484974	0.84				0.58294			0.21						0.244611	0.35												0.265105										0.266793	0.514393
		0.3015	0.280571				0.408167			0.376962						0.288617	0.536754												0.288617										0.21952	0.411449
		0.360719	0.362158				0.418591			0.664078						0.63773	0.659911												0.317493										0.50803	0.31305
		0.544875	1.20407				0.713863			0.35						0.281841	0.396873												0.427706										0.384322	0.252389
		0.362189	0.408167				0.887953			0.323658						0.252389	0.536979												0.35										0.392041	0.404781
		0.213116	0.19799				0.14			0.156525						0.293323	0.356812												0.296921										0.109206	0.227241
		0.376962	0.442214				0.42			0.805411						0.256006	0.35												0.221359										0.29218	0.221359
		0.21	0.865852				0.21			0.287647						0.257233	0.28												0.317799										0.308683	0.247583
		0.21	0.442719				0.21			0.258147						0.2781	0.439886												0.252389										0.31305	0.252422
		0.389079	0.42				0.318704			0.252389						0.252389	0.39598												0.296985										0.426457	0.417055
		0.228211	0.221359				0.19799			0.239179						0.348936	0.203136												0.288617										0.21	0.221359
		0.252389	0.49				0.21			0.263576						0.712187	0.36716												0.21										0.353398	0.504777
		0.225464	0.645368				0.281745			0.302157						0.28	0.460784												0.413004										0.277228	0.757166
		0.277809	0.376962				0.225439			0.332864						0.66584	0.31305												0.252389										0.807279	0.282882
		0.289157	0.221359				0.238192			0.289851						0.32078	0.509608												0.408167										0.204876	0.482896
		0.215774	0.199256				0.279215			0.563195						0.622495	0.469574												0.720182										0.408167	0.19799
		0.225709	0.577103				0.251026			0.703863						0.577235	0.21												0.296985										0.355108	0.35
		0.316968	0.288617				0.225643			0.221359						0.294203	0.312823												0.376962										0.478588	0.333352
		0.299243	0.221359				0.212262			0.28						0.745651	0.370599												0.252389										0.21	0.369006
		0.21176	0.408167				0.41766			0.360719						0.19799	0.355108												0.252389										0.281018	0.41766
		0.21	0.356931				0.405394			0.20863						0.462976	0.408167												0.39227										0.2139	0.444468
		0.299725	0.235325				0.316875			0.429095						0.14	0.283738												0.252389										0.28	0.288617
		0.221359	0.437971				0.288617			0.19799						0.7	0.523976												0.352594										0.408167	0.367049
		0.450083	0.288617				0.31305			0.332146						0.19799	0.6125												0.288617										0.301865	0.446484
		0.130301	0.288617				0.215774			0.14						0.535854	0.206502												0.30697										0.221359	0.434678
		0.31305	0.497328				0.21			0.31305						0.18853	0.35												0.259732										0.47408	0.370244
		0.21	0.351185				0.35			0.310388						0.549754	0.291721												0.21										0.281512	0.527934
		0.356931	0.28				0.387771			0.564358						0.40727	0.296985												0.272788										0.351728	0.402119
		0.295534	0.225013				0.215263			0.4999						0.329144	0.252389												0.584792										0.31305	0.156525
		0.221359	0.23208				0.411888			0.304611						0.21	0.354949												0.156525										0.560435	0.298891
		0.35	0.218683				0.35			0.35						0.221359	0.451303												0.292082										0.28	0.205207
		0.254818	0.22796				0.290153			0.31305						0.21	0.221359												0.21										0.288617	0.425793
		0.448219	0.376791				0.156525			0.308489						0.30993	0.360478												0.21										0.31305	0.325271
		0.25915	0.252389				0.222525			0.182388						0.219135	0.266358												0.294809										0.21	0.307554
		0.317493	0.21				0.603148			0.430526						0.33549	0.252963												0.358136										0.226807	0.408167
		0.539822	0.212401				0.376962			0.301642						0.376962	0.251101												0.215774										0.253405	0.28
		0.391069	0.28				0.494975			0.214345						0.28	0.376962												0.374605										0.252389	0.292194
		0.415268	0.324235				0.56			0.156525						0.21102	0.39598												0.179215										0.509608	0.156525
		0.410831	0.288617				0.296985			0.308989						0.28	0.261916												0.17373										0.570068	0.523976
		0.446484	0.41421				0.14			0.252389						0.307626	0.363731												0.302253										0.438184	0.222525
		0.441943	0.28				0.222567			0.408167						0.21	0.518301																						0.222525	0.355725
		0.313547	0.23396				0.28			0.299601						0.266278	0.499177																						0.476581	0.288617
		0.374107	0.624675				0.39598			0.354781						0.270153	0.532828																						0.252389	0.36206
		0.452104	0.376962				0.596731			0.265925						0.21	0.296985																						0.14	0.305123
		0.645213	0.252422				0.214345			0.370964						0.221359	0.277566																						0.265105	0.44391
		0.362158	0.422718				0.697234			0.242649						0.298902	0.495793																						0.359337
		0.301642	0.25411							0.262896						0.21	0.564358																						0.28
		0.259732	0.222349							0.301865						0.36322	0.259732																						0.156525
		0.288617	0.358136							0.386566						0.296985	0.252389																						0.156525
		0.28146	0.35							0.37974						0.442719	0.435998																						0.471787
		0.242487	0.217293							0.21						0.156525	0.360719																						0.28
		0.366294	0.21							0.442719						0.49	0.266132																						0.282402
		0.407038	0.31305							0.497271						0.235339	0.241612																						0.349293
		0.21								0.212401						0.288617	0.266517																						0.284826
		0.221359								0.156525						0.318333	0.156525																						0.715141
		0.258881								0.407991						0.425793	0.433756																						0.733713
		0.230353								0.304088						0.224818	0.523224																						0.451347
		0.266278								0.606094						0.21465	0.46155																						0.14
		0.252389								0.28						0.254629	0.436768																						0.356931
		0.315566								0.832418						0.252389	0.42																						0.292538
		0.356931								0.35						0.281745	0.237642																						0.572166
		0.21								0.296985						0.224672	0.14																						0.612637
		0.322381								0.409241						0.304643	0.098995																						0.221359
		0.408167								0.296985						0.28	0.288617																						0.21
		0.28								0.375157						0.19799	0.35																						0.180985
		0.242487								0.368955						0.19799	0.425793																						0.296985
		0.323209								0.401235						0.328329	0.376962																						0.253411
		0.356931								0.42						0.304611	0.21																						0.554116
		0.235325								0.296985						0.383406	0.221359																						0.379235
										0.442719						0.254629	0.483274																						0.469574
										0.14						0.21	0.681401																						0.35
										0.28						0.21	0.21																						0.39598
										0.21						0.293323	0.376962																						0.252389
										0.338165						0.252389	0.376962																						0.254629
										0.140522						0.256006	0.296022																						0.408167
										0.131977						0.296985	0.28																						0.251898
										0.19799						0.296985	0.355332																						0.225709
										0.180167						0.21																							0.221359
										0.387247						0.21																							0.254629
										0.268395						0.207113																							0.288617
										0.324641						0.349293																							0.816333
										0.35						0.28																							0.21
										0.539231						0.496032																							0.316743
										0.564358						0.31305																							0.28687
										0.365773																													0.296985
										0.480717																													0.073602
										0.571874																													0.35
										0.552324																													0.21
										0.21																													0.474763
										0.244611																													0.28
										0.325978																													0.221359
										0.435188																													0.253669
										0.42																													0.35
										1.00466																													0.356931
										0.476301																													0.252389
										0.42																													0.351627
										0.256449																													0.42
										0.221359																													0.239119
										0.21																													0.325375
										0.228404																													0.356931
										0.244051																													0.261916
										0.305452																													0.288617
										0.256323																													0.380802
										0.215892																													0.31305
										0.252389																													0.252389
										0.256946																													0.172871
										0.239049																													0.564358
																																							0.409432
																																							0.256006
[truncated: 127 more columns]
