# Supplementary material for: Mutation in the mitochondrial chaperone TRAP1 leads to autism with more severe symptoms in males
Source: EMBO Mol Med. 2024 Sep 27;16(11):2976–3004. doi: 10.1038/s44321-024-00147-6 (PMC11554806; doi:10.1038/s44321-024-00147-6)
Supplement: Supplementary file 6 — Source data Fig. 4 [file 44321_2024_147_MOESM6_ESM.zip › Figure 4/4E/spine area.xlsx]

## Sheet: Figure 4 E
WT
0.204155	0.403773	0.171236	0.293123	0.253242	0.127756	0.234047	0.15894	0.23814	0.067654	0.175705	0.506387	0.262725	0.317928	0.222989	0.211326	0.352145	0.20843	0.229469	0.516305	0.136508	0.283486	0.540311	0.28223	0.161003	0.223497	0.233646	0.291928	0.268248	0.281607	0.193858	0.299765	0.559831	0.223792	0.209946	0.436956	0.165796	0.408803	0.407565	0.297297	0.35035	0.289016	0.572379	0.540981	0.169776	0.091261	0.247524	0.18884	0.475491	0.361068
0.193305	0.217641	0.123889	0.162692	0.221539	0.15228	0.187634	0.235589	0.187047	0.297072	0.09065	0.326524	0.100673	0.159382	0.145415	0.29988	0.140798	0.225111	0.251401	0.114773	0.171684	0.048551	0.672385	0.536886	0.11754	0.113034	0.235815	0.125519	0.320299	0.415892	0.314586	0.364344	0.397118	0.137203	0.074794	0.174101	0.15225	0.360635	0.153021	0.110874	0.15925	0.295788	0.19832	0.300828	0.23332	0.11275	0.106717	0.317795	0.186476	0.274432
0.361874	0.418664	0.267551	0.473551	0.800043	0.177622	0.2254	0.201386	0.732159	0.089739	0.328676	0.615009	0.112966	0.19622	0.312803	0.238595	0.353772	0.103851	0.323559	0.182869	0.23949	0.120274	0.300918	0.154915	0.187009	0.112135	0.16513	0.104706	0.466018	0.18032	0.287647	0.127415	0.255092	0.091574	0.131278	0.572214	0.480498	0.23589	0.161157	0.214615	0.19028	0.398455	0.371163	0.093933	0.11896	0.140645	0.156129	0.073008	0.182844	0.083251
0.202589	0.185945	0.112633	0.075569	0.189829	0.159162	0.09883	0.156453	0.372156	0.096373	0.285568	0.431476	0.327981	0.222739	0.247995	0.158533	0.172025	0.061548	0.128833	0.251401	0.110006	0.249144	0.285191	0.229817	0.09425	0.111861	0.1447	0.141622	0.292448	0.15435	0.134081	0.189545	0.200869	0.15435	0.128607	0.108166	0.145865	0.369133	0.13226	0.099936	0.193312	0.174033	0.284617	0.140718	0.155917	0.343226	0.366346	0.218108	0.166312	0.128127
0.172899	0.5459	0.186173	0.095643	0.088214	0.281066	0.06331	0.335915	0.351781	0.087943	0.112323	0.291045	0.138883	0.177622	0.319533	0.105514	0.139239	0.148708	0.114891	0.29015	0.208126	0.072932	0.363723	0.246968	0.285086	0.222219	0.157506	0.259951	0.164067	0.248191	0.167802	0.091289	0.14627	0.24572	0.205721	0.36995	0.295697	0.490352	0.203678	0.289226	0.188653	0.240667	0.178509	0.438607	0.102412	0.356004	0.275476	0.049526	0.403817	0.053839
0.406154	0.526677	0.234877	0.127762	0.139076	0.068705	0.080355	0.062606	0.229595	0.421748	0.122845	0.099462	0.159018	0.48853	0.418164	0.213664	0.268706	0.069079	0.221317	0.179233	0.253447	0.264942	0.419565	0.0882	0.12952	0.131978	0.147039	0.28362	0.539147	0.22769	0.13573	0.225665	0.13573	0.216511	0.092671	0.468477	0.180591	0.276395	0.213215	0.18477	0.229748	0.329669	0.307279	0.186791	0.198564	0.094312	0.194417	0.138174	0.276803	0.142349
0.297597	0.312992	0.166232	0.119123	0.100443	0.151743	0.143956	0.112035	0.356177	0.18375	0.144282	0.551614	0.065083	0.526838	0.187242	0.111851	0.10535	0.107242	0.176899	0.103429	0.103209	0.467036	0.066836	0.158276	0.25283	0.121436	0.203787	0.144795	0.11561	0.14356	0.102205	0.114848	0.177693	0.129762	0.079521	0.131212	0.186583	0.471375	0.1666	0.158637	0.207617	0.100246	0.306163	0.542236	0.280905	0.203212	0.153278	0.390081	0.243108	0.1911
0.244146	0.530232	0.153306	0.246207	0.139554	0.156614	0.134081	0.180147	0.138964	0.083156	0.135932	0.184873	0.091054	0.134888	0.294625	0.076328	0.370291	0.136511	0.190402	0.115061	0.145257	0.487748	0.270666	0.276739	0.188252	0.087105	0.113387	0.110635	0.116146	0.124696	0.160714	0.138952	0.109226	0.141388	0.270467	0.224552	0.245395	0.097015	0.099023	0.08232	0.365722	0.134147	0.15856	0.195698	0.164355	0.344777	0.118112	0.293747	0.295577	0.165192
0.121017	0.521343	0.088604	0.150994	0.065832	0.518504	0.140965	0.118474	0.328704	0.28685	0.14455	0.152452	0.089728	0.347648	0.201804	0.144367	0.349617	0.073398	0.683817	0.0931	0.092038	0.150899	0.278474	0.254269	0.14333	0.121892	0.223874	0.162736	0.542002	0.174866	0.123829	0.116547	0.149481	0.159541	0.161649	0.208706	0.200641	0.147916	0.115091	0.236896	0.308353	0.2205	0.129448	0.347892	0.106183	0.115012	0.094754	0.132855	0.212275	0.079633
0.240896	0.243631	0.114312	0.183475	0.100856	0.09918	0.08883	0.237124	0.048508	0.213828	0.128494	0.595018	0.207945	0.179858	0.110614	0.029405	0.170176	0.179371	0.08843	0.09555	0.210122	0.051167	0.148409	0.152395	0.099681	0.280816	0.534597	0.095686	1.265	0.375689	0.170905	0.334682	0.455675	0.115234	0.104505	0.356876	0.10875	0.340119	0.188673	0.142058	0.227937	0.206651	0.097243	0.11172	0.12005	0.167351	0.204359	0.09403	0.197363	0.162924
0.111568	0.399459	0.153866	0.27427	0.107357	0.090883	0.319931	0.114339	0.597253	0.065355	0.206185	0.178307	0.161436	0.423828	0.289403	0.061502	0.122737	0.125919	0.076495	0.073198	0.062143	0.240002	0.508996	0.138142	0.274234	0.09355	0.33388	0.255763	0.275481	0.22534	0.108458	0.184489	0.141505	0.212969	0.242162	0.26027	0.086249	0.255687	0.363059	0.346844	0.252932	0.346003	0.14353	0.076918	0.08575	0.170451	0.23238	0.152933	0.691097	0.079691
0.191136	0.327852	0.163552	0.077612	0.066753	0.040904	0.174782	0.252626	0.399728	0.174527	0.190947	0.620463	0.161252	0.278474	0.071003	0.121365	0.06081	0.117527	0.172737	0.26654	0.158743	0.243502	0.263789	0.132494	0.1519	0.231787	0.286709	0.125297	0.075693	0.21114	0.134987	0.080914	0.316784	0.119944	0.132576	0.179374	0.138332	0.578741	0.295896	0.099372	0.258396	0.181572	0.114811	0.089558	0.184537	0.077412	0.270571	0.215079	0.312726	0.250589
0.205107	0.180394	0.20872	0.14945	0.076059	0.211413	0.090556	0.181091	0.141056	0.190148	0.170572	0.320928	0.216073	0.090772	0.458446	0.084615	0.134408	0.073979	0.1372	0.218672	0.103201	0.089662	0.180766	0.198378	0.278781	0.13925	0.085412	0.385622	0.234708	0.236344	0.073911	0.136143	0.28577	0.068448	0.13475	0.312698	0.217038	0.007091	0.2597	0.341809	0.073172	0.365773	0.251298	0.347419	0.12005	0.080037	0.183017	0.141678	0.209824	0.180849
0.231952	0.71486	0.152147	0.15891	0.033107	0.116535	0.186608	0.115399	0.129831	0.112029	0.083978	0.136548	0.14042	0.214731	0.561929	0.122246	0.083125	0.177763	0.130964	0.405221	0.111319	0.101635	0.125491	0.21302	0.196642	0.105288	0.068137	0.151584	0.157954	0.14455	0.160456	0.195137	0.15802	0.164535	0.138375	0.149568	0.160412	0.127664	0.59095	0.267658	0.134081	0.20063	0.154667	0.214819	0.535969	0.228439	0.057314	0.189944	0.180547	0.113336
0.178264	0.255502	0.124518	0.166761	0.071477	0.139547	0.191365	0.286686	0.344164	0.128545	0.214649	0.158948	0.101436	0.205315	0.080456	0.06686	0.104236	0.104467	0.1068	0.149042	0.142387	0.160774	0.286374	0.174	0.3078	0.146066	0.193318	0.22728	0.151253	0.204655	0.065955	0.123096	0.135407	0.065056	0.297435	0.186571	0.097514	0.08575	0.146365	0.230975	0.07105	0.237104	0.453002	0.090085	0.124342	0.03675	0.239894	0.496857	0.14451	0.108915
0.133583	0.813727	0.08575	0.131595	0.137735	0.093325	0.096473	0.137261	0.179173	0.130952	0.183036	0.41895	0.133807	0.222333	0.20335	0.138393	0.069385	0.047115	0.071802	0.343749	0.119325	0.097152	0.454221	0.121269	0.113602	0.114889	0.129231	0.168895	0.448439	0.243583	0.240918	0.363133	0.159618	0.0882	0.149296	0.138786	0.076815	0.212863	0.237352	0.080007	0.156156	0.321924	0.120121	0.231745	0.159382	0.197922	0.313339	0.239073	0.324712	0.176338
0.0882	0.368981	0.145468	0.148982	0.087654	0.222068	0.131573	0.218305	0.410861	0.09555	0.099158	0.114015	0.168486	0.272196	0.11711	0.112141	0.094013	0.120458	0.05145	0.432694	0.130527	0.0735	0.430933	0.112414	0.163519	0.119557	0.160459	0.186107	0.267045	0.097015	0.193297	0.237837	0.147537	0.224628	0.361058	0.182342	0.092107	0.134381	0.259707	0.185603	0.092381	0.17629	0.279574	0.303487	0.126258	0.077986	0.220809	0.229798	0.118465	0.197834
0.559192	0.310327	0.242594	0.206906	0.065639	0.273325	0.068828	0.077865	0.172886	0.171144	0.241004	0.077793	0.449802	0.126621	0.238305	0.149217	0.144717	0.153309	0.110683	0.38596	0.215431	0.118915	0.293155	0.145742	0.341298	0.098432	0.230542	0.122409	0.738599	0.203761	0.173241	0.082657	0.160926	0.155836	0.197465	0.175696	0.072073	0.228891	0.431894	0.345842	0.200777	0.191621	0.295896	0.241803	0.415779	0.036501	0.135545	0.201708	0.515486	0.168116
0.114302	0.37557	0.28663	0.186842	0.281226	0.2254	0.151969	0.390271	0.114261	0.093511	0.235314	0.144911	0.164061	0.342266	0.227778	0.099951	0.189177	0.115313	0.168466	0.1792	0.157559	0.436051	0.253414	0.19658	0.086396	0.07647	0.454787	0.190869	0.088938	0.256479	0.230472	0.344685	0.192831	0.134418	0.074478	0.138796	0.277971	0.365481	0.415818	0.153111	0.140326	0.304208	0.124202	0.1323	0.080037	0.112406	0.090582	0.255076	0.195608	0.042633
0.208056	0.2107	0.065778	0.163761	0.117246	0.14514	0.204138	0.247805	0.185217	0.257396	0.161477	0.10045	0.166008	0.224343	0.14552	0.152452	0.078653	0.107314	0.232459	0.20869	0.126084	0.366231	0.27932	0.139341	0.426392	0.210814	0.178232	0.1727	0.70073	0.164333	0.170088	0.106958	0.199109	0.230585	0.110234	0.245586	0.161289	0.503979	0.687911	0.119038	0.156261	0.106717	0.169951	0.111609	0.246131	0.188893	0.153714	0.085089	0.215213	0.104869
0.180611	0.169034	0.197955	0.141395	0.242038	0.154383	0.178945	0.226228	0.211846	0.094496	0.251551	0.145623	0.359098	0.106457	0.166388	0.102105	0.203688	0.153502	0.07595	0.259125	0.221331	0.170169	0.138026	0.19207	0.136759	0.131225	0.193251	0.192962	0.183362	0.225608	0.170532	0.189681	0.180215	0.079086	0.175917	0.138261	0.067667	0.211663	0.135739	0.372011	0.157174	0.147942	0.320498	0.217335	0.264367	0.16832	0.058209	0.081706	0.321805	0.266691
0.300983	0.373864	0.15007	0.099741	0.171922	0.183084	0.38551	0.259194	0.07975	0.170092	0.128645	0.192055	0.289013	0.713486	0.135133	0.168288	0.15436	0.185419	0.12503	0.385407	0.097227	0.202531	0.184405	0.310576	0.197476	0.105707	0.277594	0.141737	0.409122	0.072573	0.150975	0.468768	0.121127	0.12652	0.631406	0.214715	0.072749	0.138081	0.17191	0.106087	0.136141	0.284514	0.263333	0.19575	0.237088	0.163687	0.073988	0.142872	0.201168	0.063509
0.063326	0.283002	0.266769	0.091932	0.184267	0.133946	0.145077	0.106379	0.366989	0.249515	0.127134	0.165278	0.100358	0.123741	0.156157	0.140424	0.195234	0.146806	0.081814	0.078435	0.190054	0.124186	0.25629	0.090363	0.161624	0.087	0.231833	0.126416	0.518276	0.136792	0.228159	0.214802	0.095425	0.131643	0.122419	0.087934	0.290527	0.322856	0.341019	0.187649	0.391556	0.114339	0.187969	0.406479	0.233303	0.15631	0.238084	0.122418	0.132059	0.114297
0.293723	0.487622	0.182471	0.140658	0.164962	0.029173	0.059007	0.368649	0.377368	0.114261	0.155772	0.163365	0.227271	0.189909	0.29325	0.225594	0.102122	0.2252	0.100299	0.134285	0.185997	0.527989	0.316431	0.273792	0.07007	0.09354	0.127812	0.0784	0.08995	0.09459	0.228678	0.116692	0.243185	0.343459	0.083089	0.427102	0.211477	0.342332	0.328346	0.415185	0.382868	0.224508	0.136477	0.244682	0.183636	0.100285	0.109511	0.080486	0.208877	0.107715
0.090085	0.237584	0.24634	0.23004	0.137093	0.1911	0.593031	0.18324	0.099313	0.234173	0.076226	0.224901	0.084621	0.329304	0.286015	0.329587	0.246463	0.279365	0.133523	0.579534	0.11364	0.314887		0.137857	0.264225		0.209067	0.174672	0.353412	0.070758	0.172761	0.190616	0.083221	0.133919	0.233099	0.242309	0.187794	0.170802	0.234321	0.187537	0.163962	0.097451	0.124728	0.238479	0.170968	0.14317	0.176787	0.107979	0.273269	0.11305
0.138598	0.374984	0.249488	0.241286	0.169626	0.234033	0.14455	0.064736	0.175399	0.133444	0.240355	0.222392	0.182117	0.41895	0.365808	0.125134	0.121912	0.394839	0.241677	0.306394	0.340223	0.163146		0.099034	0.095321		0.212227	0.236464	0.312715	0.128847	0.114942	0.101765	0.127118	0.604122	0.113207	0.28224	0.179417	0.178376	0.408569	0.106042	0.27195	0.076958	0.079423	0.112594	0.19992	0.114798	0.356676	0.116413	0.251905	0.250302
0.281886	0.374987	0.211886	0.084249	0.194092		0.125973	0.093031	0.210183	0.19859	0.608625	0.08794	0.121287	0.158344	0.309025	0.07909	0.090044	0.079406	0.356791	0.280653	0.215465	0.136629		0.140527	0.175039		0.176259	0.262279	0.110189	0.11402	0.104614	0.19998	0.069833	0.170649	0.1871	0.366156	0.082614	0.346035	0.309008	0.106123	0.447354	0.204971	0.230044	0.189323	0.12307	0.120357	0.217548	0.097851	0.561474	0.148372
0.304091	0.42993	0.197503	0.205235	0.114293		0.094395	0.054537	0.105846	0.125567	0.299909	0.171086	0.233294	0.114973	0.115742	0.151262	0.136903	0.066503	0.193189	0.335675	0.331643	0.191821		0.141398	0.191378		0.280783	0.074917	0.098499	0.214644	0.111586	0.148987	0.054629	0.155465	0.151329	0.390567	0.32269	0.110224	0.32294	0.075812	0.279837	0.179384	0.119316	0.15239	0.47301	0.111697	0.05292	0.113447	0.592077	0.173202
0.258895	0.197085	0.12633	0.177719	0.129697		0.1078	0.20438	0.090085	0.164144	0.535186	0.281583	0.090229	0.280887	0.134195	0.195717	0.132422	0.245702	0.224569	0.458744	0.251372	0.134648		0.209111	0.107566		0.147	0.194596	0.205706	0.184713	0.068989	0.233913	0.077695	0.273239	0.079691	0.374687	0.117671	0.099668	0.23188	0.122189	0.13921	0.059791	0.076533	0.29403	0.245948	0.07242	0.372557	0.220079	0.294943	0.117102
0.119909	0.421269	0.159099	0.072932	0.044024		0.176706	0.156966	0.149384	0.333091	0.168374	0.481884	0.245	0.110874	0.14616	0.288185	0.027696	0.35769	0.155526	0.747719	0.260753	0.2401		0.11417	0.046173		0.139653	0.214876	0.387884	0.15225	0.096923	0.367754	0.125526	0.2497	0.092987	0.201963	0.512446	0.176324	0.33516	0.142806	0.130166	0.322323	0.167332	0.249463	0.474534	0.221458	0.328836	0.13463	0.151729	0.149984
0.07943	0.251595	0.117804	0.087314	0.082463		0.41895	0.111021	0.364157	0.129677	0.181166	0.545732	0.083156	0.096021	0.284015	0.175576	0.173123	0.15729	0.139775	0.249486	0.128293	0.24453		0.090824	0.11341		0.202028	0.207602	0.183087	0.148847	0.075364	0.041493	0.205378	0.273457	0.11263	0.119292	0.174727	0.141231	0.084331	0.143456	0.357679	0.162563	0.046277	0.235558	0.109937	0.322578	0.30576	0.101666	0.420166	0.197204
0.397195	0.193175	0.156699	0.183634	0.113499		0.157814	0.197635	0.105082	0.250909	0.942227	0.326806	0.161688	0.220925	0.238731	0.091329	0.194339	0.104291	0.166025	0.262475	0.27887	0.104997		0.184398	0.127756		0.179755	0.352444	0.15435	0.272521	0.360978	0.301451	0.0789	0.142058	0.218432	0.305348	0.106614	0.106012	0.495465	0.239393	0.14798	0.101814	0.112171	0.245336	0.139338	0.323852	0.10741	0.114976	0.062317	0.108554
0.196084	0.209654	0.151092	0.08887	0.154667		0.095582	0.163367	0.541644	0.114752	0.113821	0.08319	0.160901	0.433916	0.322072	0.122077	0.222684	0.121999	0.067392	0.278918	0.125162	0.182821		0.385954	0.276327		0.131582	0.151353	0.247221	0.250331	0.297638	0.083156	0.131465	0.137544	0.158845	0.302282	0.073655	0.31231	0.274421	0.088176	0.330308	0.218611	0.327649	0.191767	0.051612	0.190565	0.047903	0.100435	0.337688	0.400853
0.504876	0.256315	0.201161	0.122247	0.087668		0.185061	0.239114	0.277995	0.258604	0.077538	0.357227	0.235464	0.238742	0.271901	0.153817	0.129317	0.163291	0.109599	0.557965	0.21609	0.22798		0.129317	0.060842		0.113993	0.200426	0.215605	0.113029	0.154895	0.141998	0.190406	0.339553	0.082089	0.444016	0.082636	0.175553	0.199703	0.100906	0.162224	0.305391	0.124186	0.186147	0.444752	0.070445	0.092164	0.104628	0.313223	0.065622
0.142678	0.253538	0.2667	0.077135	0.398689		0.218604	0.182665	0.457208	0.137503	0.140744	0.205832	0.090043	0.245055	0.455546	0.183115	0.122719	0.169006	0.227345	0.323152	0.092164	0.107741		0.182626	0.084449		0.110763	0.201813	0.29729	0.256657	0.363652	0.319329	0.079995	0.22463	0.214755	0.335473	0.089709	0.139076	0.086581	0.170908	0.420235	0.235854	0.16134	0.309436	0.155841	0.06807	0.080052	0.103009	0.449644	0.09258
0.331865	0.139163	0.167406	0.193121	0.199762		0.072075	0.086621	0.439261	0.112087	0.184561	0.746477	0.09077	0.202491	0.538814	0.185169	0.064964	0.234811	0.108791	0.332628	0.207185	0.094106		0.185728	0.197465		0.090224	0.08781	0.094698	0.177205	0.10048	0.12612	0.088102	0.183592	0.078921	0.182484	0.128433	0.1666	0.244423	0.226589	0.22758	0.070602	0.185061	0.246399	0.113861	0.131663	0.111851	0.146412	0.150215	0.059813
0.05026	0.213935	0.22465	0.108323	0.106129		0.329602	0.344649	0.109536	0.145	0.162631	0.307077	0.071477	0.14009	0.438134	0.099683	0.118343	0.125452	0.255896	0.223669	0.091074	0.163335		0.102278	0.125667		0.122557	0.171146	0.121554	0.22393	0.070039	0.067425	0.188356	0.201146	0.940693	0.098	0.092099	0.164453	0.191254	0.060483	0.50923	0.054966	0.211289	0.30118	0.288604	0.175369	0.399962	0.280333	0.187024	0.19843
0.179653	0.177179	0.37305	0.121288	0.148969		0.169154	0.251683	0.184035	0.243784	0.15909	0.329909	0.080226	0.22295	0.186945	0.075702	0.079005	0.220674	0.106565	0.240724	0.111711	0.141315		0.190876	0.185258		0.207798	0.234234	0.231986	0.075872	0.210971	0.162243	0.477425	0.391279	0.240749	0.393566	0.348246	0.321422	0.28165	0.062954	0.20433	0.299562	0.195472	0.159382	0.1813	0.063375	0.227458	0.107625	0.240202	0.129597
0.092654	0.22979	0.198631	0.106061	0.166599		0.286847	0.325989	0.271914	0.09428	0.073057	0.153406	0.125546	0.174083	0.254259	0.153895	0.116202	0.093297	0.062773	0.388613	0.206915	0.121892		0.197458	0.232836			0.156851	0.113047	0.14627	0.168211	0.226273	0.130125	0.082657	0.136831	0.283486	0.105741	0.410877		0.0829	0.192881	0.174422	0.117358	0.067036	0.395989	0.069286	0.0784	0.238788	0.103936	0.0883
0.263036	0.236202	0.435497	0.22383	0.149513		0.212919	0.139239	0.180182	0.195086	0.10925	0.15066	0.319448	0.35721	0.141636	0.100623	0.165554	0.093303	0.13088	0.671317	0.252751	0.136519		0.238787	0.102271			0.206493	0.09459	0.152981	0.2175		0.158839	0.151514	0.268838	0.191759	0.133183	0.148544		0.16074	0.14733	0.146932	0.095239	0.207045	0.253901	0.122465	0.463311	0.205535	0.122991	0.115391
0.101753	0.190534	0.28529	0.606381			0.184651	0.327644	0.125163	0.093421	0.24625	0.50078	0.209852	0.386746	0.175619	0.047909	0.094603	0.07096	0.10938	0.231351	0.293136	0.107288		0.302433	0.013243			0.136065	0.16415	0.128847	0.134808		0.211404	0.243317	0.131172	0.353412	0.027719	0.08694		0.082657	0.146511	0.097181	0.032116	0.405569	0.350642	0.05047	0.256909	0.475947	0.116035	0.273854
0.218642	0.322662	0.162847	0.145507			0.153231	0.058974	0.164909	0.05091	0.195154	0.552381	0.09555	0.120611	0.315368	0.15582	0.20361	0.256614	0.256984	0.151312	0.178824	0.183686		0.296333	0.116881			0.186735	0.384085	0.134811	0.180421		0.248039	0.182065	0.061165	0.494801	0.085176	0.363856		0.325325	0.209994	0.2757	0.228635	0.147688	0.403223	0.20405	0.296395	0.263116	0.098618	0.309758
0.218278	0.240339	0.147748	0.11335			0.125655	0.080571	0.115725	0.369759	0.201788	0.103778	0.075549	0.369317	0.307477	0.107987	0.064109	0.166451	0.08575	0.310259	0.210165	0.122828		0.342543	0.040276			0.213337	0.129056	0.170319	0.107468		0.288286	0.187247	0.143361	0.475149	0.203395	0.24745		0.068362	0.10532	0.152618	0.121975	0.25639	0.143031	0.054784	0.220283	0.39449	0.163689	0.184692
0.581853	0.187349	0.295577	0.10048			0.070906	0.171339	0.371436	0.233431	0.171726	0.48908	0.1577	0.300717	0.343872	0.216281	0.063661	0.224293	0.118394	0.341144	0.111285	0.111817		0.106981	0.130775			0.06188	0.100953	0.118654	0.058019		0.113622	0.163905	0.080986	0.107265	0.075364	0.283704		0.076542	0.26212	0.168722	0.093503	0.159382	0.237761	0.143176	0.272281	0.128198	0.113601	0.07796
0.396453	0.19845	0.206331	0.13965			0.15925	0.193258	0.190152	0.363044	0.180113	0.533127	0.20004	0.137329	0.237024	0.1225	0.182217	0.115837	0.297975	0.239641	0.144301	0.123836		0.159249	0.19116			0.112892	0.131681	0.196449	0.14161		0.033152	0.084047	0.369131	0.212275	0.218284	0.107479		0.100466	0.17538	0.143714	0.151179	0.181038	0.152969	0.240814	0.390708	0.094135	0.183017	0.10102
0.116543	0.376708	0.172477	0.199349			0.066728	0.329094	0.130265	0.268163	0.124181	0.206957	0.238638	0.12833	0.232143	0.128198	0.100865	0.060854	0.096097	0.599987	0.104024	0.110229		0.23275	0.183667			0.135131	0.13169	0.226926	0.113709		0.114989	0.2989	0.407542	0.15225	0.109428	0.179673		0.329478	0.081745	0.120075	0.227715	0.0902	0.126542	0.165065	0.149436	0.259781	0.28126	0.141126
0.205516	0.326506	0.073602	0.163496			0.087	0.21648	0.110745	0.208105	0.152975	0.09648	0.26803	0.209907	0.180735	0.292797	0.151712	0.069257	0.120096	0.173654	0.118889	0.091841		0.061798	0.278171			0.344884	0.192628	0.185343	0.189529		0.113964	0.136938	0.261128	0.106698	0.0784	0.19554		0.535848	0.077433	0.145951	0.209011	0.085551	0.32585	0.138593	0.133706	0.192416	0.20237	0.128737
0.289036	0.479169	0.344413	0.477339			0.148682	0.102287	0.276537	0.178072	0.18865	0.317562	0.14945	0.323702	0.418514	0.092381	0.125029	0.10255	0.22797	0.162622	0.135857	0.160711		0.151016	0.176402			0.096097	0.107141	0.278681	0.168847		0.169101	0.180637	0.408901	0.218974	0.203673	0.255197		0.262476	0.228362	0.509329	0.124518	0.113542	0.306879	0.20946	0.162523	0.138063	0.043082	0.113375
0.218247	0.141231	0.134912	0.138593			0.280713	0.055783	0.413193	0.309731	0.240936	0.207736	0.243502	0.155757	0.273792	0.1871	0.180403	0.160451	0.14299	0.415781	0.079395	0.194255		0.447094	0.195056			0.140515	0.211413	0.238947	0.175255		0.104864	0.155715	0.172886	0.18081	0.077684			0.110838	0.086497	0.147948	0.14503	0.072103	0.139341	0.214507	0.161424	0.289587	0.064865	0.1528
0.279705	0.29478	0.191821	0.141602			0.078925	0.233791	0.300915	0.203809	0.173346	0.503782	0.113691	0.197495	0.53878	0.079121	0.215886	0.207965	0.154946	0.293329	0.055413	0.072185		0.186989	0.234421				0.083652	0.177855	0.207308		0.157554	0.170885	0.062367	0.219408	0.065485			0.131481	0.113604	0.285485	0.100902	0.125575	0.19044	0.109576	0.099951	0.284456	0.311832	0.114823
0.428151	0.287171	0.207685	0.081682			0.144466	0.190639	0.218284	0.167379	0.085698	0.288534		0.14909	0.508761	0.103945	0.148962	0.079691	0.186956	0.159255	0.166893	0.207709		0.211115	0.16905				0.141743	0.390411	0.416728		0.121184	0.146396	0.12495	0.254755	0.09355			0.158502	0.096667	0.412542	0.106519	0.109047	0.219131	0.117588	0.190822	0.227469	0.155339	0.217125
0.259862	0.400182	0.084617	0.166114			0.111533	0.106732	0.055935	0.235712	0.266065	0.120524		0.15435	0.583509	0.051585	0.267852	0.109797	0.098058	0.38368	0.157014	0.112311		0.190047	0.256397				0.310798	0.240616	0.117042		0.077795	0.147078	0.2578	0.303279	0.099975			0.114261	0.098687	0.20464	0.091421	0.156693	0.12433	0.176767	0.375463	0.165327	0.05929	0.05628
0.107828	0.529128	0.115365	0.113972			0.110774	0.098583	0.383966	0.100285	0.1178	0.317216		0.280304		0.13965	0.183087	0.069296	0.124437	0.557335	0.123386	0.065485		0.359042	0.212394				0.143956	0.203543	0.135125		0.105233	0.433201	0.219985	0.123042	0.145527			0.107757	0.162902	0.12126	0.100884	0.213595	0.288984	0.191263	0.157375	0.47011	0.145143	0.20246
0.231946	0.24411	0.135149	0.241048			0.142058	0.134521	0.317334	0.110874	0.124698	0.36442		0.174633		0.271993	0.154392	0.218797	0.23765	0.20825	0.113116	0.214368		0.19693	0.127328				0.095074	0.160898	0.123694		0.067667	0.259552	0.104759	0.127098	0.219108			0.21969	0.123458	0.102801	0.15582	0.260994	0.115851	0.271042	0.19124	0.361811	0.195201	0.255263
0.288874	0.373883	0.070406	0.129955			0.0539	0.337299	0.055134	0.246434	0.249426	0.598678		0.208133		0.08995	0.204018	0.133963	0.151146	0.415767	0.083713	0.203733		0.183382	0.100599				0.139196	0.22556	0.404414		0.123698	0.147968	0.127213	0.165763	0.094228			0.166808	0.119881	0.759674	0.153755	0.269748	0.17395	0.202751	0.491508	0.269915	0.12604	0.211624
0.20593	0.557827	0.124734	0.119472			0.331944	0.140079	0.102205	0.078436	0.088111	0.187279		0.237687		0.286999	0.14504	0.224736	0.156487	0.240743	0.126492	0.061321		0.344414	0.138483				0.05145	0.38126	0.135128		0.143032	1.1392	0.12242	0.118178	0.0588			0.195834	0.116859	0.253193	0.112249	0.369225	0.202682	0.222779	0.12683	0.097622	0.256732	0.109951
0.21666	0.308899	0.103575	0.59804			0.136796	0.14962	0.270287	0.115456	0.120121	0.293062		0.190315		0.104427	0.136382	0.140742	0.087383	0.297671	0.151022	0.162059		0.169878	0.097891				0.101992	0.476963	0.245		0.271229	0.437035	0.167497	0.256572	0.208203			0.285225	0.121779	0.095449	0.512384	0.219643	0.163396	0.151994	0.07698	0.316311	0.07056	0.169326
0.127032	0.373998	0.111695	0.1458			0.177525	0.157504	0.054622	0.166109	0.213827	0.216535		0.243304		0.1225	0.523799	0.248372	0.12495	0.249467	0.34341	0.155671		0.087081	0.118883				0.078287	0.335623	0.146417		0.153406	0.36995	0.091293	0.308323	0.147			0.203	0.18106	0.172319	0.105448	0.289783	0.062185	0.178292	0.23765	0.063032	0.217805	0.05528
0.23765	0.615668	0.087189	0.228003			0.118843	0.250642	0.10239	0.107898	0.17591	0.296592		0.42256		0.162335	0.239471	0.042274	0.176966	0.606335	0.24745	0.062805		0.139874	0.186083				0.169696	0.161239	0.09762		0.260991	0.137181	0.06806	0.270033	0.087621			0.043615	0.066966	0.138615	0.380464	0.161224	0.268847	0.255931	0.316521	0.113115	0.132035	0.124673
0.131278	0.60529	0.075702	0.159382			0.346797	0.270774	0.058346	0.064865	0.21217	0.269173		0.27838		0.324004	0.117513	0.16675	0.144478	0.105948	0.128994	0.082309		0.18669	0.093391				0.047951	0.363268	0.176553		0.194596	0.133672	0.092837	0.125131	0.073169			0.303016	0.111895	0.218871	0.245724	0.333514	0.119063	0.227087	0.28665	0.246556	0.21949	0.255237
0.127763	0.363617	0.076226	0.176633			0.342629	0.319393	0.137828	0.139865	0.183073	0.062609		0.115423		0.231958	0.081408	0.089255	0.163146	0.20412	0.148755	0.148063		0.049914	0.190953				0.06696	0.258412	0.13288		0.066552	0.128618	0.149154	0.261276	0.187063			0.054147	0.115703	0.192441	0.369131	0.254881	0.201188	0.117987	0.119277	0.110539	0.110749	0.114818
0.110872	0.364521	0.119512	0.206665			0.50922	0.131996	0.119474	0.264437	0.221442	0.226403		0.305584		0.122168	0.524152	0.136701	0.103849	0.803578	0.128606	0.224902		0.20825	0.184141				0.08575	0.1015	0.206995		0.08135	0.635821	0.078462	0.413626	0.19403			0.322989	0.11982	0.097404	0.21135	0.196856	0.224684	0.203614	0.461451	0.093474	0.129736	0.071082
0.388772	0.48725	0.1923	0.245577			0.272691	0.082428	0.047833	0.148035	0.259491	0.187092		0.150659		0.108462	0.169776	0.053982	0.095811	0.229103	0.12495	0.163583			0.170649				0.428732	0.12094	0.343979		0.33267	0.116938	0.346397	0.147	0.160087			0.225522	0.027429	0.235757	0.061244	0.198956	0.082801	0.141038	0.117176	0.144977	0.304886	0.151443
0.265919	0.166511	0.135387	0.27263			0.181093	0.067911	0.136963	0.140686	0.300112	0.352654		0.17388		0.10198	0.866192	0.124458	0.183477	0.193338	0.124657	0.295793			0.165135				0.1617	0.109335	0.266646		0.085226	0.205935	0.095269	0.171927	0.484353			0.158364	0.243893	0.0725	0.138825	0.20077	0.176417	0.127461	0.104355	0.216942	0.432782	0.37006
0.212429	0.312542	0.151534	0.152145			0.252035	0.09479	0.10045	0.229734	0.195111	0.285478		0.192847		0.150849	0.252426	0.173759	0.271816	0.184892	0.209176	0.161667							0.160437	0.159249	0.15466		0.117073	0.571843	0.162798	0.096667	0.104283			0.163111	0.242658	0.215397	0.166312	0.142652	0.220611	0.091341	0.088312	0.088109	0.215498	0.575819
0.146333	0.282505	0.145906	0.226663			0.163637	0.048508	0.197091	0.197278	0.1871	0.355976				0.138246	0.23695	0.080821	0.076059	1.02135	0.226887	0.0637							0.106958	0.341568	0.204819		0.134847	0.1911	0.234077	0.150296	0.100621			0.11172	0.189791	0.11187	0.363806	0.376584	0.158446	0.170128	0.241392	0.136472	0.096943	0.220225
0.106576	0.232005	0.106718	0.165459			0.13965	0.0867	0.132484	0.137857	0.102841	0.335965				0.165308	0.244154	0.414739	0.077842	0.271125	0.070705	0.199623							0.387833	0.337443	0.175644		0.106881	0.844741	0.140415	0.179219	0.25676			0.15186	0.163666	0.269132	0.153435	0.536618	0.132066	0.177511	0.261965	0.146714	0.2058	0.488864
0.355239	0.274832	0.12106	0.263008			0.374201	0.137995	0.08227	0.152452	0.08918	0.502169				0.280352	0.31703	0.307025	0.051167	0.183355	0.102503	0.113748							0.046222	0.149905	0.260849		0.179192	0.163194	0.214185	0.1115	0.105307			0.330434	0.089073	0.0912	0.122524	0.27394	0.233637	0.376767	0.309596	0.197459	0.099952	0.055385
0.288601	0.215335	0.173349	0.178136			0.064501	0.338217	0.106968	0.13671	0.090053	0.284298				0.192999	0.210257	0.1759	0.089889	0.163335	0.170796	0.065832							0.256735	0.121146	0.21557		0.128945	0.145216	0.176732	0.110016	0.139273			0.173853	0.142989	0.057332	0.10493	0.272283	0.17395	0.27832	0.083142	0.383973	0.209523	0.149661
0.288291	0.19086	0.122969	0.393066			0.340713	0.122974	0.067268	0.192712	0.085532	0.346926				0.174629	0.085146	0.339858	0.281324	0.205995	0.128193	0.136161							0.151919	0.08875	0.364503		0.23275	0.082463	0.105836	0.355272	0.097451			0.207906	0.100374	0.169691	0.157914	0.1015	0.094059	0.075485	0.298496	0.291905	0.150295	0.214483
0.236105	0.36492	0.200697	0.082521			0.408828	0.339092	0.213546	0.122524	0.13548	0.297573				0.100896	0.084172	0.17695	0.1871	0.310075	0.10048	0.100835							0.52093	0.24593	0.244321		0.356357	0.222666	0.33181	0.270734	0.06909			0.112368	0.1862	0.173087	0.201306	0.396418	0.1421	0.072722	0.381721	0.109335	0.12254	0.161672
0.024095	0.393943	0.142755	0.089172			0.242191	0.269084	0.082365	0.134477	0.135128	0.178454				0.081043	0.076131	0.257296	0.130595	0.095529	0.168894	0.130858							0.087303	0.119126	0.3123		0.164974	0.125704	0.094975	0.153455	0.062888			0.26705	0.186104		0.160866	0.303283	0.38806	0.474488	0.120833	0.227771	0.14808	0.086805
0.207484	0.312479	0.142999	0.205287			0.232784	0.089332	0.204669	0.126877	0.206784	0.205766				0.15846	0.069552	0.399806	0.063605	0.10037	0.13911	0.11183							0.296592	0.112088	0.337241		0.349729	0.306877	0.323394	0.26426	0.087714			0.111439	0.17395		0.103747	0.400745	0.181886	0.074285	0.37623	0.172576	0.122077	0.132286
0.09686	0.734543	0.084039	0.164156			0.144212	0.079864	0.114906	0.121507	0.193044	0.137356				0.125325	0.178505	0.173917	0.209563	0.113521	0.175345	0.196446							0.187975	0.282005	0.148296		0.110874	0.176974	0.333611	0.235922	0.346251			0.155224	0.234987		0.181346	0.263327	0.475379	0.111054	0.462774	0.09849	0.143933	0.092521
0.33271	0.15894	0.11003	0.232392			0.315247	0.168828	0.170744	0.2888	0.360592	0.212092				0.023025	0.104409	0.36975	0.157146	0.280101	0.159957	0.20691							0.092452	0.114339	0.280593		0.142611	0.154339	0.33663	0.287637				0.124276	0.159382		0.136438	0.449966	0.291362	0.091182	0.250377	0.124926	0.144051	0.109793
0.352889	0.341692	0.097059	0.226938			0.212883	0.07616	0.063063	0.162297	0.186889	0.334444				0.200521	0.205539	0.301282	0.101695	0.139239	0.153454	0.07064							0.331596	0.152452	0.131457		0.145523	0.179038	0.087395	0.154453				0.119296	0.151215		0.259515	0.116808	0.146324	0.213433	0.261807	0.197265	0.276979	0.110872
0.213582	0.292681	0.090085	0.272665			0.145402	0.123772	0.4069	0.255973	0.12005	0.313069				0.11183	0.274212	0.268072	0.239739	0.6174	0.103722	0.149783							0.108548	0.123466	0.075977		0.166306	0.25529	0.07863	0.200455				0.166035	0.15295		0.141026	0.153548	0.090892	0.727513	0.164991	0.307342	0.388688	0.154614
0.150806		0.119876	0.19747			0.25575	0.111905	0.214174	0.215959	0.113413	0.310203				0.150765	0.126617	0.42809	0.137756	0.333376	0.146984	0.112828							0.084888	0.191855	0.321283		0.27686	0.132133	0.15631	0.148959				0.135333	0.420027		0.069295	0.278866	0.11858	0.205086	0.101034	0.106856	0.21647	0.110213
0.393426		0.200139	0.168636			0.149208	0.126826	0.105354	0.131491	0.083156	0.12433				0.103313	0.2311	0.09893	0.168108	0.195323	0.13936	0.182584							0.152143	0.173087	0.10535		0.248331	0.157277	0.501623	0.382232				0.068204	0.120524		0.133908	0.12283	0.214665	0.31997	0.082314	0.133814	0.133285	0.234179
0.165509		0.170106	0.190565			0.573033	0.324828	0.076226	0.147249	0.221786	0.211244				0.072601	0.199672	0.207837	0.271854	0.131481	0.060164	0.185061							0.150138	0.126719	0.181917		0.120627	0.079094	0.098783	0.333107				0.166818	0.139263		0.120971	0.232466	0.217711	0.234421	0.187113	0.232143	0.143233	0.202152
0.406497		0.074628	0.118914			0.182501	0.3541	0.09944	0.145811	0.08183	0.19114				0.080581	0.129612	0.122443	0.139212	0.441732	0.091642	0.079691							0.05635	0.312069	0.178817		0.139957	0.198142	0.147877	0.072713				0.069864	0.24487		0.321553	0.253446	0.101786	0.245605		0.072287	0.224373	0.221749
0.195715		0.077612	0.135676			0.167881	0.080809	0.06441	0.151106	0.07595	0.135131				0.107141	0.178729	0.06615	0.15753	0.267794	0.083293	0.089647								0.263084	0.185743		0.14469	0.150727	0.203342	0.163476				0.313174	0.127461		0.255251	0.260874	0.156931	0.208611		0.187332	0.076137	0.124248
0.269492		0.180399	0.151741			0.152001	0.193549	0.138572	0.072623	0.15031	0.167332				0.175566	0.090686	0.476744	0.0686	0.232258	0.143534									0.305451	0.168275		0.120469	0.172797	0.16653	0.154067				0.140796	0.157925		0.324001	0.198543	0.155586	0.236393		0.195173		0.112401
0.1595		0.150677	0.317928			0.398275	0.165773	0.2205	0.170096	0.206947	0.516638				0.211062	0.20201	0.167953	0.135477	0.223417	0.093132									0.200843	0.112368		0.239568	0.073135	0.2744	0.186944				0.191889	0.130462		0.318132	0.269444	0.249164	0.125214		0.207274		0.194766
0.117411		0.312981	0.175213			0.145536	0.497597	0.12642	0.208773	0.323603	0.136796				0.218109	0.152163	0.0686	0.192911	0.569457	0.277069									0.148824	0.12936		0.192014	0.176462	0.07842	0.198882				0.133972	0.138593		0.190372	0.15418	0.49261	0.28108		0.236102		0.306615
0.166908		0.187238	0.169005			0.066873	0.39154	0.133255	0.077735	0.235075	0.176619				0.178807	0.437447	0.096881	0.110701	0.181917	0.231307									0.158588	0.090085		0.218713	0.097015	0.111903	0.333632				0.398158	0.100073		0.29776	0.582912	0.068165	0.313832		0.109488		0.209939
0.194489		0.136449	0.527982			0.135863	0.237883	0.286845	0.123985	0.140167	0.392571				0.293701	0.166289	0.117577	0.167251	0.283723	0.159382									0.167279	0.076487		0.057748	0.242309	0.062593	0.252915				0.1519	0.174919		0.158355	0.224736	0.22167	0.145225		0.198242		0.067414
0.106311		0.564233	0.31378			0.419484	0.235023	0.180132	0.087314	0.131302	0.439316				0.162102	0.10045	0.276872	0.124599	0.289431	0.346481									0.159216	0.124734		0.173179	0.291421	0.150727	0.264377				0.600662	0.360234		0.192881	0.09996	0.131975	0.122331		0.216429		0.193683
0.118509		0.110141	0.140544			0.16709	0.100019	0.333788	0.173954	0.136249	0.22815				0.082306	0.232159	0.173452	0.138689	0.302339	0.137214									0.277488	0.279191		0.072548	0.233988	0.393597	0.099679				0.128021	0.170184		0.4136	0.249167	0.064378	0.307474		0.131662		0.092314
0.168041		0.145523	0.129069			0.419708	0.1901	0.214855	0.205523	0.147099	0.244577				0.146862	0.110099	0.09425	0.103012	0.162831	0.111653									0.339991	0.172478		0.08085	0.124483	0.105671	0.415597				0.130228	0.132623		0.156974	0.217047		0.308369		0.122399		0.06348
0.256155		0.179954	0.138957			0.247135	0.081968	0.187293	0.082463	0.2548	0.215858				0.184134	0.24059	0.097313	0.101057	0.390489	0.095602									0.084972	0.211314		0.164065	0.10218	0.151737	0.503234				0.133597	0.155917		0.170951	0.360519		0.17514		0.115304		0.482872
0.191333		0.181332	0.164543			0.138831	0.111483	0.191441	0.133697	0.186872	0.125973				0.238495	0.058246	0.170567	0.127437	0.187763	0.118199									0.082167	0.183569		0.328514	0.15802	0.231528	0.177838				0.199717	0.130993		0.107963	0.263686		0.11316		0.1911		0.187299
0.099024		0.062249	0.261961			0.26181	0.292219	0.087	0.192629	0.287809	0.141327				0.159382	0.112896	0.180148	0.10241	0.309587	0.045764									0.064127	0.335623		0.113223		0.112017	0.138398				0.067229	0.097243		0.184692	0.152378		0.124648		0.14627		0.249338
0.11421		0.094801	0.160186			0.318764	0.152898	0.17479	0.086826	0.121909	0.185956				0.095399	0.293819	0.128195	0.0725	0.097451	0.106348									0.263463	0.14063		0.0878		0.191027	0.169017				0.085785	0.092164		0.327484	0.26529				0.200682		0.241839
0.120524		0.230317	0.318528			0.159648	0.157267	0.163096	0.101167	0.302292	0.515198					0.06529	0.085628	0.167803	0.450775	0.142116									0.157138	0.074821		0.096342		0.135285	0.691198				0.215755	0.098345		0.142455	0.093216				0.379967		0.16628
0.087943		0.102227	0.258647			0.152416	0.14184	0.107566	0.107234	0.123096	0.415108					0.077741	0.128422	0.097176	0.221407	0.132145									0.09116	0.182584		0.377905		0.186749	0.213935				0.175401	0.135002		0.081818	0.131663				0.129056		0.104306
0.198827		0.074464	0.111359			0.05635	0.093093	0.101249	0.240706	0.14805	0.243278					0.036231	0.106244	0.155437	0.256076	0.169678									0.101916	0.150471		0.091981		0.33294	0.277021				0.422492	0.054962		0.12201	0.132106				0.125501		0.088905
0.117763		0.061436	0.095438			0.175332	0.301057	0.088817	0.160123	0.097514	0.391887					0.187899	0.120018	0.186745	0.184553	0.10487									0.033472	0.098981		0.165198		0.478079	0.4606				0.127118	0.168552		0.061038	0.236923				0.821457		0.129847
0.04146		0.155619	0.2646			0.26649	0.299082	0.122579	0.132352	0.107024	0.051349					0.046375	0.164165	0.171992	0.221357	0.181159									0.106717	0.098347		0.084888		0.158201	0.220507				0.125716	0.190444		0.220156	0.135333				0.20923		0.176098
0.118779		0.242013	0.137385			0.117112	0.313316	0.087913	0.337884	0.096598	0.135986					0.195306	0.286346	0.509514	0.442573	0.076226									0.297563	0.154509		0.155276		0.127328	0.102686				0.102506	0.08995		0.064706	0.093942				0.294928		0.04655
0.243144		0.139522	0.215923			0.308393	0.228415	0.160962	0.203857	0.147453	0.248188					0.097922	0.170347	0.186166	0.308515	0.131275									0.176117	0.144816		0.101578		0.139973	0.127991				0.101315	0.227167		0.19188	0.439458				0.400187		0.177563
0.188758		0.185562	0.2009			0.084054	0.214707	0.186446	0.068989	0.378757	0.12005					0.058788	0.10584	0.161817	0.223662	0.163249									0.104706	0.099674		0.151916		0.29362	0.343017				0.075405	0.140672		0.141681	0.218047						0.432144
0.13614		0.099413	0.403735			0.160201	0.142662	0.084789	0.111535	0.142086	0.14945					0.111355	0.109029	0.082368	0.151716	0.047933									0.08074	0.247799		0.104884		0.198503	0.238514				0.048508	0.311843		0.161984	0.13821						0.501783
0.116466		0.063208	0.619926			0.171144	0.145321	0.179295	0.109252	0.194314	0.330736					0.137133	0.142499	0.232586	0.203641	0.280352									0.571354	0.065866		0.114293		0.401578	0.265868				0.196084	0.103945		0.1115	0.099828						0.202461
0.144206		0.077795	0.132504			0.13681	0.3038	0.176779	0.245754	0.052292	0.229139					0.155217	0.27342	0.09511	0.151077	0.131583									0.185416	0.135721		0.117143		0.402428	0.582083				0.118015	0.2107		0.03577	0.550952						0.176077
0.296881		0.131963	0.218284			0.169446	0.189424	0.22475	0.1715	0.137328	0.246907					0.102773	0.286015	0.089697	0.278051	0.098617									0.100407	0.19648		0.179095		0.10388	0.099793				0.140104	0.418121		0.057962	0.17328						0.076226
0.20299		0.107744	0.149833			0.128661	0.348183	0.056707	0.184644	0.150052	0.393348					0.169289	0.110741	0.09359	0.223673	0.141655									0.177857	0.123523		0.189638		0.351217	0.263001				0.101783	0.561529		0.138186	0.2056						0.084154
0.142094		0.098	0.198365			0.119574	0.176412	0.126416	0.161901	0.133705	0.873748					0.162182	0.261073	0.096667	0.217297	0.27367									0.163059	0.112408		0.19045		0.089259	0.160029				0.117254	0.234602		0.153584	0.207976						0.284628
0.220702		0.292749	0.565143			0.189658	0.171583	0.198511	0.119459	0.222699	0.261244					0.080355	0.111234	0.082896	0.141288	0.110729									0.238901	0.064848		0.128508		0.099399	0.158635				0.385601	0.329873		0.139727	0.218876						0.166093
0.217567		0.109819	0.279712			0.268812	0.073418	0.134808	0.180961	0.114895	0.351351					0.085398	0.157559	0.40552	0.20825	0.077873									0.074049	0.236829		0.145523		0.09065	0.208001				0.215228	0.145865		0.124347	0.333351						0.622024
0.21043		0.152892	0.259708			0.15394	0.266804	0.096559	0.08282	0.227315	0.346875					0.16037	0.106434	0.166699	0.130445	0.14833									0.40272	0.527925		0.208983		0.166486	0.502396				0.200114	0.20004		0.425497	0.17971						0.328834
0.435574		0.089239	0.0784			0.091209	0.190302	0.121878	0.167686	0.167599	0.135073					0.293461	0.22901	0.115929	0.181485	0.085567									0.098829	0.134811		0.11221		0.281192	0.10078				0.225711	0.184379		0.158276	0.153353						0.106895
0.1127		0.05782	0.204985			0.23358	0.244623	0.185276		0.083299	0.289437					0.10192	0.225395	0.330868	0.242538	0.165916									0.069414	0.164584		0.22942		0.093369	0.092033				0.335937	0.133104		0.224216	0.077612						0.083156
0.083487		0.132828	0.068594			0.222766	0.186217	0.132917		0.139988	0.155841					0.219917	0.255505	0.168003	0.540095	0.121364									0.148948	0.068993		0.21796		0.170654	0.063661				0.058262	0.092617		0.316297	0.340088						0.225048
0.120965		0.099013	0.242137			0.097515	0.081812	0.192016		0.163583	0.092089					0.127161	0.14627	0.179101	0.270053	0.203905									0.285142	0.094812		0.080241		0.14214	0.041008				0.187827	0.22834		0.222393	0.375426						0.117525
0.297353		0.091685	0.12412			0.106958	0.098868	0.237441		0.119123	0.086342					0.075801	0.286064	0.069285	0.28805	0.328266									0.076141	0.179472		0.123694		0.245736	0.166029				0.112413	0.247602		0.156157							0.221725
0.20096		0.134815	0.094401			0.065754	0.18047	0.180267		0.1127	0.199299					0.19044	0.389706	0.255569	0.114446	0.068597									0.139808	0.128934		0.259778		0.233797	0.128998				0.381587	0.111439		0.046689							0.16366
0.463848		0.124687	0.173555			0.124926	0.262963	0.18825		0.077078	0.09925					0.082997	0.193788	0.227106	0.088464	0.245662									0.114181	0.147183		0.198434		0.212119	0.13452				0.096885	0.088491		0.183612							0.380961
0.250072		0.161421	0.39187			0.041578	0.325778	0.270256		0.082151	0.187192					0.104353	0.123711	0.197635	0.133396	0.172897									0.203958	0.266755		0.107883		0.125928	0.125365				0.061591	0.058748		0.242538							0.113132
0.197946		0.0956	0.236224			0.135128	0.072015	0.123694		0.188658	0.304857					0.12985	0.335673	0.138957	0.10894	0.136136									0.181226	0.191483		0.134131		0.149115	0.153596				0.100428	0.231072									0.184518
0.196691		0.150019	0.273343			0.21025	0.221075	0.124518		0.115738	0.081014					0.119967	0.1799	0.132706	0.119718	0.080813									0.146624	0.251059		0.107168		0.318764	0.124734				0.183624	0.07595									0.124408
0.071014		0.104926	0.101317			0.129929	0.199007	0.168584		0.068165	0.096287					0.13212	0.113044	0.131558	0.095418	0.12805									0.154067	0.204425		0.327839		0.187199	0.136529				0.12495	0.218343									0.334571
0.318651		0.101875	0.167301			0.124561	0.244278	0.243071		0.17694	0.273858					0.198861	0.210666	0.128847		0.261218									0.098611	0.350874		0.118768		0.166766					0.226883	0.112724									0.1764
0.0833		0.235268	0.148987			0.112387	0.222272	0.141944		0.12985	0.190406					0.118843	0.095935	0.077333		0.114339									0.148528	0.140451		0.100037		0.184467					0.611892	0.398641									0.180968
0.107487		0.15925	0.169776			0.591987	0.153122	0.1568		0.157143	0.292603					0.255263	0.261708	0.235261		0.078774									0.079978	0.435647		0.205277		0.138796					0.324864	0.419309									0.094966
0.048433		0.071021	0.0686			0.118842	0.22344	0.075854		0.156255	0.095914					0.168552	0.234713	0.173087		0.470352									0.145327	0.06125		0.214819							0.142555	0.137815									0.394856
		0.131299	0.091292			0.162847	0.227826	0.098611		0.10094	0.202094					0.149303	0.228362	0.171983		0.170081									0.189318	0.041578		0.15398							0.207602	0.19403									0.354005
		0.192814	0.18835			0.14357	0.21608	0.196961		0.065223	0.15029					0.180126	0.151653	0.088734		0.225347									0.155574	0.083593		0.28892							0.123452	0.147712									0.174324
		0.215947	0.163786			0.130633	0.325693	0.131273		0.2646	0.375249					0.125762	0.350403	0.073758		0.068316									0.275988	0.134821		0.119946							0.225151	0.06807									0.463063
		0.219139	0.163618			0.164311	0.249729	0.118386		0.09355	0.154422					0.100814	0.153889	0.106748		0.301752									0.301653	0.148494		0.171219							0.080163	0.099925									0.106038
		0.152746	0.242538			0.11515	0.144654	0.149635		0.11023	0.111712					0.373945	0.101578	0.121771		0.127815									0.2695	0.245775		0.242708							0.145886	0.317192									0.05586
		0.13957	0.139608			0.154543	0.077777	0.11183		0.11515	0.327579					0.152152	0.203166	0.058791		0.212802									0.08183	0.057222		0.382315							0.096667	0.112867									0.137645
		0.152845	0.2028			0.176478	0.1617	0.136532		0.075652	0.157925					0.213952	0.318764	0.242215		0.156048									0.11832	0.045043		0.355256							0.078965	0.188107									0.269366
		0.242168	0.17269			0.16019	0.139414	0.166536		0.148987	0.180088					0.220241	0.157505	0.222435		0.124438									0.097015	0.072761		0.165191							0.115729	0.209705									0.102771
		0.234129	0.378979			0.163169	0.061692	0.122628		0.243424	0.170074					0.212092	0.16513	0.125132		0.139016									0.142058	0.180305		0.226531							0.100098	0.170413									0.10045
		0.228952	0.090347			0.360475	0.116205	0.190565		0.126621	0.338174					0.19551	0.117208	0.196668		0.139151									0.330373	0.07975		0.185915							0.134829	0.166826									0.195249
		0.139612	0.172886			0.215165	0.105839	0.251399		0.21805	0.2058					0.086153	0.090085	0.086626		0.265433									0.36612	0.028522		0.060163							0.076783	0.237257									0.135228
		0.098377	0.114544			0.335745	0.137137	0.191525		0.227516	0.235652					0.096323	0.177011	0.102433		0.112737									0.22475	0.001053		0.291236							0.166276	0.121745									0.273864
		0.123491	0.079468				0.183428	0.209444		0.156432	0.197569					0.119877	0.11421	0.125548		0.187624									0.270256	0.23668		0.141867							0.183144	0.329715									0.223856
		0.171257	0.20083				0.120263			0.177469	0.072761					0.061914	0.10584	0.126554		0.175887									0.367528			0.086817							0.167993	0.250224									0.063384
		0.060384	0.165764				0.220238			0.127498	0.268833					0.286092	0.066154	0.185276		0.090278									0.127306										0.078051	0.237456									0.100037
		0.237694	0.146792				0.175712			0.141237	0.34158					0.116087	0.104883	0.249394											0.195291										0.222611	0.134213									0.269944
		0.076815	0.212358				0.311524			0.194261	0.158201					0.261001	0.072056	0.114579											0.102382										0.067927	0.238802									0.208122
		0.100616	0.31496				0.10621			0.058209						0.48216	0.092676	0.17588											0.23329										0.13216	0.107646									0.152493
		0.256885	0.176598				0.104791			0.148073						0.177139	0.137588	0.186995											0.325234										0.135044	0.128085									0.112011
		0.098663	0.130166				0.185908			0.089469						0.323452	0.281799	0.109316											0.18432										0.106756	0.045439									0.10829
		0.058432	0.131663				0.198154			0.246459						0.104366	0.16121												0.136887										0.108109	0.15225									0.161693
		0.15542	0.147603				0.325477			0.083386						0.324385	0.159601												0.229089										0.209004	0.238854									0.10045
		0.180171	0.084533				0.20497			0.04634						0.309514	0.169919												0.14372										0.236591	0.097835									0.208713
		0.193966	0.77303				0.164137			0.12638						0.196636	0.330017												0.212884										0.117719	0.179943									0.145475
		0.18467	0.262306				0.164663			0.089739						0.169712	0.271011												0.126783										0.10048	0.121269									0.234507
		0.106717	0.111284				0.1852			0.14895						0.255754	0.085618												0.15677										0.09459	0.11977
		0.211115	0.227539				0.184798			0.177891						0.289995	0.237959												0.19475										0.083156	0.169776
		0.19572	0.237118				0.084305			0.185983						0.116637	0.1094												0.238705										0.123596	0.202106
		0.106981	0.14241				0.392912			0.216807						0.195175	0.23044												0.202725										0.069858	0.18634
		0.207889	0.414433				0.316774			0.087762						0.145725	0.211706												0.100007										0.189353	0.512794
		0.195195	0.175192				0.245367			0.125165						0.080352	0.180834												0.111433										0.060081	0.453205
		0.122043	0.203105				0.231749			0.420657						0.264874	0.485655												0.190775										0.171726	0.100561
		0.196306	0.652315				0.477206			0.160833						0.226607	0.091989												0.335521										0.284782	0.174721
		0.162523	0.370205				0.27734			0.242647						0.163619	0.330373												0.242511										0.127615	0.175848
		0.256107	0.090046				0.099207			0.089629						0.185388	0.228496												0.055915										0.074141	0.124762
		0.238996	0.254146				0.302905			0.730662						0.168281	0.154513												0.224188										0.06084	0.226508
		0.106968	0.655671				0.076226			0.118568						0.325626	0.136473												0.128404										0.134941	0.229979
		0.14945	0.24255				0.129656			0.17003						0.196287	0.093964												0.12789										0.118389	0.099467
		0.197085	0.282439				0.082802			0.11045						0.162632	0.19403												0.086621										0.311136	0.43646
		0.109293	0.092615				0.052787			0.153406						0.205573	0.117025												0.190956										0.06125	0.152413
		0.1955	0.384732				0.090583			0.224113						0.457518	0.115857												0.147602										0.126342	0.182109
		0.21029	0.519383				0.08085			0.169149						0.139239	0.273898												0.207602										0.082167	0.447279
		0.159932	0.21119				0.133686			0.202341						0.321094	0.141078												0.147928										0.455214	0.178739
		0.083132	0.091393				0.119774			0.159338						0.173656	0.327889												0.175774										0.101662	0.150052
		0.139168	0.169274				0.071305			0.318158						0.493805	0.135788												0.562929										0.186578	0.090085
		0.133933	0.181347				0.083332			0.235136						0.273721	0.126416												0.186889										0.166342	0.22475
		0.116084	0.129829				0.122202			0.082411						0.146492	0.116852												0.18718										0.267115	0.399127
		0.109858	0.127826				0.290872			0.229208						0.412423	0.214281												0.182115										0.078991	0.14945
		0.25709	0.216954				0.17689			0.175438						0.110874	0.175326												0.091609										0.07792	0.27048
		0.1148	0.177906				0.2467			0.072746						0.282613	0.207709												0.173578										0.094966	0.2083
		0.171256	0.074141				0.150156			0.244705						0.0539	0.171064												0.238268										0.169122	0.315788
		0.060779	0.222562				0.128892			0.055437						0.294	0.247577												0.225277										0.139497	0.227335
		0.234498	0.129031				0.147629			0.147964						0.167316	0.343295												0.515633										0.204193	0.16429
		0.093417	0.144356				0.097661			0.068904						0.31997	0.152242												0.271573										0.098926	0.266069
		0.05929	0.370482				0.098			0.199368						0.140759	0.161656												0.130043										0.275391	0.082501
		0.104291	0.166041				0.215514			0.147926						0.243388	0.150952												0.110874										0.189933	0.359572
		0.122412	0.109362				0.194801			0.329123						0.259369	0.131663												0.238132										0.249376	0.173241
		0.137866	0.251961				0.161036			0.277186						0.18295	0.136976												0.301133										0.186928	0.069257
		0.099304	0.089402				0.278458			0.296631						0.225214	0.09425												0.078736										0.262627	0.119576
		0.219851	0.063189				0.128545			0.458583						0.143165	0.203673												0.232951										0.090615	0.091544
		0.169216	0.065757				0.194435			0.180233						0.187998	0.209489												0.155224										0.118064	0.125677
		0.267658	0.156183				0.067003			0.20908						0.33728	0.184762												0.182995										0.167601	0.224281
		0.164168	0.229598				0.125226			0.074247						0.10878	0.130028												0.172202										0.104706	0.078566
		0.248342	0.126877				0.295142			0.270833						0.413	0.157356												0.242008										0.139168	0.215854
		0.162458	0.106854				0.185028			0.11455						0.309401	0.134698												0.109869										0.082815	0.09555
		0.160486	0.107484				0.192694			0.113514						0.194644	0.146332												0.14825										0.143931	0.146539
		0.241524	0.207253				0.380668			0.08864						0.200757	0.228678												0.046207										0.334805	0.085401
		0.122579	0.090687				0.194527			0.19348						0.201158	0.099509												0.091876										0.52564	0.272129
		0.096678	0.395255				0.070758			0.108978						0.105865	0.097015												0.249761										0.361287	0.077214
		0.103042	0.194457				0.129088			0.199985						0.086487	0.297821																						0.081141	0.162449
		0.094522	0.126119				0.117755			0.260453						0.079025	0.293134																						0.356979	0.092264
		0.403341	0.523062				0.225128			0.179834						0.214371	0.24571																						0.121492	0.140906
		0.124974	0.218039				0.520547			0.167909						0.178454	0.152452																						0.068929	0.117804
		0.350416	0.144051				0.146694			0.313152						0.17321	0.119964																						0.114009	0.256431
		0.197865	0.145972				0.494483			0.091991						0.126621	0.172816																						0.144459
		0.242645	0.133781							0.116184						0.078669	0.337432																						0.154667
		0.132891	0.121219							0.375864						0.19693	0.051437																						0.093711
		0.204318	0.318778							0.157936						0.117804	0.156975																						0.062066
		0.165456	0.112408							0.279591						0.189095	0.28488																						0.255257
		0.124734	0.127165							0.171581						0.075601	0.232679																						0.147712
		0.065515	0.100902							0.243987						0.28762	0.241084																						0.161036
		0.188861	0.099223							0.336711						0.101866	0.102477																						0.156594
		0.076426								0.194281						0.151727	0.073008																						0.220161
		0.228596								0.079102						0.230819	0.089944																						0.487781
		0.243247								0.172561						0.2437	0.23831																						0.481228
		0.116947								0.154886						0.118601	0.306845																						0.295285
		0.163725								0.196445						0.148708	0.271508																						0.138796
		0.105663								0.143236						0.08607	0.313058																						0.118113
		0.315828								0.651683						0.213378	0.268569																						0.121043
		0.26852								0.20379						0.12103	0.090174																						0.451837
		0.14945								0.152452						0.2326	0.05763																						0.257598
		0.109761								0.275486						0.221641	0.12005																						0.092021
		0.264572								0.166082						0.295593	0.196014																						0.099951
		0.196								0.213751						0.086621	0.168391																						0.07975
		0.142058								0.154928						0.145523	0.172373																						0.11609
		0.175691								0.082496						0.09355	0.171626																						0.265351
		0.235526								0.311834						0.129013	0.127043																						0.211837
		0.116219								0.128792						0.225586	0.19355																						0.192403
										0.216727						0.182941	0.266118																						0.097317
										0.129007						0.205516	0.138292																						0.177756
										0.207466						0.221023	0.096392																						0.147478
										0.146739						0.153828	0.142788																						0.054701
										0.24259						0.214085	0.162479																						0.09342
										0.085347						0.141263	0.094966																						0.138046
										0.09159						0.20096	0.109417																						0.139916
										0.104769						0.128198	0.142177																						0.164966
										0.046842						0.169776																							0.132358
										0.174652						0.109399																							0.092658
										0.116029						0.235386																							0.154467
										0.117251						0.120489																							0.2303
										0.170149						0.090041																							0.116881
										0.212301						0.297417																							0.107621
										0.257444						0.139926																							0.096196
										0.175523																													0.10741
										0.174972																													0.038212
										0.197105																													0.282153
										0.306505																													0.19403
										0.131402																													0.118135
										0.065482																													0.151332
										0.32703																													0.09416
										0.265001																													0.136947
										0.248917																													0.138123
										0.428436																													0.262643
										0.250043																													0.078034
										0.184552																													0.296654
										0.095335																													0.284135
										0.160241																													0.207884
										0.08575																													0.164926
										0.113542																													0.28665
										0.116611																													0.152497
										0.235605																													0.1372
										0.133244																													0.14897
										0.041483																													0.164857
										0.083295																													0.139167
										0.153209																													0.080431
										0.102412																													0.2401
																																							0.155313
																																							0.128791
[truncated: 127 more columns]
