# Supplementary material for: Mutation in the mitochondrial chaperone TRAP1 leads to autism with more severe symptoms in males
Source: EMBO Mol Med. 2024 Sep 27;16(11):2976–3004. doi: 10.1038/s44321-024-00147-6 (PMC11554806; doi:10.1038/s44321-024-00147-6)
Supplement: Supplementary file 6 — Source data Fig. 4 [file 44321_2024_147_MOESM6_ESM.zip › Figure 4/4G/spine density females.xlsx]

## Sheet: Figure 4G
WT	WT/Q641*	Q641*
159.985	112.605	134.108
157.198	156.823	164.347
158.012	155.528	176.91
190.446	113.891	155.177
142.112	127.276	138.306
200.764	130.422	123.881
172.664	143.935	112.134
187.916	123.837	130.533
188.836	150.938	169.515
196.377	127.812	137.385
130.485	160.026	151.428
179.52	175.333	160.108
145.079	202.559	162.652
165.664	197.435	161.107
179.682	156.81	156.895
160.118	208.107	171.312
152.066	192.436	134.144
151.027	172.72	137.566
134.484	159.286	147.084
165.914	163.962	128.763
155.812	216.263	141.788
166.559		137.912
181.748		144.476
131.032		106.384
164.635		164.442
163.968		129.203
		143.863
		139.726
		140.528
		182.208
		175.566
