# Supplementary material for: Mutation in the mitochondrial chaperone TRAP1 leads to autism with more severe symptoms in males
Source: EMBO Mol Med. 2024 Sep 27;16(11):2976–3004. doi: 10.1038/s44321-024-00147-6 (PMC11554806; doi:10.1038/s44321-024-00147-6)
Supplement: Supplementary file 6 — Source data Fig. 4 [file 44321_2024_147_MOESM6_ESM.zip › Figure 4/4H/spine length.xlsx]

## Sheet: Figure 4 H
WT
0.368799	1.09422	0.908924	0.442263	1.00481	0.202069	0.241452	0.703628	0.564377	0.604484	0.569289	0.618997	0.710637	0.873093	0.732994	0.799507	0.309085	0.728337	0.353652	0.799129	0.877623	0.539656	0.730526	0.650769	0.286278	0.688902	0.450432	0.291899	0.665782	0.583834	0.605441	0.602662	0.894003	0.707555	0.707469	0.808318	0.405755	1.58575	0.499241	0.505637	0.216861	0.638864	1.34904
0.28664	0.452954	0.563061	0.70573	0.724153	0.678227	0.280512	0.775336	0.489197	0.442744	0.683004	0.479781	0.406262	0.846147	0.404972	0.52435	0.428005	0.842917	0.128953	0.14	1.11186	0.304596	0.570892	0.716224	0.364822	0.436753	0.309821	0.422339	0.542444	0.563737	0.296562	0.141669	0.562539	0.655097	0.560505	0.709757	0.750758	0.617166	0.28	0.658782	0.233112	0.460798	0.492193
0.28	0.67996	0.79761	0.492978	1.09039	0.252223	0.626021	0.438052	0.64972	0.408507	0.781347	0.454279	0.35625	1.01511	0.766141	0.465848	0.504792	0.49827	0.492381	0.385696	0.817718	0.514864	0.357754	0.216195	0.388435	0.240406	0.559331	0.640987	0.425544	0.2875	0.554951	1.25987	0.421591	0.854811	0.681208	0.735667	0.5889	0.89825	0.264035	0.35	0.35952	0.246678	0.650025
0.50429	0.435096	0.281485	0.821504	1.17223	0.225369	0.387752	0.4398	0.842076	0.50547	0.780905	0.883497	1.1774	1.12375	0.228945	0.158666	0.431352	0.731242	0.47488	0.627074	0.646884	0.454387	0.498413	1.08867	1.1038	0.519161	0.804311	0.343094	0.571365	0.825668	0.82489	1.19367	0.465885	0.712673	0.941099	0.42	0.981448	0.468128	0.254308	0.596306	0.317112	0.30407	0.337852
0.565538	0.390341	0.212381	0.611943	0.746541	0.442482	0.35532	0.38699	0.417997	0.492837	0.72169	0.523252	1.07191	0.770082	0.157921	0.589398	0.689651	0.867378	0.353379	0.489336	0.78893	0.567014	0.270514	0.717228	0.212381	0.440823	1.2179	0.520106	0.274223	0.506804	1.05182	0.933251	0.650143	0.398769	0.395767	0.352823	0.851399	0.28271	0.149722	0.89906	1.03583	0.241904	0.205611
0.611165	0.724663	0.147541	0.620401	1.14008	0.266735	0.356614	0.4635	0.381298	0.426592	0.715628	0.21	0.727428	0.569959	0.188728	0.44086	0.488353	0.387249	0.286196	0.430842	0.49795	0.565643	0.354102	0.776789	1.23988	0.514744	0.690811	0.51737	0.154566	0.373628	0.663761	1.39139	0.549809	0.355759	1.069	0.368406	1.59707	0.519762	0.527085	0.314704	0.50493	0.808459	0.885926
0.317985	0.390854	0.420249	0.35	0.63965	0.709777	0.28	0.669299	0.369778	0.797544	0.800085	0.78292	1.75009	0.280763	0.82008	0.296562	0.56539	0.210989	0.517322	0.771695	0.509561	0.57649	0.364893	1.20216	0.610764	0.405755	0.441042	0.64841	0.604946	0.526927	0.218997	0.648951	0.266107	0.554236	0.679331	0.578589	1.05372	0.660261	0.780456	0.965306	0.494789	0.3586	0.649061
0.14	0.688844	0.453725	0.935829	0.217103	0.613622	0.312005	1.11423	0.524039	0.572595	0.449003	0.940651	0.273494	0.21883	0.425435	0.339984	0.288303	0.189207	0.245414	0.331578	0.439887	0.354019	0.439198	0.28	0.403981	0.364957	0.65163	0.602146	0.756525	0.371884	0.724816	0.727995	1.40523	0.857167	1.28375	0.272741	0.564838	0.378405	0.778261	0.570836	0.400685	0.57157	0.594959
0.369001	0.304596	0.818198	0.49	0.427248	0.289896	0.965085	0.980894	0.621192	0.439507	0.933545	0.567116	0.344141	0.432048	0.901403	0.63245	0.500582	0.351299	0.695571	0.561313	0.295741	0.284801	0.724228	0.560277	0.409131	0.320401	0.465396	0.647947	0.788715	0.355486	0.896795	1.05033	0.897456	0.405714	1.02699	0.28602	1.10207	0.862974	0.308322	0.527774	0.701254	0.705758	0.43104
0.598386	0.532384	0.234196	0.715667	0.410583	0.796171	0.412688	0.447227	1.17004	0.303435	0.584055	0.366969	0.799018	0.762747	0.369698	0.580316	0.282795	0.199697	0.491899	0.548607	0.423921	0.717305	0.891323	0.171517	0.361029	0.236078	1.07991	0.289429	1.04573	0.49	0.379036	0.628337	0.475663	0.362244	0.920357	1.22659	0.665352	0.624728	0.393792	0.480368	0.416691	0.509718	1.05647
0.539974	0.325348	0.571441	0.42	0.512595	0.353514	0.626353	0.873125	0.634666	0.922347	0.545495	0.46383	0.346122	0.211628	0.48589	0.367908	0.427611	0.378619	0.7	0.699723	0.596042	0.611644	0.507833	0.42	1.2489	0.394151	0.493679	0.332558	1.04253	0.795164	0.358543	0.582158	0.568767	0.77064	0.999348	0.548884	0.820308	1.16109	0.537715	0.282837	0.584221	0.485368	0.579383
1.15595	0.303423	0.591447	0.425384	0.459397	0.732883	0.921395	0.852963	0.440538	0.29717	0.641853	0.546327	0.919862	0.84	0.635376	0.39965	0.243734	0.11658	0.563646	0.49273	0.547269	0.523275	0.587576	0.23939	1.00668	0.245985	0.479501	0.324592	0.563915	0.708596	0.629124	1.07502	0.350026	0.439394	1.04906	0.56864	0.364234	0.21	0.322027	0.44086	0.289594	0.562057	1.01793
0.243471	0.449393	0.460476	0.571091	0.415698	0.557949	1.20459	0.429922	0.418579	0.63751	0.212159	0.34488	0.433845	0.241494	0.551528	0.316495	0.314403	0.809005	0.373592	0.210969	0.348266	0.572319	0.390511	0.286446	0.970993	0.495259	0.411229	0.379926	0.431402	0.782991	0.499598	0.647402	0.449068	0.571972	0.636826	0.135547	0.436431	0.56	0.718367	0.140092	0.578533	0.352913	0.614472
0.869115	0.584489	0.255038	0.499921	1.03354	0.672211	0.5679	0.423202	0.398336	0.840519	0.337478	0.516178	0.355596	0.599231	0.468697	0.416566	0.436725	0.454317	0.723986	0.269274	0.140131	0.678605	0.576378	0.66992	0.422953	0.198766	1.33497	0.279837	0.576994	0.46472	0.215072	1.46635	0.3819	0.357276	0.361034	0.35	0.612092	0.208443	0.907393	0.647982	0.646995	0.557912	0.567306
0.34663	0.36143	0.8027	0.452954	0.769968	0.375684	0.972243	0.950806	0.633757	0.37643	0.442617	0.500268	0.852081	0.511847	0.594641	0.547621	0.389651	0.392058	0.599075	0.268058	0.602309	0.723285	0.28	0.739596	0.774588	0.328581	1.26436	0.473029	0.863189	0.119651	0.609461	0.634526	0.762063	0.361897	0.561688	0.701244	0.429835	0.560715	0.203718	0.140381	1.006	0.21	0.482561
0.328819	0.515078	0.404909	0.631261	0.411887	0.214032	0.713737	0.923174	0.998031	1.18417	0.481174	0.308442	0.660474	0.760761	0.550686	0.777271	0.492506	0.473412	0.641077	0.121924	0.52617	0.731654	0.452845	1.12041	1.12113	0.353673	0.689896	0.564633	0.810949	0.628708	0.486074	0.650465	0.221134	1.1607	0.482329	0.477997	0.907047	0.440362	0.501182	0.468707	0.701902	1.27752	0.35
0.28	0.586101	0.28	0.51642	1.06031	1.25837	0.211208	0.574223	0.649171	0.48041	0.381779	0.352483	0.782207	0.687572	0.317523	0.358768	0.160403	0.49	0.625062	0.430754	0.421761	0.397615	0.254861	0.518895	1.09994	0.281356	0.640486	0.428132	0.887265	0.701907	0.415996	1.31456	0.490386	0.442828	0.996694	0.437038	0.739263	0.718757	0.364188	0.608798	0.492508	0.643888	0.639275
0.284408	0.733065	0.28	0.366479	0.918109	1.06198	0.423612	0.429214	0.786927	0.354167	0.43264	0.254861	0.521239	0.454352	0.493797	0.380185	0.18934	0.77078	0.57405	0.446854	0.242932	0.578104	0.63209	0.4313	0.499292	0.380859	1.20117	0.355046	0.42	0.314986	0.585504	1.24526	0.42	0.593506	0.483667	0.625236	1.34459	0.292552	0.360097	0.732836	0.676033	0.463667	0.404373
0.562814	0.542931	0.872242	1.13193	0.992277	0.561615	0.35134	0.632787	0.563834	0.294313	0.369245	0.522637	0.763749	1.06918	0.495432	0.298537	0.701273	0.621884	0.790868	0.647488	0.29713	0.599575	0.775687	0.506086	0.594624	0.639156	0.429138	0.433648	1.25736	0.599399	0.281706	0.633506	1.0884	0.280193	1.23619	0.550341	0.56883	0.286429	0.434745	0.53201	0.21138	0.314074	0.403754
0.286221	0.21	0.438924	0.66786	0.902724	0.751097	0.482561	0.413349	0.562283	0.63842	0.572817	0.140958	0.534858	0.537969	0.282375	0.514154	0.789385	0.454723	1.02544	0.442919	0.649344	0.422121	0.519282	0.468391	0.553936	0.14	0.866905	0.428902	0.663086	0.356319	0.363858	0.548289	0.486268	0.501139	0.598153	0.380918	0.478672	0.285215	0.282961	0.466278	0.35831	0.776254	1.13999
0.842589	0.439081	0.684715	0.494846	0.750026	1.20151	0.774983	0.587515	0.434319	0.590452	0.566599	0.563656	0.242048	0.79297	0.704344	0.447977	0.383584	0.766742	0.606816	0.28	0.570169	0.309907	0.21	0.417346	0.88706	0.771752	0.555027	0.367279	0.215037	0.714572	0.454509	0.505723	0.58133	0.970213	0.7	0.51904	0.49	0.908259	0.346536	0.352461	0.449233	0.445562	0.597684
0.664879	0.473191	0.327706	0.710897	1.23978	0.464935	0.89156	0.493499	0.496344	0.189036	0.725823	0.547738	0.410414	0.949238	0.579139	0.56	0.400884	0.353674	0.282492	0.845181	0.729189	0.294538	0.379042	0.548388	0.699874	0.661043	0.211538	0.739609	0.520107	0.404999	0.612313	0.872194	0.42	0.774228	1.32307	0.637383	0.633075	0.49889	0.571079	0.582256	0.884501	0.198333	0.492364
0.350555	0.383109	0.331468	1.4539	0.649926	0.596932	0.473035	0.427497	0.394401	0.367555	0.668541	0.468646	0.235423	0.812927	0.584555	0.501567	0.320659	0.758804	0.455043	0.147211	0.145653	0.886341	0.560897	0.743436	1.13904	0.571191	0.801272	0.425583	0.945486	0.657671	1.50586	1.51751	0.152278	0.644269	0.219424	0.350624	0.423623	0.940955	0.491548	0.518234	0.396351	0.934918	0.926157
0.273269	0.430842	0.494436	1.15457	0.854593	0.182249	0.410954	0.416691	0.844507	0.481037	0.575946	0.677252	0.42775	1.01233	0.794685	0.61338	0.35301	0.49	0.348266	0.924569	0.703557	0.567479	0.51247	0.289924	0.38888	0.41267	0.644998	0.45679	1.13681	0.771321	0.400804	0.722231	0.348266	1.07401	0.658317	0.411229	0.71444	0.349012	0.703786	0.319885	0.480785	0.284706	0.422916
0.285979	0.394151	0.860039	0.53807	1.28229	0.423502	0.894393	0.646038	0.28358	0.563138	0.439652	0.777712	0.296906	0.297156	0.561295	0.613081	0.245239	0.581909	0.855329	0.14	0.571357	0.432708	0.490897	0.632566	0.677238	0.286045	0.420413	0.646016	0.713265	0.336318	0.319772	0.758058	0.264426	1.13208	1.05033	0.305136	0.543801	0.465167	0.239919	0.283081	0.504387	1.05104	0.42594
0.32079	0.456215	0.426097	0.282157	0.913474	0.151991	0.653483	0.572199	0.357372	0.651936	0.342416	0.749353	0.834605	0.707722	0.274223	0.529123	0.840709	0.4139	0.498448	0.653412	0.568951	0.694432	0.239147	0.297377	1.4777	0.343965	1.06993	0.477629	0.561913	0.762688	0.23265	0.988408	0.48041	1.46175	1.12427	0.6759	0.42	0.146816	0.271904	0.166025	0.379478	0.671704	1.03631
0.367555	0.245249	0.28	0.21	1.04327	0.757905	0.505389	0.794987	1.02962	0.438897	0.712608	0.307123	0.539244	0.439278	0.47138	0.309821	0.492799	0.514238	0.363588	0.250628	0.213162	0.35	0.499145	0.974708	1.45497	0.284998	1.03783	0.366479	0.827021	0.572027	0.503335	0.786168	0.63	0.237591	0.936549	0.582319	0.638894	0.498161	0.224203	0.657927	0.548222	1.34957	0.160114
0.774423	0.368802	1.0365	0.910915	0.826064	0.328581	0.366479	0.58174	0.457748	0.390341	0.294446	0.194913	0.494821	0.433788	0.444106	0.285185	0.597103	0.429251	0.651669	1.09903	0.971161	0.851947	0.716117	0.493538	1.5614	0.498713	0.583382	0.454764	0.585669	0.429251	1.2217	0.840714	0.351529	0.831754	0.733171	0.243772	0.641062	0.28	0.331808	0.445256	0.321773	0.62546	0.426888
1.02101	0.883759	0.14	0.816932	0.524637	0.48985	0.553619	0.640552	0.280466	0.334378	0.657661	0.290559	0.424636	0.449699	0.308587	0.28404	0.839139	0.626779	0.544206	0.493279	0.373747	0.548251	0.16711	0.38825	0.394243	0.21	0.394172	0.561987	0.788715	0.424308	0.842805	0.412981	0.495367	1.17715	1.55919	1.26002	0.239269	0.697792	0.56994	0.732243	0.762072	0.162381	0.290168
0.717577	0.767002	0.362819	0.907956	0.811437	0.14	0.366532	0.727014	0.423328	0.716079	0.28	0.673398	0.707626	0.69354	0.560503	0.458344	0.353151	0.992683	0.769718	0.423614	0.295791	0.397684	0.533856	0.574381	0.847932	0.414684	0.408382	1.06034	0.614893	0.53519	0.343837	0.507629	0.738433	0.790354	0.588159	0.401459	0.833476	0.141767	0.504031	0.53596	0.564441	0.287697	0.514045
1.17233	0.979381	0.433644	0.479054	0.639667	0.446763	0.631949	0.561893	0.314704	0.627101	0.797246	0.42448	0.36051	0.560939	0.49179	1.11065	0.130878	0.455093	0.739082	0.288404	0.434822	0.445361	0.279843	0.587934	0.522301	0.58643	0.515771	0.723728	0.774573	0.447112	0.875138	0.884945	1.67298	0.533253	0.56994	0.617457	0.42304	0.361033	0.189916	0.562693	0.445225	0.2813	0.907188
0.420871	0.576471	0.864599	0.562159	0.28879	0.670742	0.286555	0.564724	1.00573	0.313339	0.42	0.359435	0.214232	1.20478	0.431278	0.79029	0.21	0.34823	0.22304	0.245985	0.374668	0.730708	0.671325	0.6582	0.233896	0.226391	0.622752	0.538485	0.86393	0.407266	0.238052	0.81802	0.376924	0.588815	0.94586	0.429251	0.356812	0.362477	0.216552	0.34488	0.442425	0.301518	0.587313
0.313348	0.212214	0.654338	0.769035	0.577434	0.849316	0.539954	0.668835	0.277626	0.445651	0.470181	0.494945	0.97097	1.47623	0.234804	0.308099	0.267542	0.387914	0.505906	0.632518	0.28	0.522123	0.305075	0.693886	1.0172	0.498713	0.886275	0.486572	1.33449	0.512277	0.470243	1.56397	0.285733	1.06202	0.903957	0.514594	0.585433	0.203718	0.379478	0.753497	0.436098	0.860499	0.534255
0.348266	0.78541	0.630962	1.04566	0.862774	0.57017	0.62935	0.693915	1.0135	0.505389	0.42169	0.570051	0.783666	0.514618	0.569351	0.14545	0.283137	0.607425	0.421744	0.4937	0.518238	0.281486	0.205291	0.416566	0.732726	0.890579	1.48257	0.507163	0.611938	1.0963	0.451804	0.995272	0.477683	0.814656	0.502276	0.506462	0.649309	0.715416	0.35973	0.644616	1.05333	0.35155	0.546845
0.646503	1.05674	0.596564	0.511112	1.01955	0.710389	0.615707	0.552323	0.613628	0.251075	0.203727	0.254861	0.691707	0.785676	0.445626	0.340011	0.457655	0.793162	0.588577	0.570718	0.421528	0.864045	0.14292	0.796651	0.567423	0.21	0.452752	0.493041	0.845677	1.25432	0.145867	0.738276	1.1317	0.897329	0.405138	0.903182	0.435544	0.305816	0.561959	0.49845	0.6786	0.616863	0.275376
0.293813	0.674687	0.292121	0.631625	1.49583	0.550907	0.424141	0.747623	0.652519	0.638984	0.14841	0.247245	0.500017	0.410004	0.267324	0.398118	0.437689	0.353835	0.579037	1.05181	0.912908	0.353287	0.488678	0.499145	1.15671	0.210107	0.760737	0.238235	0.431891	0.622878	0.314252	0.284837	0.75203	0.770584	0.253773	0.6919	0.684644	0.385976	0.42	0.697551	0.638497	0.490909	0.564724
0.648728	0.305031	0.312282	0.724014	0.49	0.570415	0.431686	0.830791	1.45958	0.677382	0.337499	0.598515	0.147994	0.510155	0.292684	0.429251	1.02895	0.28	1.26422	0.345932	0.498223	0.661665	0.356931	0.74728	0.536517	0.354478	0.45043	0.317729	0.654813	0.845788	0.756258	0.282442	0.76257	0.401845	1.09085	0.4343	0.335535	0.481059	0.400496	0.620417	0.395296	1.14059	1.24992
0.751598	0.524102	0.140875	0.524033	0.761624		0.479407	0.576378	0.248958	0.281356	0.415277	0.49	0.723692	0.363051	0.386601	0.742775	0.271371	0.412838	0.776759	0.359493	0.414684	0.421592	0.25669	0.65381	0.141728	0.112212	0.575326	0.284998	0.922673	0.771744	0.29974	0.893399	0.924618	0.513855	0.999388	0.49971	0.782841	0.812147	0.298268	0.552208	0.362304	0.291213	0.508563
0.890566	0.421591	0.265104	0.36513	1.0805		1.07789	0.820901	0.597421	0.269135	0.676397	0.658816	0.808393	1.24133	0.546432	0.73484	0.289875	0.826103	0.153737	0.830186	0.499911	0.292071	0.915575		0.501386	1.11041	0.8873	0.413106	0.345087	1.14923	0.571625	1.71681	0.42	0.573638	0.500834	0.56385	0.42	0.377021	0.359875	0.261192	0.265546	0.431264	0.843402
0.702338	0.411739	0.632628	0.483284	1.39147		0.703502	0.723466	0.554221	0.395296	0.354202	0.736231	0.42	0.747397	0.525747	1.1032	0.498757	0.361974	0.42	0.940571	0.601862	0.425659	0.740593		0.142413	0.416194	0.657248	0.382977	0.589666	0.457087	0.386018	0.795813	0.640378	0.425733	1.63654	0.217927	0.947682	0.564462	0.442351	0.529996	0.236989	1.12394	0.428538
0.676184	0.28	0.274577	0.296208	0.794907		0.393671	0.234879	0.424044	0.433981	0.473739	0.483416	0.841868	0.56217	0.399319	0.373481	0.682228	0.456579	0.914757	0.305637	0.503385	0.574813	0.678374		0.21265	0.423623	1.29856	0.285408	0.590187	0.430761	0.371	0.547266	0.691238	0.26656	0.351332	0.651565	0.681471	0.351674	0.218717	0.361297	0.78252	0.463753	0.505686
0.570783	0.710888	0.147896	0.449068	1.12174		0.454958	0.651166	0.446481	0.35773	0.857147	0.518952	0.686721		0.968968	0.357945	0.511702	0.713865	0.826453	0.283791	0.564888	0.2875	0.96998		1.17694	0.918673	0.35138	0.363168	0.346026	0.598621	0.298407	0.292062	0.423396	1.28857	0.252955	0.417223	1.36991	0.373136	0.169597	0.429251	0.315109	0.212747	0.674507
0.481037	0.282725	0.63	0.489042	0.374794		0.527196	0.52265	0.523814	0.660647	0.464052	0.14	0.791582		1.01227	0.672829	0.49217	0.352773	0.675661	0.454843	0.442592	0.765295	0.213834		0.295978	0.374794	0.920515	0.440535	0.635469	0.580998	0.312381	0.514166	0.540783	0.781723	0.555781	0.506326	0.777866	0.141667	0.367908	1.03292	0.564587	1.11746	0.42
1.12502	0.325813	0.495256	0.391657	0.533978		0.771854	0.762681	0.460311	0.641541	0.260198	0.646359	0.577087		0.214392	0.638884	0.309209	0.284457	0.820256	0.284636	0.416194	0.409246	0.345694		0.492909	0.225769	0.576251	0.290537	0.299255	0.582602	0.30246	1.07329	0.464884	0.988028	0.633052	0.63732	0.356719	0.153128	0.359606	0.455461	0.433069	0.546443	1.18196
0.630758	0.421288	0.757052	0.91323	0.718572		0.515661	0.694069	0.387536	0.351332	0.565142	0.189916	0.541899		0.640446	0.51904	0.939949	0.458956	0.322027	0.702383	0.719053	0.694507	0.290328		1.14771	0.468109	1.02547	0.292817	0.657151	0.778033	0.21	0.349804	0.496062	0.423879	0.858188	0.578751	0.802142	0.641242	0.422655	0.365568	0.296071	0.522064	0.595778
0.720468	0.543871	0.551251	1.21948	0.709446		0.59575	1.07126	0.246387	0.368971	0.593848	0.346536	0.355745		0.353153	0.729926	0.713238	0.887601	0.884491	0.698453	0.616595	0.807067	0.586058		0.777841	0.268876	1.12862	0.628417	0.983074	0.845309	0.931698	1.37095	0.453283	0.492203	0.70241	0.431416	0.708833	0.772772	0.449689	0.360488	0.732957	0.485596	0.82226
0.524999	0.148442	0.575464	0.433476	0.649311		0.567278	0.620448	0.423376	0.170675	0.361636	0.692567	0.524461		0.381187	0.364893	0.35	0.431657	0.624307	0.353955	0.86998	0.399292	0.494867		0.417989	0.284787	0.371886	0.638038	0.812844	0.871296	0.357668	1.12672	0.437442	0.971329	1.06014	0.961712	0.695222	1.288	0.499498	0.551067	0.706158	0.592288	0.752791
0.663379	0.563135	0.709782	0.744445	0.925136		0.786364	0.282837	0.420666	0.424625	0.351544	0.564724	0.423225		0.152656	0.35	0.235033	0.540999	0.527886	0.194479	0.49182	0.404999	0.141233		0.419653	0.438494	0.612391	0.555285	0.562693	0.628023	0.627479	1.65082	0.397385	0.911054	0.427287	0.281736	0.619439	0.26291	0.756041	1.07088	0.325726	0.555042	0.855267
0.420042	0.351342	0.685721	0.653195	0.523129		0.432539	0.605584	0.754724	0.579351	0.325478	0.249563	0.353948		0.400768	0.279453	0.45602	0.430787	0.35418	0.686827	0.558679	0.559029	0.593389		0.172151	0.231688	0.358307	0.562815	1.08635	0.389791	0.451365	0.291167	0.826956	0.842467	0.248607	0.485981	0.735574	0.527339	0.756565	0.781009	0.466055	0.5613	0.898721
0.752661	0.2875	0.674817	0.38914	1.07329		0.347072	0.623036	0.569982	0.27605	0.570421	0.488837	0.676181		0.894771	0.472335	0.293301	0.400893	0.590251	0.392809	0.861857	0.512842	0.278944		0.494789	0.500323	0.517904	0.425447	0.492811	0.5661	0.504279	0.644394	0.35795	1.0366	2.06641	0.493323	1.19202	0.874526	0.477919	0.411362	0.513683	0.634554	0.451195
0.598838	0.427898	0.785968	1.4892	0.429014		0.980755	0.343431	0.324706	0.687203	0.457762	0.211584	0.467196		0.289094	0.864389	0.344918	0.75831	0.411362	0.479646	0.617979	0.499869	0.423395		0.562307	0.578661	0.376658	0.394151	0.743684	0.357809	0.365507	0.732376	0.741362	0.796973	1.06045	0.583829	0.902256	0.718968	0.428041	0.358853	0.465658	0.741415	0.582208
1.24781	1.05799	0.658727	0.700055	0.510009		0.333777	0.502034	0.530425	0.936787	1.22554	0.28	0.791907		0.376339	0.240406	0.692621	0.432685	0.42	0.713008	0.57166	0.568521	0.810771		0.516176	0.651328	0.164134	0.329391	0.855311	0.542464	0.313079	0.56	0.945238	0.328242	1.00844	0.49	2.17184	0.675018	0.663605	0.28	0.521694	0.609521	0.517733
0.361624	0.252955	0.64231	0.397198	1.00044		0.515856	0.413881	0.282633	0.676704	0.575972	0.235587	0.562026		0.307411	0.526923	0.532564	0.709533	0.478895	0.605754	0.779211	0.547177	0.559803		0.599921	0.712523	0.406542	0.356897	0.402802	1.01507	0.580463	1.82819	1.2162	0.3525	0.584869	0.422203	0.910634	0.153827	0.529785	0.534745	0.596279	0.53114	0.363492
0.766435	0.531887	0.351544	0.575046	0.680974		0.416016	0.533998	0.260198	0.638277	0.311116	0.836603	0.783747		0.498971	0.496631	0.98441	0.424651	0.405755	0.211015	0.418446	0.281356	0.777639		1.32081	0.214399	0.532116	0.701591	0.939054	0.898471	0.434079	0.773731	0.690209	0.721713	0.710854	0.491888	1.14916	0.269698	0.141946	0.374719	0.632511	0.443628	0.211356
0.381352	0.611911	0.38404	0.929442	0.7		0.773978	0.844597	0.24846	0.284302	0.31301	0.488071	0.350258		0.448876	0.554453	0.459323	0.385863	0.849141	0.724645	0.351683	0.435017	0.388488		0.73099	0.464189	0.505389	0.615695	0.587315	0.56206	1.02662	0.86083	0.473573	1.33945	0.722576	0.571167	0.60624	0.780861	0.291907	0.513661	0.347699	0.216211	0.287532
0.641961	0.849651	0.285779	1.14033	1.07673		0.973256	0.799867	0.28	0.476769	0.688195	0.573224	0.290328		0.493852	0.734882	0.384782	0.550846	0.451256	0.615118	0.4393	0.527463	0.37938		1.07127	0.81027	1.01524	0.357017	1.02257	0.379227	0.595507	0.93779	0.62002	1.16863	0.706723	0.648242	1.74296	0.322123	0.142207	0.305407	0.472013	0.719729	0.541197
0.457382	0.841465	0.399975	0.594145	0.83605		0.467503	0.310239	0.268415	0.794333	0.471774	0.364725	0.714712		0.14	0.206839	0.371809	0.518895	0.514846	0.938795	0.938974	0.914386	0.525627		0.726982	0.590065	1.44629	0.796046	0.420307	0.999347	0.48768	1.10732	0.492057	1.31509	1.08133	0.715448	0.818662	0.470533	0.391235	0.311997	0.235277	0.217668	0.49
0.319447	0.448763	1.16992	0.818503	0.902591		0.380616	0.426493	0.314916	0.714715	0.640174	0.536999	0.790748		0.357945	0.486985	0.878477	0.861354	1.43063	0.55192	0.421829	0.367411	0.582386		0.353262	0.395296	1.13898	0.434617	0.571753	0.32757	0.325039	1.03856	0.969126	0.841491	0.482998	0.432108	0.371797	0.500567	0.304256	0.421475	0.49	1.55184	0.438052
0.385844	0.80282	0.46718	0.749652	0.710979		0.286196	0.29225	0.451197	0.447142	0.218892	0.612885	0.785807		0.254308	0.561554	0.360527	0.678034	0.589752	0.777675	0.42	0.567813	0.419045		0.511374	0.524091	0.731458	0.327081	0.645306	0.572741	0.709016	1.1579	0.737641	0.670241	0.595495	0.488087	0.857907	0.226818	1.12342	0.343889	0.779241	1.43954	0.746341
0.68384	0.565163	0.483962	0.61647	0.960929		0.565781	0.838834	0.422469	0.364847	0.42339	0.34488	0.409139		0.306432	0.453324	0.408691	0.566169	0.70578	0.385854	0.707586	1.02419	0.645599		0.613134	0.656103	0.500142	0.376956	1.10621	0.811416	0.644511	0.800741	0.624937	0.42014	1.10682	0.400235	0.737865	0.355558	0.336857	0.210137	0.431878	0.773342	0.58361
0.77701	0.952765	0.382406	1.12738	0.169485		0.545992	0.453833	1.19773	0.485627	0.448017	0.211538	0.21		0.697798	0.880232	0.424118	0.356881	0.853837	0.571083	0.318696	0.685762	0.583231		1.01159	0.28	0.93757	0.429922	0.654645	0.756495	0.482497	0.686762	0.453806	0.49044	0.662388	0.199177	0.473187	0.513022	0.839671	0.141771	0.638626	0.392457	0.796573
0.63	0.847086	0.672591		0.829762		0.373072	0.42	0.442384	0.398413	0.511404	0.353397	0.573938		0.465668	0.377783	0.426915	0.154191	0.790753	0.472026	0.360866	0.841046	0.355949		0.441394	0.340479	0.702888	0.603155	0.898319	0.514315	0.84489	1.19677	1.08402	0.292024	1.0082	0.580188	0.521201	0.7	0.49	0.35301	0.327379	0.63541	0.80399
1.46058	1.2689	1.06399		0.409752		0.362641	0.515198	1.0154	0.586308	0.616208	0.612067	0.23297		0.77096	0.149836	0.637523	0.384147	0.645243	0.47956	0.398685	0.41411	0.376145		0.95407	0.987924	0.21	0.823234	0.579704	0.153706	0.383339	0.647095	0.621674	0.254768	0.721418	0.494877	0.554025	0.29469	0.406254	0.457356	1.04054	0.337888	0.779647
0.565948	0.286069	0.281063		0.633939		0.324511	0.788581	0.712866	0.844003	0.420434	0.753829	0.5827		0.59105	0.427051	0.499691	0.17528	0.820664	0.642815	0.645082	0.42447	0.372658		0.634328	0.886756	0.327666	0.553801	0.853898	0.5591	0.478247	1.16231	0.541528		0.78434	0.266749	0.943187	1.29839	0.575009	0.524802	0.595034	0.518795	0.650069
0.735551	0.719457	0.385527		0.852043		1.01183		0.537989	0.635987	1.04335	0.604979	0.213132		0.705818	0.518895	0.564745	0.291937	0.638294	0.431573	1.05713	0.42	1.13026		0.869554	0.487633	0.34197	0.39589	0.712173	0.35	0.275328	0.335149	0.589555		1.02719	0.704758	0.42	0.564267	0.495587	0.494972	0.35545	0.783393	1.02933
0.633953	0.710613	0.651237		0.211015		0.256333		0.292515	0.442012	0.284157	0.424368	0.424225		0.599762	0.439034	0.274223	0.247775	0.530803	0.564018	0.369088	0.430047	0.720296		0.490738	0.917846	0.225551	0.429922	0.494773	0.797028	0.426296	1.01375	0.925059		0.207082	0.590371	0.874536	0.592779	0.252955	0.405608	0.386589	0.801916	0.495427
0.745193	0.387706	0.845533		0.428299		0.595992		0.612696	0.219546	0.311913	0.739861	0.618325		0.615668	0.317523	0.213156	0.349349	0.361647	0.428984	0.494789	0.434822	0.223843		0.506213	0.722413	0.789261	0.703352		0.924062	0.300039	0.443615	0.28		0.248024	0.150755	0.562268	0.656541	0.453413	0.373816	0.141429	0.534618	0.196645
0.520593	0.475164	0.889609		0.285721		0.664963		0.704824	0.327706	0.726682	1.33805	0.327706		0.50316	0.648955	0.340321	0.35	0.385334	0.717377	0.637096	0.445275	0.391802		0.426642	0.558679	0.761473	0.493852		0.353075	0.46137	0.675205	0.865033		0.33718	0.633045	0.477397	0.423311	0.50116	0.46513	0.271828	0.598255	0.43896
0.797085	0.447828	0.950084		0.625662		0.664063		0.567453	0.28	0.292299	0.224525	0.448615		0.315279	0.389917	0.254019	0.435772	0.35	0.63993	0.377488	0.368741	0.46257		0.416198	0.23592	0.509899	0.471896		0.220518	0.309821	1.40889	0.441079		0.59584	0.755584	0.471774	0.843046	0.357158	0.212381	0.6035	1.15147	0.318886
0.222374	1.01636	0.567653		0.512159		0.553424		1.26978	0.28	0.229555	0.376658	1.10602		0.518585	0.387249	0.673147	0.480714	1.07305	0.480175	0.495169	0.303085	0.532288		0.369124	0.140871	0.652838	0.312883		0.28315	0.552852	1.04874	0.920743		0.284959	0.425316	0.975571	0.629453	0.412176	0.634318	0.288768	1.80978	0.350742
0.721055	1.05522	0.843071		0.357201		0.472716		0.351674	0.594523	1.04385	0.506814	0.453165		0.732895	0.356316	0.486523	1.14497	0.865468	0.742328	0.44392	0.223052	0.381512		1.06617	0.634391	0.653156	0.393702		0.544074	0.535651	0.815763	1.59033		0.539455	0.28	0.695874	0.511678	0.506767	0.726461	0.551744	0.600047	0.200104
0.701442	0.443474	0.634904		0.631847		0.652691		0.647757		0.550836	0.429017	0.6052		0.429922	0.447355	0.375226	0.450445	0.376924	0.446224	0.569313	0.221432	0.21		0.422355	0.35	0.515393	0.624311		0.336086	0.191149	0.773336	1.04015		0.491136	0.289011	0.706102	0.423568	0.995258	0.500425	0.606422	0.635362	0.318799
0.70476	0.326621	0.42		0.734987		0.679511		0.244997		0.445483	0.506486	0.64691		0.218865	0.302439	0.250267	0.41949	1.12809	0.565536	0.299545	0.643013	0.295736		0.868038	0.364847	0.888055	0.620035		0.375673	0.337901	1.31026	0.568413		0.878074	0.492943	0.781223	0.459039	0.511898	0.513557	0.410367	0.586764	0.352221
0.21	0.363845	0.409536				0.286196		0.349032		0.422205	1.02611	1.06092		0.667038	0.51888	0.637977	0.144514	0.210381	0.21	0.14	0.635197	0.516455		0.506414	0.229418	0.491971	0.353953		0.471774	0.572702	1.19471	0.828975		0.653519	0.281811	0.442592	0.657842	0.614785	0.334328	0.348266	0.49128	0.329351
0.423471	0.36274	0.643308				0.280551		0.916645		0.473025	0.739349	0.499373		0.342331	0.299314	0.212338	0.143264	0.819957	0.309949	0.146139	0.289807	0.516476		0.7	0.865909	0.357999	1.17477		0.841871	0.672583	0.579321	0.42		0.590019	0.411574	0.728317	0.440098	0.260427	0.452273	0.496226	0.508192	0.677492
0.797147	0.392898	0.391629				0.586336		0.997952		0.633618	0.888367	0.243168		0.283156	0.413133	0.548224	0.667548	0.525013	0.692425	0.298371	0.443136	0.451622		0.595074	0.558221	0.768255	1.12248		1.18109	0.333676	0.666285	0.382404		0.842171	0.509451	0.53229	1.01202	0.35115	0.415874	0.643924	0.458734	0.716632
0.442453	0.35593	0.42				1.06808		0.590233		0.120222	0.701252	0.772737		0.346728	0.594176	0.21	0.431416	0.233911	0.63363	0.259361	0.21	0.351529		0.980998	0.898043	0.711855	0.823073		0.490023	0.710893	0.562616	0.354102		0.713651	0.862968	0.672028	0.618635	0.526103	0.374624	0.613799	0.643024	0.455346
0.14	0.451195	0.475541				0.574594		0.698291		0.56	0.559059	1.27418		0.363748		0.351324	0.21185	0.565639	0.638247	0.421516	0.352058	0.354102		0.992298	0.730606	0.710648	0.672783		0.468298	0.678344	0.650809	0.49828		0.51695	0.354436	0.635136	0.932255	0.423623	0.639924	0.398614	0.811268	0.514021
1.21694	0.976771	0.216998				0.616467		0.332879		1.15459	0.431566			0.733026		0.534409	0.435872	0.574618	0.429251	0.775792		0.29014		0.942411	0.561554	0.972144	0.603962		1.18553	0.436331	0.476907	0.322027		0.427154	0.567603	0.56	0.701211	0.368494	0.211247	0.49052	0.767525	0.623385
0.647201	0.717075	0.34488				0.5645		0.354669		0.364907	0.4248			0.63405		0.432048	0.267644	0.653203	0.844913	0.560815		0.365146		1.14929	0.552649	0.45665	1.04994		0.38894	0.463808	0.269135	0.572319		0.44642	1.00683	0.561428	0.549721	0.619402	0.271985	0.254861	0.883186	0.64777
0.456976	0.28	0.353541				0.504595		0.490118		0.187791	0.800239			0.558255		0.291857	0.265727	0.412855	0.45243	0.54404		0.455043		0.991996	0.352171	0.91287	0.388448		0.494494	0.641356	0.646636	0.629832		0.372014	0.552313	0.500989	0.441382	0.784453	0.649213	0.76458	1.17919	0.496337
0.148803	0.224515	0.284488				0.350896		0.92043		0.669609	0.554781			0.699518		0.572532	0.171063	0.652562	0.820977	0.584687		0.560505		0.935145	0.297691	0.656625	0.35987		0.874712	0.450795	0.650373	0.40256		0.711643	1.05952	0.802256	0.697326	0.522326	0.352807	0.618262	0.788215	0.591558
0.40324	0.21	1.07239				0.351968		0.724547		0.466809	0.983563			0.56		0.414708	0.484956	0.187033	0.989124	0.583325		0.414678		0.894106	0.854716	0.438703	0.274669		0.429271	0.330333	0.843516	0.588577		0.495645	0.34462	0.675315	0.632223	0.611865	0.269579	0.48473	0.833102	0.323646
0.37172	0.33808	0.45565				0.461344		0.576176		0.424384	1.07632			0.971728		0.589222	0.84	0.3966	0.219497	0.21		0.540016		0.410327	0.670871	0.79645	0.56		0.28	0.405463	0.775592	0.70074		0.503855	0.31363	0.246392	0.580928	0.375921	0.699294	0.512794	0.292024	0.244208
1.12382	0.804594	0.52323				0.519146		0.873784		0.476907	0.418901			0.53789		0.824082	0.490593	0.352701	0.645741	0.532288		0.49		0.871959	0.38402	0.511044	0.565535			0.316825	1.02466	1.44325		0.499963	0.365189	0.592751	1.05073	0.530773	0.219546	0.60301	0.368966	0.640008
0.645231	0.378458	0.594347				0.742842		0.614315		0.607625	0.469022			0.463085		0.716441	0.340379	0.429251	0.907563	0.926286		0.28		0.569769	0.448713	0.457634	0.304355			0.447244	0.322194	0.595367		0.353433	0.282733	1.35166	1.69934	0.319774	0.527366	0.490836	0.142606	0.31924
0.512717	0.599509	0.629609				0.752106		0.439006		0.430781				0.723466		0.568531	0.28	0.158848	0.500881	1.10015		0.485987		0.376893	0.461961	0.421465	0.558828			0.56979	0.768568	0.928785		0.612192	0.230306	0.703657	0.57494	0.500347	0.595781	0.358188	0.25992	1.01664
0.800874	0.607119	0.286001				0.596157		0.510825		0.615723				0.636857		0.427156	0.204291	0.708868	0.363748	0.660601		0.389279		0.737541	0.35	0.421167	0.409359			0.910285	1.19425	0.162499		0.492964	0.637664	0.671015	0.350351	0.438816	0.725882	0.702769	0.800257	0.629202
0.842498	0.601143	0.491426				0.422912		0.390671		0.161412				0.567636		0.423921	0.266577	0.703937	1.0931	0.594324		0.141706		0.36826	0.674654	0.496582	0.641196			0.297513	1.01066	1.12383		0.785013	0.702312	1.16813	0.60528	0.342572	0.383139	0.639874	0.937245	0.720143
0.21105	0.418166	0.776631				0.26423		0.784425		0.726759				0.881225		0.380378	0.353734	0.705014	0.367411	0.416691		0.500834		0.687927	0.21	0.809762	0.522646			0.42989	1.14637	0.56		0.568437	0.462046	0.795729	0.368047	0.472533	0.251672	0.851566	1.33744	0.329549
0.424998	0.283839	0.438171				0.584046		0.546836		0.914867				0.506166			0.642535	0.663261	0.14	0.373894		0.440446		0.911677	0.21	0.445024	0.759567			0.425855	0.912913	0.483487		1.14552	0.383536	1.02635	0.365504	0.773033	0.30612	0.212466	0.73007	0.86902
0.718998	0.216552	0.201957				0.440845		0.28		0.14523				0.42			0.21	0.570735	0.649348	0.423296		0.359875		0.332714	0.206998	0.900931	0.739118			0.446008	0.997142	1.64601		0.786425	0.483305		0.641077	0.728437	0.329131	0.151937	0.739403	0.911222
0.389372	0.604352	0.424736				1.22264		0.875615		0.354793				0.503843			0.403754	0.429251	0.282755	0.43302		0.291115		0.746495	0.705108	0.703634	1.29035			0.918271	0.640877	0.615955		0.239191	0.24964		0.420823	0.635537	0.209783	0.337682	0.303435	0.740956
0.49	0.273406	0.972961				0.21		0.592831		0.364093				1.02801			0.204093	0.519775	0.582862	0.530972		0.706295		0.292205	0.348266	0.352058	0.531274			0.856435	1.00625	0.364313		0.257082	0.55702		0.936708	0.564485	0.336797	0.631624	0.346337	0.976268
0.442978	0.544055	0.633256				0.636891		0.393963		0.469061				0.540511			0.28287	0.382545	0.420878	0.772018		0.499145		0.931623	0.358818	1.58975	0.312208			0.292414	1.02176	0.668415		0.844377	0.7		0.754537	0.695723	0.725027	0.351531	0.680941	0.567147
0.408994	0.667922	0.27409				0.542517		0.797206		0.882267				0.330728			0.767708	0.710887	0.642897	0.658995		0.274223		1.00032	0.662409	0.652431	0.360097			0.406654	0.562729	0.37704		0.593805	0.570387		1.02454	0.486985	0.258841	0.516521	0.721017	0.526406
0.356824	0.374597	0.455973				0.489899		0.655631		1.05784				0.478431			0.42005	0.488837	0.645764	0.585789		0.587637		0.69378	0.728795	0.373626	0.657433			0.820056	1.21261	0.503275		1.08237	0.141905		0.566539	0.634223	0.330217	0.358126	0.933746	0.771562
0.19503	0.158848	0.622355				0.494057		0.542662		0.924716				0.665815			0.492875	0.977626	0.734689	0.679416		0.360683		0.728778	0.355655	0.912284	0.452954			0.538635	0.51904	0.648039			0.434585		0.55171	0.290328	0.760826	0.724634	0.782405	0.721528
0.60184	0.251271	1.02234				0.716885		0.50796		0.38299				0.583625			0.276995	0.872692	0.448382	0.505389		0.491337		0.700197	0.439691	0.703251	0.715484			0.762654	1.07093	0.6481			0.881244		0.414983	0.30854	0.471774	0.652134	0.814348	0.455238
0.912209	0.568656	0.935176				0.71593				0.996022				0.748654			0.389276	0.917038	0.211788	1.07822		0.252955		0.838623	0.686821	1.19239	0.438777			0.632881	0.661231	0.227167			0.332548		0.502828	0.12031	0.652947	0.552924	0.614989	0.911371
0.560289	0.65917	0.364254				0.544714				0.49				0.298731			0.228945	0.513051	0.606692	0.906736		0.213807		0.266259	0.375226	0.422635	0.647912			0.946928	0.318598	0.439034			0.421251		0.763775	0.21265	0.373222	0.412223	0.583952	0.353093
0.544008	0.439006	0.576843				0.553801				0.527044				0.564346			0.562365	0.428346	0.35	0.36513		0.490295			0.548909	0.294313	0.585524			0.626659	1.1319	0.54753			0.6309		0.655126	0.42	0.560599	0.455452	0.40936	0.49
0.639257	0.351332	0.54778				0.302257				0.211954				0.602436			0.1488		0.35	0.406391		0.357945			0.68152		0.49962			0.25472	0.443469	0.73214			0.491469		0.562276	0.520293		0.602836	0.791195	0.136092
0.631854	0.325201	0.637036				0.63343				0.645922				0.857052			0.92181		0.290537	0.311454		0.24198			0.34488		0.813271			0.33726	0.287486	0.777532			1.03941		0.472716	0.910152		0.955411	0.467875	0.946023
0.843323	0.214332	0.366969				0.310485								0.615004			0.972736		0.451153	0.701766		0.465482			0.284498		0.71733			0.418243	0.56186	0.495505			0.72755		0.503171	0.343157		0.42	0.287901	0.581486
1.03268	0.432048	0.414321				0.534096											0.381605		0.226315	1.17743		0.780983			0.652064		0.865139			0.36382	0.775032	0.280982			0.580682		0.39188	0.500567		0.450545	0.416396	0.498907
0.417863	0.453158	0.358189				0.50707											0.421565		0.4922	0.664861		0.592505			0.375237		0.7202			0.643278	1.80981	0.59671			0.770375		0.63	0.774767		0.608219	0.651386	0.849587
0.63	0.35791	0.49				0.640877											0.420311		0.270514	0.420311		0.425726			0.389888		0.886557			1.04641	0.347866	0.565475			0.888278		0.991642	0.543022		0.424625	0.405521	1.30502
0.286388	0.45278	0.49163				0.755624											0.29713			0.140871		0.700609			0.80975		0.810384			0.574766	0.831888	0.244016			0.588173		0.56168	0.940268		0.514327	1.05283	1.01276
0.661213	0.494871	0.526195				0.831405											0.243517			0.943209		0.805624			0.78271		0.605636			0.484796	1.22313	0.360639			0.51777		0.292518	0.211356		0.608055	0.607001	0.796473
0.488867	0.254861	0.38768				0.211383											0.419805			0.489042		0.383743			0.551763		0.376686			0.569454	0.637254	0.440844			0.846357		0.472716	0.373435		0.652471	0.63	0.283775
0.406516	0.569863	0.501589															0.214664			0.439103		0.45809			0.351148		0.360893			0.40375	0.967146	0.616845			0.83025		0.2718	0.35		0.291909	0.514078	0.405755
0.924073	0.475262	0.982159															0.549946			0.292463		0.999425			0.28		0.560385			0.384825	0.147747	0.42983			0.354617		0.413456	0.396154		0.590823	0.678208	0.681317
0.794114	0.412427	0.51781															0.511372			0.309912		0.925891			0.747228		0.636632			0.712784	1.02412	0.433685			1.04261		0.899138	0.14		0.612332	0.869892	0.528575
0.662334	0.662587	0.541095															0.219051			0.332215		0.837175			0.588577		0.980117			0.416257	1.44187	0.557258			0.846001		0.703829	0.28		0.328174	0.7029	0.876662
0.698816	0.352985	0.49															0.411887			0.687836		0.500058			0.707351		0.712517			0.435159	0.506711	1.02707			0.830282		0.366397	0.655532		0.640897	0.793223	0.676753
1.08282	0.496166	0.387752															0.357945			0.449571		0.454816			0.471774		0.386751			0.942742	0.572319	0.564519			0.371674		0.49	0.623348		0.284498	0.695294	0.630751
0.284048	0.35	0.41709															0.28			0.140405		0.494789			0.21		0.152593			0.402525	0.386304	0.436431			0.96651		0.352685	0.492934		0.480189	1.03832	1.6161
0.35	0.371815	0.551961															0.245311			0.286035		0.35			0.472403		0.354102			0.408956	0.702087	0.509532			0.215359		0.154537	0.647506		0.49	0.35	0.519424
0.937695	0.612893	0.650013															0.421067			0.473169		0.327912					0.142242			0.376281	1.09801	1.18671			0.557878		0.74694	0.589363		0.583419	0.39794	0.233296
0.980742	0.268494	0.711684															0.657151			0.415395		0.141946					0.252955			0.874277	1.06065	0.913357			0.35831		0.499769	0.607143		0.43852	0.411094	0.318193
0.366069	0.993839	0.423623															0.35			0.768973		0.364494					0.472967			0.631676	1.75958	0.628485			0.564165		0.478205	0.34691		0.802036	0.369624	0.42317
0.461042	0.369652	0.441079															1.22824			0.873961		0.467966					0.219515			0.561078	0.697068	0.283462			0.973417		0.925041	0.293332		0.430809	0.374024	0.919779
0.220838	0.524815	0.571573															0.454356			0.422464		0.28265					0.387949			0.684161	0.635552	0.799746			0.538629		0.516528	0.372186		0.353511	0.563737	0.357461
0.313339	0.698816	0.787461															0.353568			1.31947		0.427663								0.860559	0.487367	0.801262			0.297514		0.816275	0.35		0.717898	0.753623	0.61794
1.06472	0.426734	1.00537															0.334057			0.67791		0.241167								0.924249	0.700647	0.653687			0.533782		0.490591	0.141801		0.534618	1.15803	1.32573
0.568592	0.42	1.12842															0.502923			0.680378		0.220266								0.423882	1.07994	0.424625			0.567541		1.0651	1.01678		0.485035	0.931603	0.423225
0.550999	0.299242	0.773994															0.860187			0.381226		0.663943								0.558602	0.562342	1.05266			0.49105		0.519031	0.558048		0.223758	0.35	0.701015
	0.120012	0.500834															0.819862			0.694207		0.373096								0.592417	1.37804	0.959753			0.424084		0.151976	0.499373		0.37292	0.451984	0.770424
	0.373876	0.326831															0.631224			0.562918		0.452845								0.83536	0.408789	0.617269			0.423323		1.35126	0.42		0.609623	0.540741	0.578901
	0.602668	0.363523															0.514238			1.11388		0.469419								0.146723	0.747146	0.692549			0.526408		0.911641	0.374287		0.448714	0.337722	0.564932
	0.358186	0.572319															0.567541			0.727762		0.351235								0.370675	0.80479	0.521848			0.614656		0.658881	0.838792		0.441549	0.281878	0.747085
	0.282883	0.286495															0.470798			0.604548		0.535125								0.630716	0.920922	0.212381			0.731502		0.288083	0.399424		0.849765	0.394358
	0.423176	0.864221															0.481894			0.936579		0.428576								0.400893	0.634678	1.0547			0.578956		1.31716	0.441061		0.562176	0.513882
	0.60967	0.560505															0.328336			0.631355		0.791402								0.728592	0.704332	1.27067			0.724278		0.737329	0.440092		0.28	0.737284
	0.374997	0.35															0.241494			0.541213		0.822376								0.908335	0.49	0.513333			1.28949		0.531039	0.489042		0.357864	0.400107
	0.360443	0.285972															0.90184			0.738172		0.428328								0.406677	0.8012	1.1664			0.794775		0.546109	0.139357		0.498907	0.224544
	0.287699	0.633018															0.779993			1.27626		0.936189								0.596878	1.12041	0.400893			0.321956		0.517775	0.558828		0.3398	0.424533
	0.378103	0.477967															0.653162			0.357973		0.226382								0.523759	0.530239	1.23809			0.499531		0.6371	0.805171		0.182981	0.362698
	0.675467	0.397537															0.28			0.307514		0.638748								0.658072	0.568718	1.01461			0.71676		0.282741	0.59486		0.142516	0.561272
	0.556712	0.559729															0.352667			0.212984		0.239526								1.10779	0.623495	0.830969			0.563656		0.300213	0.775084		0.391929	0.40347
	0.880809	0.511767															0.342572			0.421761		0.21								0.467392	0.532102	0.444472			0.56847		0.439457	0.339657		0.637935	0.316106
	0.337428	0.775975															0.565592			0.428947										0.91735	0.908623	0.21			0.308546		0.624974	0.585249		0.423879	0.339706
	0.481237	0.672734															0.589113			0.476985										1.27545	0.417281	0.354348			0.430051		0.866766	0.398362		0.568761	1.43294
	0.21957	0.599075															0.293613			0.63										0.494503	1.2005	0.653974			0.352922		0.5792	0.594227		0.66827	0.575895
	0.265263	0.264854															0.505119			0.553413										0.843592	1.07186	0.561763			0.91855		0.351341	0.742605		0.52332	0.768097
	0.21	0.704788															0.421722			0.580789										0.675986	1.11768	0.199995			0.912075		0.475539	0.305614		0.197036	0.564991
	0.646945	1.02828															0.563511			0.568475										0.491707	0.686983	0.692723			0.494902		0.328581	0.21833		0.25276	0.230493
	0.543754	0.608978															0.709265			0.417714										0.639128	1.58018	0.292024			0.492955		0.804383	0.424604		0.503485	1.16968
	0.764002	0.461747															0.385777			0.537877										0.353511	1.283	1.01021			0.358669		0.191622	0.64433		0.512246	0.589398
	0.568716	0.554394															0.470333			0.532235										0.695346	1.15339	0.65427			0.29457		0.439816	0.572319		0.586413	0.286726
	0.645615	0.433182															0.462639			0.506458										0.440494	0.433097	0.542662			0.42		0.879351	0.634418		0.354175	0.621674
	0.684263	0.14															0.481825			0.395858										0.542631	0.527329				0.525479		0.464189	0.477		1.40066	0.144069
	0.726798	0.405569															0.432539			0.441952										0.756071	0.42106				0.571717		0.601453	0.41636		0.164838	0.217153
	0.556827	0.266749															0.583729			0.274223										0.952557	0.99437				0.395977		0.21	0.686202		0.3756	0.885878
		0.269135															0.576658			0.28										0.350776	0.462319				0.647816		0.284105	0.215317		0.21	0.332165
		0.514701															0.926588			0.648033										0.527496	0.584697				0.502405		1.34132	0.416158		0.495908	0.637051
		0.723206															1.00109			0.740174										0.295121	0.56				0.293025		0.810385	0.647813		0.425888	0.548589
		0.577688															0.590633			0.144277										0.439604	0.56142				0.304237		0.378438	0.640568		0.691515	0.48393
		0.373894															0.583264			0.312313										0.396003	1.80971				0.287735		0.722392	0.539622		0.28	1.1267
		0.485218															0.403863			0.479401										0.567384	0.290328				0.703477		0.81921	0.358818		1.05441	0.362318
		0.439389															0.252955			0.353612										0.411878	0.925466				0.659341		0.673206	0.310489		0.583394	1.17647
		0.355121															0.354499			0.28										0.423588	0.584024				0.575071		0.579697	0.465616		0.210988	0.746316
																	0.448538			0.21										0.647991	1.09737				0.39244		0.497449	0.561769		0.357909	0.63
																				0.657029										0.406145	0.377326				1.01698		0.645012	0.460461		0.186556	0.708709
																				0.545714										0.52438	1.41418				0.581014		0.657598	0.35664		0.485193	0.309821
																				0.709155										0.706151	0.500148				0.372476			0.497976		0.628724	0.636599
																				0.813735										0.293378	0.682327				0.621302			0.520975		0.306479	0.7
																				0.260113										0.523304	0.425253				0.958248			0.289263		0.537633	0.758034
																				0.840092										0.353734	0.852567				0.616953			0.500058		0.380622	0.42
																				0.658186										0.722819	0.200473							0.54778		0.511954	0.329963
																				0.478964										0.539857	0.982212							0.769672		0.28	0.494913
																				0.50223										0.309531	0.723081							0.438526		0.688488	0.42
																				0.71241										0.401434	1.0722							0.625754		0.28	0.77
																				0.891591										0.413653	0.704563							0.441275		0.46122	0.91
																				0.655834										0.534648	0.460929							0.337255		0.35	0.706239
																				1.0792										0.646411	0.828433							0.277626		0.211162	0.21
																				0.404999										0.381862	1.13752							0.702666		0.438972	0.77
																				0.567871										0.768637	0.378983							0.646089		0.569447	0.42
																				0.515062										0.530732	0.874016							0.518403		0.411499	0.78737
																				0.84563										0.826513								0.662591		0.301079	0.571476
																														0.873045								0.42		0.531382	1.00123
																														0.511296								0.206998		0.636017	0.49
																														0.490774								0.463818		0.48666	0.769106
																														0.204291								0.425963		0.308919	0.84
																														0.460259								0.211464		0.757409	0.56
																														0.271542								0.465263		0.333637	1.26197
																														0.63635								0.512146		0.702932	0.91
																														0.347601								0.497297		0.501605	0.557177
																														0.841808								0.386495		0.717531	0.633119
																														0.511141								0.567612		0.856528	0.91
																														0.630204								0.378438		0.856555	0.497803
																														0.391059								0.427654		0.69518	0.468697
																														0.50666								0.624651		0.634473	0.511241
																														0.698827								0.551436		0.846985	0.553265
																														0.35								0.635812		0.521538	0.92419
																														0.40425								0.775426		0.335288	0.428078
																														0.718022								0.70489		1.24459	0.391198
																														0.840651								0.832538		0.282945	0.84
																														0.49								0.429444		0.639911	0.49
																														0.423653								0.423042		1.75428	0.536232
																														0.377978								0.442592		0.71283	0.56
																														0.540458								0.486235		0.424029	1.005
																														0.860258								0.791899		0.221722	0.28
																														0.366378								0.614878		0.470969	0.77
																														1.0195								0.356614		0.42593	1.71443
																														0.648601								0.575996		0.636723
																														0.982572								0.38473		0.421757
																														0.758001								0.541449		0.80284
																														0.698316								0.425447
																														0.711562								0.386511
																														0.502153								0.324137
																														0.72983								0.213569
																														0.201584								0.493897
																														0.459827								0.315619
																														1.18773								0.714348
																														0.565717								0.499498
																														0.679897								0.436552
																														0.541958								0.437134
																														0.351563								0.423341
																														0.412582								0.898437
																														0.536055								0.211619
																														0.738277								0.641496
																														0.282375								0.65856
																														0.484041								0.42234
																														0.644045								0.858162
																														1.04518								0.553156
																														0.794919								0.417106
																														0.42564								0.501515
																														0.985849								0.512507
																														0.63494								0.38208
																														0.666981								0.37988
																														0.798423								0.21
																														0.545773								0.351634
																														0.21318								0.319311
																														0.265212								0.488604
																														0.296883								0.545149
																														0.634333								0.791117
																														0.775042								0.54474
																														0.662325								0.649363
																														0.782993								0.479724
																														0.3642								0.734854
																														0.571723								0.369214
																														0.363571								0.773889
																														0.781831								0.414819
																														0.373647								0.582157
																														0.3459								0.239499
																														0.25518								0.493662
																														0.65388								0.487691
																														0.491498								0.379536
																														0.282167								1.021
																														0.585519								0.35952
																														0.443363								0.213511
																														0.78874								0.721816
																														0.363847								0.211015
																														0.546769								0.512259
																																						0.265927
																																						0.66151
																																						0.739532
																																						1.08265
																																						0.497715
																																						0.351753
																																						0.346954
																																						0.300213
																																						0.460864
																																						0.269023
																																						0.457721
																																						0.612037
																																						0.711399
																																						0.649238
																																						0.330795
																																						0.474097
																																						0.134055
																																						0.293425
																																						0.451789
																																						0.627969
																																						0.280893
																																						0.425359
																																						0.401063
																																						0.353511
																																						0.376924
																																						0.274223
																																						0.381763
																																						0.499025
																																						0.829197
																																						0.296562
																																						1.22577
																																						0.578498
																																						0.391459
																																						0.286045
																																						0.716958
																																						0.453103
																																						0.493852
																																						0.646661
																																						0.530735
																																						0.659439
																																						0.386322
																																						0.693306
																																						0.289875
																																						0.809364
																																						0.377284
																																						0.940133
																																						0.280736
																																						0.221938
																																						0.156212
																																						0.357572
																																						0.356614
																																						0.286196
																																						0.836951
																																						1.29591
																																						0.35
