# Supplementary material for: Mutation in the mitochondrial chaperone TRAP1 leads to autism with more severe symptoms in males
Source: EMBO Mol Med. 2024 Sep 27;16(11):2976–3004. doi: 10.1038/s44321-024-00147-6 (PMC11554806; doi:10.1038/s44321-024-00147-6)
Supplement: Supplementary file 6 — Source data Fig. 4 [file 44321_2024_147_MOESM6_ESM.zip › Figure 4/4I/head width females.xlsx]

## Sheet: Figure 4 I
WT
0.448352	0.503955	0.883564	0.562036	0.59953	0.07	0.35	0.414287	0.370126	0.519253	0.56	0.438359	0.678675	0.303997	0.816333	0.386307	0.381724	0.35	0.252389	0.504777	0.370703	0.60628	0.21	0.28	0.221985	0.442719	0.393263	0.630556	0.723538	0.215263	0.569519	0.693905	0.600073	0.442719	0.605532	0.61908	0.249295	0.21	0.45043	0.633937	0.21	0.42	0.702638
0.496494	0.28	0.35889	0.660379	0.571828	0.804591	0.30346	0.759993	0.525426	0.296921	0.353883	0.535686	0.21	0.308683	0.660379	0.229098	0.259656	0.252389	0.452261	0.252389	0.882747	0.38363	0.308489	0.282922	0.228211	0.311393	0.21	0.509608	0.402119	0.59397	0.274977	0.316968	0.252389	0.962341	0.469574	0.282922	0.313711	0.376962	0.19799	0.498845	0.21	0.220629	0.56
0.156525	0.514393	0.56	0.35	0.266994	0.31305	0.374674	0.349269	0.291595	0.39598	0.288617	0.314873	0.41065	0.273076	0.408167	0.31305	0.278783	0.252389	0.296985	0.372876	0.376962	0.289546	0.497271	0.177284	0.315056	0.14	0.300834	0.220714	0.664078	0.217166	0.376735	0.565936	0.35	0.35	0.31305	0.376855	0.221359	0.509608	0.30307	0.296985	0.281018	0.314153	0.210159
0.366436	0.442719	0.470907	0.554472	0.469574	0.21127	0.661951	0.252389	0.353622	0.376962	0.477897	0.42665	0.43145	0.630006	0.28	0.270153	0.22872	0.422104	0.42279	0.437763	0.56	0.21	0.81806	0.664078	0.381064	0.28	0.383406	0.762739	0.989949	0.496489	0.555378	0.674468	0.28443	0.288617	0.355386	0.444066	0.413674	0.509608	0.218683	0.69612	0.42	0.21	0.436496
0.307465	0.21	0.354781	0.337584	0.312452	0.213327	0.308989	0.284995	0.267411	0.19799	0.533831	0.284995	0.252389	0.505743	0.311453	0.352436	0.504777	0.31305	0.408167	0.249295	0.403698	0.232164	0.221359	0.376962	0.256006	0.21	0.560783	0.374282	0.299243	0.502569	0.720859	0.964135	0.28	0.356931	0.712503	0.317663	0.243331	0.376962	0.35	0.408167	0.35	0.19799	0.303259
0.31305	0.31305	0.221359	0.337584	0.28	0.322365	0.252389	0.221359	0.325957	0.35	0.35451	0.35	0.31305	0.39227	0.14	0.358524	0.256946	0.504777	0.252389	0.356931	0.562764	0.615133	0.21176	0.35	0.295297	0.281018	0.21	0.156525	0.07	0.2139	0.610994	0.655878	0.252389	0.654358	0.57089	0.14	0.473645	0.2139	0.472425	0.20378	0.35	0.35	0.509608
0.225477	0.276129	0.274977	0.304733	0.286255	0.59209	0.21	0.28	0.410831	0.304643	0.494975	0.221359	0.2139	0.380802	0.314033	0.21	0.31305	0.28	0.29097	0.408167	0.175209	0.28	0.334643	0.441091	0.355108	0.32078	0.42897	0.321232	0.471746	0.424597	0.361966	0.753923	0.221359	0.448931	0.478842	0.422909	0.306746	0.469574	0.306895	0.42	0.21	0.424234	0.39598
0.28	0.577235	0.18706	0.291094	0.221359	0.156525	0.231641	1.36149	0.803126	0.28	0.308683	0.28	0.156525	0.31305	0.40024	0.307626	0.354382	0.275462	0.201283	0.21	0.280068	0.28	0.22435	0.356931	0.222567	0.274977	0.575001	0.19799	0.243081	0.29332	0.497917	0.546717	0.21	0.80153	0.42	0.14	0.693459	0.311393	0.296985	0.40733	0.442719	0.415857	0.747395
0.285026	0.148019	0.941579	0.28	0.35	0.21	0.533589	0.721992	0.21	0.296985	0.312904	0.258147	0.220057	0.252389	0.468306	0.49	0.21	0.356931	0.220057	0.331505	0.21	0.156525	0.21	0.19799	0.288617	0.339254	0.212963	0.485401	0.606812	0.368426	0.407638	0.228211	0.28	0.356931	0.31305	0.231485	0.429095	0.573877	0.126312	0.21	0.504777	0.271221	0.30783
0.698145	0.469574	0.21	0.493099	0.288617	0.221359	0.381907	0.399257	0.442719	0.21	0.389079	0.163346	0.37226	0.289851	0.425927	0.28	0.31305	0.14	0.21	0.264082	0.528073	0.28	0.296985	0.287711	0.252389	0.261916	0.723313	0.30261	0.26389	0.35	0.221359	0.252389	0.392409	0.21	0.355108	0.904407	0.459937	0.35	0.21	0.221359	0.256725	0.359004	0.21
0.43683	0.212162	0.39598	0.28	0.487222	0.288617	0.319725	0.283346	0.30052	0.296985	0.288617	0.222904	0.199256	0.19799	0.35	0.252389	0.296985	0.288617	0.296985	0.42	0.242487	0.198468	0.413262	0.35	0.213441	0.252389	0.289595	0.311393	0.14	0.286957	0.486228	0.305123	0.55916	0.35	0.561832	0.314205	0.742949	0.489104	0.263892	0.39598	0.267696	0.288617	0.215263
0.53106	0.416598	0.3954	0.40733	0.4999	0.267284	0.408167	0.39598	0.343206	0.356931	0.296985	0.389478	0.490112	0.252389	0.42448	0.31305	0.156525	0.288617	0.21	0.210159	0.314119	0.31305	0.242996	0.296985	0.353983	0.21	0.166147	0.31305	0.19799	0.39598	0.450623	0.281355	0.35	0.362364	0.765819	0.661999	0.588953	0.19799	0.291721	0.259732	0.383554	0.372153	0.573715
0.07	0.14	0.68942	0.156525	0.461119	0.428518	0.372911	0.288617	0.489285	0.35	0.351942	0.21	0.252389	0.241418	0.335586	0.266259	0.263253	0.563135	0.359069	0.21	0.241448	0.664078	0.315056	0.469574	0.35	0.28	0.219815	0.376962	0.19799	0.709069	0.325957	0.402119	0.305123	0.397369	0.306247	0.28	0.546173	0.49	0.216273	0.19799	0.47936	0.408167	0.221359
0.546974	0.594541	0.288617	0.448219	0.385976	0.276944	0.35	0.21	0.482041	0.42	0.424875	0.280068	0.288617	0.523832	0.449045	0.21	0.205207	0.288617	0.222525	0.179502	0.42	0.382487	0.210159	0.212051	0.362158	0.38508	0.504777	0.317449	0.21	0.546389	0.21	0.436646	0.459794	0.35	0.351728	0.356931	0.509608	0.14	0.42	0.376962	0.67045	0.415378	0.234177
0.35	0.224225	0.599795	0.35	0.42	0.254192	0.494975	0.227241	0.252422	0.21176	0.342492	0.263892	0.672699	0.257674	0.347622	0.288617	0.35	0.244154	0.239179	0.408587	0.279541	0.439312	0.35	0.574964	0.363798	0.324767	0.283059	0.42837	0.21	0.387638	0.469845	0.35	0.32078	0.485618	0.454598	0.296985	0.242175	0.593257	0.14	0.156525	0.271648	0.28	0.288617
0.361409	0.356931	0.221359	0.354573	0.360719	0.221359	0.28	0.49	0.63	0.28	0.249516	0.33592	0.154952	0.358136	0.504777	0.278848	0.35596	0.46792	0.288617	0.237642	0.2139	0.438499	0.21	0.487257	0.292822	0.296985	0.500837	0.699915	0.249222	0.21	0.28	0.21	0.07	0.239349	0.443043	0.471442	0.59808	0.19799	0.42	0.239179	0.596857	0.26741	0.19799
0.35	0.336942	0.19799	0.358973	0.494975	0.265992	0.28	0.31305	0.602163	0.304611	0.235557	0.31305	0.28	0.428011	0.377617	0.252389	0.304187	0.19799	0.30052	0.362705	0.42	0.381852	0.311393	0.426615	0.328329	0.21	0.14	0.332391	0.366857	0.252389	0.35	0.252389	0.568909	0.684954	0.365003	0.427974	0.341049	0.35	0.14	0.302991	0.218683	0.28	0.469574
0.28	0.269073	0.19799	0.353398	0.354949	0.455658	0.35	0.35	0.646955	0.31305	0.221359	0.469574	0.465622	0.442151	0.190705	0.273923	0.31305	0.356931	0.35	0.31305	0.21	0.442719	0.356931	0.40733	0.29471	0.291721	0.4999	0.376962	0.252389	0.170776	0.384745	0.31305	0.19799	0.268417	0.688555	0.400117	0.557696	0.21	0.21176	0.420171	0.350035	0.330241	0.65545
0.79196	0.21	0.504777	0.599148	0.375083	0.408167	0.30376	0.508442	0.28	0.356931	0.233662	0.383406	0.296985	0.578106	0.31305	0.07	0.284175	0.532697	0.290747	0.49	0.201148	0.328329	0.252389	0.374674	0.19799	0.219135	0.577235	0.420992	0.226987	0.622478	0.226272	0.215254	0.39598	0.39598	0.419241	0.370444	0.21	0.14	0.218032	0.206452	0.14	0.228655	0.182388
0.35	0.21	0.617555	0.363926	0.560261	0.564358	0.241793	0.19799	0.305123	0.385193	0.577235	0.21	0.380219	0.607883	0.221359	0.281779	0.221359	0.293484	0.229769	0.280068	0.408167	0.31305	0.28	0.692152	0.21931	0.14	0.564358	0.241448	0.270059	0.398662	0.441047	0.21	0.402119	0.28	0.975446	0.298902	0.472774	0.26613	0.28	0.883538	0.263892	0.339494	0.31305
0.21199	0.28	0.869338	0.505927	0.376962	0.288617	0.257229	0.354949	0.445477	0.449718	0.473066	0.221359	0.559107	0.217425	0.408167	0.237501	0.264506	0.386246	0.597727	0.28	0.14	0.209839	0.39598	0.410963	0.491314	0.19799	0.628344	0.19799	0.28	0.896437	0.703491	0.165295	0.332146	0.395137	0.49	0.21	0.19799	0.321114	0.21	0.252389	0.368195	0.311393	0.293416
0.470313	0.21	0.13814	0.696491	0.358166	0.664078	0.31305	0.408167	0.42	0.530677	0.303433	0.464327	0.577235	0.420855	0.420464	0.21	0.652679	0.28	0.221359	0.504777	0.249222	0.21	0.703491	0.242487	0.232164	0.368426	0.207928	0.425616	0.315056	0.374605	0.423037	0.42	0.19799	0.483587	1.10789	0.596875	0.254629	0.504777	0.64373	0.156525	0.585007	0.19799	0.602163
0.221359	0.175209	0.288617	0.276202	0.305123	0.471746	0.442719	0.305123	0.241448	0.451212	0.404483	0.31305	0.156525	0.403865	0.793236	0.408167	0.106483	0.216206	0.267132	0.358113	0.237642	0.240105	0.21	0.566294	0.384462	0.288617	0.380818	0.432303	0.50898	0.240791	0.434612	0.376962	0.221359	0.29236	0.232164	0.14	0.309943	0.271471	0.533104	0.21	0.31305	0.252389	0.41065
0.21	0.288617	0.256831	0.59808	0.28	0.377156	0.35	0.221359	0.327189	0.319249	0.274765	0.401646	0.340894	0.376962	0.448219	0.30138	0.19799	0.28	0.21	0.305123	0.252389	0.273489	0.266259	0.252389	0.305928	0.314237	0.813705	0.221359	0.565851	0.30697	0.484472	0.21	0.241448	0.41338	0.722895	0.23966	0.35	0.43319	0.315014	0.426973	0.221359	0.156525	0.425163
0.303408	0.275266	0.362084	0.323209	0.527495	0.296985	0.35	0.252389	0.42	0.35	0.221359	0.705435	0.425793	0.252963	0.356931	0.301173	0.244886	0.221359	0.49	0.19799	0.594436	0.35	0.35	0.713863	0.321956	0.21	0.158437	0.417319	0.413674	0.221359	0.256946	0.21	0.07	0.252389	0.356931	0.156525	0.221359	0.21	0.21	0.28	0.494556	0.59397	0.31305
0.19799	0.263955	0.14	0.602163	0.412873	0.19799	0.21465	0.243948	0.221359	0.221359	0.585662	0.313299	0.363457	0.256006	0.428503	0.281822	1.03763	0.28	0.336713	0.291738	0.220366	0.374572	0.156525	0.357726	0.745879	0.156525	0.233332	0.21	0.252389	0.249222	0.143722	0.212621	0.221359	0.558653	0.664078	0.23056	0.221359	0.19799	0.296985	0.635313	0.439681	0.237665	0.385992
0.252545	0.222525	0.49	0.326608	0.281841	0.494975	0.221359	0.309098	0.288617	0.325957	0.221359	0.180985	0.221359	0.292194	0.239683	0.21	0.28	0.21	0.412764	0.392802	0.28	0.35	0.35	0.324767	0.589301	0.21	0.528073	0.254629	0.21	0.21	0.296985	0.411888	0.28	0.291721	0.381522	0.408167	0.252592	0.254629	0.431509	0.42	0.48697	0.402119	0.469574
0.370327	0.147405	0.664078	0.63	0.247983	0.376962	0.353398	0.21465	0.28443	0.42	0.295764	0.3303	0.21	0.364863	0.353634	0.269946	0.31305	0.296985	0.265105	0.480787	0.28561	0.436119	0.505958	0.261916	0.266658	0.376962	0.725577	0.402119	0.376962	0.296985	0.337321	0.287445	0.21	0.509608	0.618692	0.205445	0.31305	0.416303	0.221359	0.709343	0.334298	0.259346	0.287866
0.296985	0.367728	0.19799	0.229113	0.471746	0.31305	0.297112	0.28	0.212963	0.311393	0.399239	0.347088	0.28	0.230133	0.246225	0.221359	0.21	0.42	0.288617	0.505613	0.288617	0.263444	0.206452	0.296921	0.207928	0.21	0.447475	0.387614	0.378868	0.322105	0.19799	0.166073	0.274977	1.00075	0.545535	0.39598	0.2139	0.264848	0.308989	0.31305	0.260379	0.19799	0.241418
0.22482	0.35	0.221222	0.425163	0.288617	0.28	0.294809	0.249578	0.408167	0.696491	0.252389	0.408704	0.726886	0.31305	0.208107	0.28	0.442151	0.45599	0.469927	0.376962	0.285997	0.239327	0.13988	0.402119	0.408167	0.21	0.221359	0.699617	0.221359	0.353103	0.078035	0.21465	0.220057	0.288617	0.651673	0.282893	0.28	0.35	0.29471	0.553729	0.252389	0.208301	0.252389
0.22968	0.283738	0.323299	0.228432	0.419384	0.302312	0.28	0.454391	0.435959	0.688599	0.452078	0.28	0.425965	0.494975	0.21	0.408167	0.390108	0.506865	0.215774	0.442719	0.28	0.291721	0.28	0.31305	0.21	0.35	0.622801	0.281043	0.420598	0.356931	0.540825	0.506794	0.397161	0.693159	0.703455	0.554116	0.352436	0.280068	0.232164	0.564358	0.500339	0.21	0.259453
0.221359	0.432466	0.227241	0.690514	0.31305	0.32078	0.221359	0.28	0.56	0.156525	0.19799	0.377647	0.221359	0.599946	0.252	0.279541	0.21	0.416152	0.326692	0.221359	0.254629	0.241418	0.28	0.289785	0.284643	0.301642	0.21	0.237501	0.19799	0.308489	0.07	0.492772	0.221359	0.28	0.350543	0.19799	0.257658	0.21	0.348314	0.51345	0.425574	0.135285	0.448219
0.317663	0.288617	0.281779	0.35	0.399538	0.288617	0.244611	0.288617	0.221359	0.261916	0.17247	0.487636	0.509608	0.377647	0.207543	0.294809	0.376962	0.351185	0.221359	0.343484	0.200367	0.613068	0.425793	0.285822	0.247983	0.31305	0.576981	0.356931	0.19799	0.35	0.21	0.515725	0.19799	0.270153	0.331505	0.31305	0.44391	0.199256	0.679914	1.09776	0.31305	0.214814	0.291721
0.241448	0.812028	0.408167	0.270554	0.456612	0.288617	0.484963	0.356931	0.405726	0.42	0.282402	0.21102	0.52686	0.44391	0.402119	0.402409	0.21	0.454601	0.28	0.28	0.419591	0.315756	0.21	0.276517	0.422857	0.21	0.571553	0.315497	0.31305	0.328545	0.221359	0.431778	0.252389	0.669838	0.410831	0.252389	0.346502	0.35	0.486304	0.366008	0.650925	0.21	0.315056
0.35	0.21	0.43461	0.514393	0.322742	0.408167	0.350453	0.237501	0.328329	0.219566	0.176154	0.32078	0.284641	0.288617	0.336681	0.302991	0.35	0.39598	0.252963	0.271799	0.288617	0.351879	0.28	0.35	0.428011	0.21	0.32495	0.315497	0.296985	0.35	0.14	0.230819	0.39598	0.215369	0.376962	0.526094	0.354949	0.391999	0.432609	0.442719	0.444468	0.372153	0.156525
0.21	0.342028	0.283507	0.408167	0.301521	0.41203	0.570666	0.267312	0.328329	0.298428	0.282922	0.156525	0.254873	0.28	0.342074	0.376962	0.630185	0.177419	0.098995	0.19799	0.265631	0.63511	0.35	0.310388	0.491116	0.21	0.294639	0.294809	0.365346	0.19799	0.310969	0.242306	0.308974	0.252389	0.270153	0.42	0.274722	0.35	0.19799	0.31809	0.414126	0.28	0.28
0.523832	0.274744	0.260112	0.42	0.494975	0.212347	0.633877	0.200883	1.04231	0.399244	0.252389	0.398053	0.356931	0.526367	0.522866	0.296985	0.39181	0.21	0.49604	0.208636	0.178639	0.418724	0.21	0.602163	0.121244	0.35	0.311978	0.19799	0.579984	0.19799	0.352239	0.408167	0.26146	0.602163	0.386308	0.596008	0.664078	0.42	0.344547	0.252389	0.234621	0.284754	0.339274
0.252389	0.773347	0.21	0.330017	0.484455		0.21	0.210159	0.163346	0.28	0.305571	0.252389	0.566722	0.635204	0.265631	0.370599	0.457892	0.192505	0.408167	0.226553	0.229449	0.494975	0.664078	0.798123	0.21	0.31305	0.409611	0.356931	0.727461	0.355725	0.21	0.564358	0.293531	0.350543	0.428304	0.308347	0.330389	0.324671	0.434332	0.19799	0.14	0.425793	0.585959
0.221359	0.234021	0.156525	0.210159	0.757166		0.351948	0.232451	0.454403	0.163346	0.684414	0.294665	0.686338	0.287445	0.246861	0.277228	0.328329	0.731278	0.713863	0.211029	0.32078	0.21	0.35		0.241448	0.504777	0.226132	0.304611	0.356931	0.972308	0.368764	0.249827	0.28	0.643763	0.348314	0.554472	0.19799	0.207906	0.263955	0.23202	0.221359	0.296985	0.42
0.204876	0.356931	0.490889	0.398735	0.36124		0.509608	0.36206	0.509608	0.234621	0.21	0.416949	0.19799	0.31305	0.318333	0.379303	0.468153	0.31305	0.296985	0.479603	0.512805	0.494975	0.486975		0.274977	0.267132	0.354711	0.472239	0.494765	0.252422	0.336389	0.21	0.22687	0.505927	0.507675	0.28	0.28	0.546717	0.34383	0.339127	0.308452	0.19799	0.353651
0.288617	0.42	0.245703	0.317962	0.283361		0.288617	0.307108	0.364681	0.21	0.452477	0.261916	0.19799	0.296985	0.442719	0.381377	0.408167	0.21465	0.773407	0.228575	0.258147	0.288617	0.257844		0.360719	0.252389	0.24259	0.252389	0.308068	0.254873	0.213646	0.21961	0.512572	0.412869	0.35	0.509255	0.355725	0.21	0.21	0.343661	0.376962	0.273076	0.301708
0.35	0.678675	0.240061	0.328329	0.317262		0.363592	0.21	0.378478	0.225709	0.229345	0.296022	0.15075		0.473151	0.369681	0.228575	0.264864	0.870999	0.14	0.28	0.256006	0.304551		0.805548	0.35	0.221359	0.376962	0.381216	0.28	0.35	0.165753	0.19799	0.31161	0.442719	0.237642	0.32078	0.40447	0.21176	0.296985	0.43541	0.252389	0.753632
0.615045	0.577235	0.39598	0.408587	0.359069		0.412875	0.25525	0.381907	0.383406	0.176654	0.345797	0.425793		0.376962	0.21	0.265631	0.31305	0.385583	0.364765	0.252389	0.35	0.235045		0.373774	0.314033	0.21	0.378936	0.567203	0.28	0.495736	0.511372	0.232936	0.579908	0.509608	0.21	0.296985	0.156525	0.252389	0.35	0.409314	0.494975	0.501195
0.222525	0.3978	0.42	0.26718	0.494975		0.399961	0.442719	0.220057	0.368426	0.07	0.215263	0.28		0.44505	0.288617	0.221359	0.228404	0.221359	0.454598	0.378478	0.222525	0.296985		0.252389	0.156525	0.221359	0.381377	0.29471	0.270573	0.21	0.23747	0.263955	0.390851	0.313636	0.368134	0.252389	0.215002	0.374331	0.234621	0.321228	0.408167	0.678726
0.288617	0.664078	0.781098	0.308978	0.408125		0.284328	0.404781	0.663472	0.35	0.31305	0.356931	0.315056		0.28443	0.21	0.442719	0.21	0.221359	0.469574	0.414126	0.356931	0.278146		0.416781	0.376962	0.246314	0.623252	0.288617	0.29378	0.098995	0.400274	0.512149	0.511372	0.618535	0.451056	0.19799	0.19799	0.21	0.234621	0.213116	0.215263	0.420598
0.267696	0.664078	0.384193	0.537234	0.27546		0.21	0.504777	0.07	0.328214	0.283738	0.576981	0.416709		0.296985	0.406147	0.506054	0.304643	0.604126	0.437304	0.31305	0.330389	0.176691		0.382207	0.307626	0.474763	0.301642	0.963524	0.507945	0.377352	0.305123	0.220583	0.49	0.35	0.28	0.332982	0.296985	0.21	0.310969	0.793302	0.261916	0.564358
0.310388	0.202581	0.494975	0.156525	0.307346		0.435665	0.375718	0.252389	0.21	0.432454	0.348683	0.32078		0.19799	0.254629	0.14	0.455001	0.369729	0.373774	0.21	0.21	0.375315		0.360654	0.23056	0.356931	0.28	0.294203	0.425793	0.425965	0.405394	0.288617	0.488042	0.39956	0.221359	0.265631	0.361294	0.291721	0.31346	0.240096	0.331745	0.842912
0.328329	0.35	0.469574	0.230353	0.61693		0.29121	0.19799	0.35	0.360478	0.283361	0.418867	0.252389		0.19799	0.19799	0.231709	0.355332	0.212381	0.174342	0.21	0.381907	0.14		0.287647	0.252389	0.288617	0.28	0.263892	0.250259	0.345792	0.403735	0.325957	0.21	0.469574	0.19799	0.356931	0.320541	0.450807	0.457974	0.386566	0.410831	0.402119
0.279343	0.356931	0.385328	0.310969	0.509608		0.408167	0.206978	0.221359	0.488661	0.312583	0.221359	0.14		0.254629	0.288617	0.329376	0.35	0.28	0.279541	0.362189	0.63	0.252389		0.199256	0.260066	0.424598	0.321223	0.504777	0.156525	0.268226	0.292815	0.476682	0.376962	0.549372	0.402119	0.23396	0.372678	0.42	0.559358	0.288617	0.619521	0.824784
0.363172	0.404781	0.450308	0.35	0.403958		0.469574	0.251154	0.283641	0.372153	0.513271	0.304611	0.274023		0.257216	0.317663	0.32078	0.291738	0.21	0.578795	0.538012	0.28	0.221359		0.28	0.35	0.221359	0.259732	0.319249	0.31305	0.289786	0.277729	0.163346	0.4999	0.321378	0.303951	0.252389	0.243029	0.377647	0.222525	0.30157	0.408167	0.328329
0.308989	0.35	0.843987	0.35	0.436982		0.28	0.374605	0.220698	0.21	0.350175	0.31305	0.408167		0.274977	0.288617	0.288072	0.35	0.221359	0.28	0.356931	0.300331	0.296985		0.221359	0.288617	0.474763	0.269006	0.624241	0.19799	0.423638	0.331063	0.518254	0.575743	0.702707	0.439102	0.265925	0.236988	0.228575	0.399257	0.293807	0.241448	0.656474
0.42859	0.568683	0.242286	0.419384	0.205641		0.313903	0.326857	0.59808	0.827903	0.277228	0.408167	0.198199		0.28	0.274977	0.298902	0.723246	0.19799	0.354022	0.380841	0.28	0.596088		0.221359	0.204187	0.166491	0.306038	0.578423	0.258307	0.441549	0.494975	0.316933	0.386392	0.495776	0.28	0.293193	0.4718	0.446484	0.19799	0.14	0.538258	0.219396
0.235325	0.261916	0.362495	0.318417	0.212262		0.212429	0.273076	0.28	0.442719	0.300847	0.64579	0.200449		0.156525	0.156525	0.31305	0.28	0.41766	0.136421	0.31305	0.505977	0.215263		0.21384	0.21	0.252389	0.356931	0.509608	0.645368	0.47408	0.19799	0.21	0.252389	0.504777	0.36867	0.21	0.312556	0.280107	0.265631	0.327989	0.804239	0.277566
0.14	0.417141	0.28	0.546717	0.472806		0.202693	0.221359	0.141984	0.475441	0.28498	0.808646	0.221359		0.213993	0.337119	0.31305	0.35	0.241418	0.349269	0.269006	0.21	0.496251		0.306733	0.21	0.252963	0.456334	0.290508	0.309401	0.350035	0.27205	0.19799	0.300602	0.355725	0.35	0.264356	0.35	0.19799	0.171464	0.28	0.238908	0.28
0.098995	0.333576	0.206117	0.21	0.296985		0.28	0.318639	0.20033	0.437484	0.156525	0.21	0.14		0.35	0.19799	0.242487	0.65681	0.258147	0.355725	0.28	0.620336	0.252389		0.234021	0.234778	0.21	0.29533	0.253669	0.252389	0.532828	0.276635	0.203148	0.317434	0.450216	0.504777	0.373946	0.537096	0.199256	0.404177	0.19799	0.19799	0.156525
0.7	0.425793	0.19799	0.630095	0.303324		0.381616	0.277228	0.645368	0.287617	0.299192	0.433351	0.342929		0.352436	0.592341	0.32078	0.306038	0.271648	0.221359	0.28	0.507339	0.347088		0.404865	0.214345	0.442719	0.536754	0.31305	0.21	0.368426	0.500319	0.245014	0.277228	0.64732	0.35	0.296985	0.288617	0.316126	0.721958	0.21	0.40399	0.221359
0.44414	0.28	0.261916	0.230611	0.391118		0.221359	0.366917	0.42	0.35	0.21	0.221359	0.54979		0.365346	0.14	0.184998	0.253669	0.182388	0.19799	0.659507	0.21	0.281018		0.376962	0.293323	0.253235	0.351049	0.441307	0.915936	0.425793	0.35	0.21	0.353305	0.417563	0.321232	0.31305	0.221359	0.412875	0.53768	0.425104	0.28	0.22018
0.571977	0.252389	0.539822	0.308683	0.288617		0.31305	0.344425	0.56	0.602193	0.19799	0.35	0.408167		0.252389	0.156525	0.31305	0.263444	0.252389	0.41203	0.504777	0.21	0.228404		0.299975	0.17715	0.21	0.244611	0.485487	0.543129	0.448352	0.502098	0.221359	0.305164	0.57386	0.379052	0.241418	0.238506	0.263963	0.349669	0.268395	0.645368	0.2139
0.266793	0.35	0.325938	0.31305	0.271078		0.252389	0.156525	0.295534	0.2139	0.276296	0.206978	0.593984		0.221359	0.424696	0.279541	0.28443	0.44716	0.28	0.252389	0.21	0.270573		0.31305	0.19799	0.294203	0.21	0.33534	0.747395	0.633346	0.431903	0.410416	0.568772	0.302157	0.504777	0.296985	0.376962	0.39598	0.14	0.293021	0.35	0.221359
0.265105	0.471746	0.21	0.252389	0.356435		0.288617	0.596092	0.379753	0.288617	0.297112	0.256725	0.278158		0.539878	0.171464	0.306164	0.381724	0.41065	0.494975	0.31305	0.513672	0.564358		0.248422	0.35	0.337371	0.21	0.697938	0.570998	0.305123	0.450464	0.340376	0.288617	0.333472	0.327952	0.288617	0.31305	0.14	0.410831	0.252389	0.437366	0.510123
0.236984	0.30206	0.19799	0.358524	0.354949		0.282179	0.389521	0.235508	0.368958	0.288617	0.274977	0.21		0.295534	0.469574	0.288617	0.284592	0.494975	0.258688	0.370244	0.21465	0.328329		0.42	0.14	0.413956	0.288617	0.52686	0.425793	0.252389	0.221359	0.19799	0.35	0.671641	0.35	0.31305	0.284592	0.338271	0.39598	0.412176	0.47408	0.414691
0.49	0.276903	0.39598		0.381724		0.212963	0.296985	0.844832	0.28	0.28	0.352521	0.610246		0.31305	0.35	0.252389	0.315014	0.49	0.221359	0.252389	0.224674	0.49		0.31305	0.14	0.288617	0.42459	0.469574	0.323083	0.775512	0.21	0.217841	0.6205	0.352193	0.459344	0.329144	0.35	0.21	0.31305	0.156525	0.402598	0.303504
0.465819	0.512012	0.42		0.468024		0.156525	0.49	0.696491	0.422718	0.431981	0.326404	0.156525		0.431057	0.19799	0.252389	0.568683	0.229475	0.301642	0.475748	0.259311	0.469574		0.266278	0.288617	0.21	0.337859	0.287445	0.374107	0.312288	0.276296	0.21	0.156525	0.35	0.374616	0.16665	0.288617	0.21	0.21176	0.47082	0.568062	0.280214
0.47003	0.44414	0.31305		0.592027		0.348001	0.783241	0.429542	0.296985	0.221359	0.485441	0.210143		0.314938	0.29121	0.149265	0.21	0.278848	0.252389	0.332982	0.21	0.31305		0.21384	0.264356	0.291444	0.31305	0.60373	0.39598	0.274977	0.252389	0.24367		0.35	0.337075	0.242487	0.288617	0.543171	0.358133	0.235417	0.31305	0.254629
0.352153	0.253411	0.642329		0.804607		0.244783		0.408167	0.221359	0.630133	0.31305	0.19799		0.236919	0.645368	0.213827	0.076506	0.288617	0.28	0.296985	0.21	0.486362		0.221359	0.219135	0.356931	0.374605	0.31305	0.35	0.35	0.136684	0.32658		0.343206	0.63	0.252389	0.408167	0.500339	0.14	0.35	0.501073	0.347031
0.21	0.442719	0.234964		0.21		0.073602		0.21	0.31305	0.28	0.70253	0.28		0.798123	0.333	0.299243	0.078488	0.35	0.142296	0.260603	0.21	0.308683		0.316968	0.408167	0.21	0.288617	0.28	0.281841	0.399538	0.456206	0.361468		0.407991	0.362323	0.216467	0.358383	0.325957	0.358136	0.28	0.603041	0.2587
0.371411	0.242487	0.494047		0.20462		0.31305		0.533589	0.171464	0.216799	0.35	0.437409		0.321838	0.908829	0.35	0.219135	0.442719	0.358524	0.21	0.156525	0.296985		0.383135	0.222525	0.27292	0.371076		0.408167	0.21	0.221359	0.21		0.187144	0.217662	0.53432	0.290508	0.358107	0.253773	0.28	0.4999	0.31305
0.408167	0.302157	0.756075		0.640505		0.251529		0.561384	0.391069	0.21	0.273076	0.32078		0.323734	0.828312	0.267534	0.21	0.263892	0.19799	0.418867	0.215999	0.31305		0.169264	0.23605	0.305164	0.35		0.59808	0.343206	0.282523	0.537812		0.2449	0.35	0.221359	0.156525	0.318242	0.22435	0.21	0.35	0.371474
0.231058	0.144893	0.568901		0.610649		0.257982		0.403635	0.28	0.21	0.14	0.305123		0.27628	0.391524	0.35847	0.277593	0.19799	0.437321	0.221359	0.21465	0.221359		0.223703	0.533104	0.178028	0.263892		0.285206	0.35	0.21	0.328329		0.614205	0.456863	0.261916	0.28	0.145153	0.19799	0.177419	0.504777	0.21
0.164423	0.630095	0.596133		0.820873		0.344425		0.28	0.31305	0.133478	0.381377	0.32078		0.59808	0.252389	0.228277	0.259732	0.288617	0.156525	0.2139	0.21	0.328329		0.281841	0.21	0.252963	0.157507		0.34007	0.42459	0.433786	0.413956		0.524645	0.35	0.278848	0.27275	0.14	0.23396	0.28	0.222525	0.307388
0.221359	0.576079	0.505188		0.592044		0.259732		0.304643	0.369681	0.28	0.355332	0.252389		0.288617	0.28	0.41766	0.266365	0.21	0.294383	0.490201	0.376962	0.353103		0.514393	0.19799	0.305123	0.292538		0.233443	0.300839	0.489552	0.485618		0.35	0.31305	0.252389	0.327734	0.356931	0.494975	0.35	0.338165	0.373319
0.357597	0.277957	0.39598		0.28		0.408167		0.459021		0.356649	0.31141	0.31305		0.288617	0.666082	0.244903	0.31305	0.221359	0.316968	0.402312	0.21	0.28		0.21	0.19799	0.212963	0.699703		0.241418	0.216041	0.381295	0.226553		0.35	0.310304	0.336363	0.28	0.692965	0.221359	0.221359	0.376962	0.21607
0.35	0.277228	0.35		0.399355		0.425793		0.296985		0.308507	0.408167	0.256006		0.19799	0.551181	0.249295	0.31305	0.38271	0.288617	0.14	0.252389	0.333331		0.290192	0.14	0.213441	0.299243		0.281043	0.202581	0.382086	0.408167		0.385511	0.31305	0.669337	0.21	0.31305	0.265631	0.232164	0.252963	0.322932
0.288617	0.278848	0.376962				0.156525		0.31305		0.19799	0.241418	0.530106		0.554001	0.487262	0.533104	0.171464	0.19799	0.252389	0.35	0.564358	0.425648		0.376962	0.208591	0.319249	0.35		0.399244	0.454803	0.296985	0.857657		0.366857	0.31305	0.206415	0.240726	0.269911	0.307626	0.261916	0.27292	0.461579
0.353696	0.28	0.310608				0.358524		0.509608		0.450051	0.352944	0.263892		0.308411	0.222567	0.418962	0.105933	0.356931	0.199256	0.63889	0.241418	0.21465		0.21	0.31305	0.317523	0.356216		0.469574	0.35	0.35	0.252389		0.586769	0.239683	0.241418	0.454767	0.156525	0.21	0.21	0.252389	0.533617
0.481799	0.304643	0.325375				0.665874		0.442719		0.469574	0.31305	0.156525		0.28	0.302326	0.171464	0.461579	0.448352	0.252389	0.156525	0.212963	0.259732		0.288617	0.242042	0.250876	0.408458		0.41937	0.442719	0.270153	0.446484		0.458493	0.284592	0.571416	0.262878	0.238908	0.14	0.21	0.28	0.621892
0.31305	0.28	0.252389				0.411987		0.493517		0.24039	0.355725	0.494273		0.21	0.296022	0.221359	0.240061	0.308318	0.417958	0.156525	0.21	0.21		0.42	0.78287	0.452704	0.21		0.307656	0.391173	0.28	0.298067		0.406147	0.288617	0.620297	0.21	0.172315	0.288617	0.376962	0.227292	0.370401
0.31305	0.328329	0.283581				0.35		0.440088		0.35	0.28	0.28		0.21		0.21	0.21	0.28	0.271648	0.42	0.668241	0.330284		0.313352	0.224947	0.660379	0.367584		0.39598	0.221359	0.221359	0.327854		0.60065	0.279344	0.19799	0.373566	0.252389	0.425793	0.376962	0.35	0.193276
0.211746	0.21	0.21				0.32078		0.376962		0.480401	0.373208			0.203327		0.292538	0.252389	0.51348	0.296985	0.267696		0.286849		0.434355	0.201148	0.31305	0.19799		0.307866	0.19799	0.288617	0.221359		0.328517	0.267903	0.564358	0.39598	0.19799	0.156525	0.259732	0.25915	0.408167
0.35633	0.505834	0.21				0.252389		0.273974		0.219901	0.304643			0.28		0.252389	0.266143	0.20462	0.28	0.21		0.218792		0.532828	0.620323	0.288617	0.288617		0.601027	0.302472	0.163346	0.35		0.408423	0.529216	0.21	0.196631	0.390194	0.288617	0.221359	0.664784	0.288617
0.48201	0.252389	0.21				0.387426		0.286665		0.235557	0.298067			0.323734		0.252389	0.382888	0.35	0.236919	0.307656		0.435665		0.357767	0.373774	0.391069	0.225643		0.281043	0.59808	0.258147	0.21497		0.386278	0.28	0.35	0.508131	0.437484	0.307742	0.243732	0.442719	0.41203
0.453652	0.330232	0.232369				0.190421		0.341717		0.332982	0.523832			0.35		0.307869	0.213459	0.21	0.31305	0.321604		0.35		0.410098	0.21	0.265105	0.288617		0.276564	0.602756	0.494975	0.306707		0.657625	0.252389	0.19799	0.31809	0.192074	0.21	0.21	0.252389	0.518896
0.21	0.19799	0.660545				0.28		0.507268		0.376962	0.222567			0.252389		0.302991	0.259122	0.244903	0.252389	0.408167		0.31123		0.223859	0.31305	0.221359	0.199256		0.296985	0.428234	0.390735	0.272178		0.418286	0.23605	0.201148	0.328329	0.65681	0.448219	0.462387	0.413142	0.561384
0.224363	0.308164	0.320646				0.237501		0.261684		0.19799	0.35			0.264356		0.493801	0.366857	0.717287	0.23396	0.252389		0.438976		0.248431	0.163346	0.568668	0.296985		0.156525	0.31305	0.235175	0.31809		0.599554	0.434447	0.21	0.5651	0.21	0.278158	0.347582	0.316743	0.360719
0.509849	0.549041	0.60373				0.509255		0.356931		0.234621	0.35			0.288617		0.538381	0.552983	0.50803	0.269911	0.328329		0.35		0.329144	0.156525	0.811635	0.53768			0.412764	0.429333	0.340536		0.38641	0.252389	0.21465	0.550695	0.397933	0.281841	0.221359	0.252389	0.533104
0.507359	0.288617	0.200449				0.271648		0.287445		0.212401	0.412875			0.229449		0.313636	0.325957	0.402119	0.35	0.252389		0.35		0.433856	0.21	0.430943	0.42			0.342929	0.290488	0.154495		0.448219	0.36043	0.252389	0.776125	0.397933	0.430526	0.415268	0.448219	0.148556
0.424183	0.534558	0.493775				0.446746		0.281018		0.286652				0.308989		0.504777	0.28	0.277809	0.288617	1.03116		0.131977		0.374616	0.22968	0.645368	0.306038			0.253669	0.254629	0.466096		0.49	0.35	0.35	0.2139	0.489702	0.301642	0.403382	0.272842	0.26617
0.473716	0.431509	0.31305				0.637279		0.258147		0.343356				0.356931		0.56513	0.23605	0.599148	0.270153	0.680466		0.536714		0.25915	0.21	0.469574	0.282584			0.523767	0.21	0.272544		0.408167	0.28	0.413004	0.28	0.376962	0.35	0.626099	0.296038	0.4951
0.40733	0.597146	0.288617				0.408167		0.31305		0.287349				0.221359		0.28	0.309348	0.359174	0.423995	0.252389		0.28		0.252389	0.28	0.35	0.4796			0.408167	0.433794	0.21		0.361789	0.326404	0.327854	0.220057	0.52142	0.21	0.222567	0.504777	0.252389
0.235419	0.265631	0.238444				0.236919		0.308683		0.289785				0.31305		0.363798	0.31305	0.263097	0.221359	0.28		0.21		0.373566	0.19799	0.400366	0.42204			0.232676	0.417404	0.19799		0.505634	0.252389	0.277228	0.21	0.53768	0.249295	0.816877	0.714441	0.188815
0.448931	0.346426	0.309468				0.452267		0.314866		0.420816				0.299852			0.222567	0.563094	0.21	0.288617		0.660379		0.361188	0.14	0.360478	0.257844			0.273031	0.708109	0.212621		0.357597	0.259925	0.35	0.288617	0.368209	0.358524	0.356931	0.536834	0.561141
0.28	0.14	0.442719				0.235325		0.35		0.21				0.296985			0.303046	0.21	0.42	0.564358		0.263955		0.261916	0.288617	0.67244	0.506239			0.193775	0.444603	0.21		0.399538	0.302157		0.633877	0.538258	0.221791	0.620609	0.595731	0.19799
0.462948	0.221359	0.221359				0.442719		0.544321		0.356931				0.284643			0.311393	0.296985	0.296985	0.21176		0.241418		0.221359	0.504777	0.49	0.408167			0.42	0.252389	0.317799		0.362031	0.221359		0.216342	0.59808	0.281779	0.332146	0.433293	0.362079
0.408167	0.356931	0.59808				0.14		0.368426		0.324351				0.554568			0.14	0.252389	0.609235	0.212381		0.35		0.31305	0.3303	0.32495	0.28			0.442151	0.207113	0.21		0.290057	0.35		0.519411	0.14	0.243948	0.546717	0.580907	0.595759
0.19799	0.356931	0.752622				0.270153		0.376962		0.221359				0.29218			0.442719	0.306144	0.530552	0.391032		0.273489		0.329144	0.312192	0.352297	0.226553			0.38909	0.156525	0.252389		0.376962	0.35		0.21	0.39598	0.213646	0.265906	0.288617	0.221359
0.321977	0.293401	0.21				0.24329		0.3025		0.373774				0.21			0.243948	0.31305	0.19799	0.528156		0.445205		0.36055	0.312823	0.21	0.597751			0.35	0.288617	0.300321		0.376962	0.348396		0.299654	0.513057	0.325957	0.376962	0.31305	0.326217
0.391176	0.42	0.259799				0.156525		0.291721		0.25411				0.21			0.507948	0.304611	0.199442	0.469574		0.510537		0.252389	0.35	0.247873	0.577235			0.729855	0.259925	0.288617		0.730692	0.19799		0.252389	0.41766	0.289157	0.42	0.381398	0.296985
0.21	0.277809	0.21				0.288617		0.442719		0.242487				0.252389			0.575957	0.695083	0.296985	0.458044		0.198854		0.252389	0.276517	0.257313	0.21			0.425793	0.21	0.225643			0.3577		0.341717	0.459287	0.328329	0.235175	0.21	0.298769
0.249107	0.545535	0.409615				0.354781		0.348936		0.285017				0.288617			0.264082	0.715879	0.734503	0.21		0.305123		0.442719	0.301378	0.42	0.399114			0.469002	0.418591	0.31305			0.408167		0.264099	0.584389	0.261916	0.23605	0.356931	0.492628
0.3543	0.63472	0.28				0.494975				0.408587				0.303951			0.488863	0.252389	0.356931	0.366496		0.325957		0.296985	0.225068	0.284643	0.288617			0.292909	0.425793	0.19799			0.35		0.41766	0.288617	0.172212	0.19799	0.221359	0.412356
0.19799	0.515228	0.610246				0.466096				0.252389				0.470179			0.21	0.410051	0.252389	0.408167		0.376962		0.19799	0.257233	0.28	0.19799			0.553209	0.156525	0.210159			0.29533		0.27115	0.19799	0.300129	0.392041	0.409838	0.19799
0.268773	0.2139	0.402119				0.261916				0.252389				0.288617			0.252389	0.313547	0.402119	0.354949		0.28			0.229449	0.288617	0.270159			0.405547	0.319188	0.315013			0.377647		0.221359	0.31305	0.21	0.535686	0.31305	0.296985
0.608971	0.21	0.52142				0.221359				0.407875				0.241418			0.39598		0.304733	0.19799		0.31305			0.241048		0.259732			0.28	0.326692	0.333331			0.31305		0.252389	0.442719		0.207928	0.42	0.28
0.509187	0.270899	0.42				0.215774				0.593103				0.31305			0.626099		0.14	0.326015		0.35			0.299243		0.372046			0.823405	0.29218	0.355725			0.590044		0.259732	0.462474		0.252931	0.288617	0.476937
0.282429	0.364433	0.354671				0.35919								0.219135			0.702498		0.31305	0.448219		0.304611			0.241418		0.483225			0.282128	0.28	0.288617			0.257313		0.28	0.235325		0.21	0.294203	0.383406
0.259453	0.222567	0.834789				0.182949											0.435998		0.204441	0.221359		0.215774			0.24367		0.210159			0.546717	0.387218	0.223538			0.347031		0.193872	0.376962		0.376962	0.21	0.19799
0.641896	0.342929	0.2139				0.478852											0.289332		0.28	0.21		0.21			0.753923		0.252389			0.288617	0.219558	0.323209			0.35		0.252389	0.252389		0.727663	0.256006	0.241418
0.35	0.509608	0.500481				0.19799											0.19799		0.314865	0.252389		0.294203			0.354671		0.413273			0.354121	0.140522	0.288617			0.412655		0.42	0.552808		0.35	0.21	0.29236
0.272788	0.39598	0.221359				0.322843											0.431509			0.415914		0.226041			0.416017		0.359069			0.21	0.42	0.121087			0.513539		0.494975	1.13306		0.19799	0.352495	0.239692
0.49	0.28	0.274977				0.288617											0.389079			0.663184		0.328329			0.21		0.288617			0.250141	0.697121	0.273489			0.31305		0.21	0.21		0.478729	0.221359	0.442719
0.210259	0.221359	0.268774				0.35											0.246861			0.181157		0.325978			0.32078		0.239119			0.42	0.968514	0.218683			0.56		0.252389	0.235339		0.42	0.28	0.19799
0.406638	0.579318	0.19799															0.20462			0.28396		0.271648			0.444367		0.32078			0.388841	0.227241	0.228211			0.437366		0.221359	0.63		0.19799	0.31305	0.241418
0.421427	0.622202	0.296985															0.29218			0.231485		0.313352			0.252389		0.219135			0.156525	0.21	0.14			0.227871		0.241448	0.516901		0.329144	0.38662	0.23605
0.274801	0.21	0.310969															0.448523			0.21		0.568413			0.356931		0.408167			0.42323	0.734962	0.21			0.431509		0.632104	0.19799		0.578361	0.328329	0.28687
0.229891	0.252389	0.35215															0.408738			0.307213		0.403443			0.351728		0.273446			0.221829	0.383094	0.219135			0.993185		0.226807	0.35		0.290309	0.45005	0.373208
0.63	0.298769	0.273489															0.252389			0.21		0.21			0.35		0.475952			0.354781	0.237581	0.21			0.467423		0.217841	0.363798		0.55856	0.616136	0.25915
0.406063	0.296985	0.288617															0.369681			0.190421		0.282882			0.356931		0.358107			0.528418	0.156525	0.442719			0.205445		0.408167	0.35		0.376962	0.68942	0.39598
0.21	0.19799	0.288617															0.19799			0.276794		0.21			0.31305		0.221359			0.604599	0.372724	0.472239			0.604298		0.39598	0.575955		0.374497	0.519464	0.565843
0.252389	0.212117	0.438425															0.21			0.19799		0.21			0.177555		0.21176			0.296735	0.408167	0.258147			0.175176		0.14	0.480044		0.252389	0.504777	0.49
0.509608	0.235419	0.365003															0.437236			0.252389		0.561908					0.469574			0.610988	0.31305	0.217425			0.3691		0.29218	0.450051		0.408167	0.380648	0.21
0.354201	0.294383	0.494445															0.83039			0.36867		0.354781					0.278146			0.602858	0.533104	0.490201			0.263892		0.35	0.376962		0.526367	0.140268	0.448893
0.35	0.476814	0.19799															0.494975			0.523874		0.21					0.668483			0.55376	0.21	0.686756			0.469574		0.376962	0.288468		0.42352	0.606335	0.376962
0.638904	0.252389	0.21															0.35			0.523579		0.377156					0.14			0.387569	0.31305	0.362705			0.506313		0.365346	0.469574		0.232501	0.206758	0.383561
0.347741	0.331349	0.355725															0.334643			0.402537		0.509608					0.552745			0.475952	0.28	0.258688			0.318897		0.365773	0.249409		0.31305	0.494975	0.361371
0.31305	0.21	0.297556															0.252389			0.533104		0.296022								0.420845	0.21	0.14			0.344434		0.293323	0.21		0.21	0.621717	0.69492
0.332654	0.21	0.442719															0.340247			0.533104		0.28								0.358091	0.318333	0.21			0.416419		0.308489	0.21		0.21	0.784812	0.506709
0.21	0.35	0.48387															0.22968			0.21102		0.35								0.19799	0.345957	0.280068			0.252963		0.491116	0.236984		0.21	0.504777	0.35
0.372775	0.238472	0.413004															0.286001			0.222349		0.300331								0.528488	0.408167	0.294178			0.257229		0.645686	0.252389		0.347088	0.19799	0.692543
	0.14	0.21															0.544187			0.407561		0.282584								0.220583	0.288617	0.25525			0.234021		0.201648	0.263892		0.32495	0.376962	0.290926
	0.350293	0.14															0.240105			0.354671		0.21								0.206088	0.184559	0.425793			0.376962		0.58444	0.296985		0.345184	0.225743	0.21
	0.288617	0.252389															0.21			0.326404		0.376962								0.221359	1.05342	0.252389			0.21		0.376962	0.28		0.408167	0.624095	0.252389
	0.439239	0.19799															0.214345			0.281043		0.35								0.261988	0.334599	0.159625			0.288617		0.364508	0.234964		0.21	0.19799	0.244035
	0.442719	0.259925															0.32078			0.300053		0.222525								0.21	0.324548	0.35			0.305123		0.31346	0.221359		0.710474	0.49
	0.44612	0.14															0.21			0.35		0.381724								0.232451	0.258688	0.448219			0.28		0.28	0.17715		0.21	0.715228
	0.397316	0.530044															0.193041			0.42459		0.35								0.288617	0.221359	0.21			0.370211		0.643389	0.119091		0.21	0.653642
	0.421709	0.31305															0.288617			0.258473		0.466358								0.562633	0.500481	0.253669			0.582381		0.345529	0.259732		0.19799	0.53684
	0.28	0.21															0.39598			0.420598		0.459021								0.497816	0.707874	0.30376			0.461074		0.49	0.19799		0.373927	0.28
	0.358624	0.225439															0.462387			0.21		0.306025								0.442719	0.302991	0.21			0.231063		0.282402	0.351		0.197914	0.21
	0.186704	0.252389															0.263347			0.598949		0.19799								0.42	0.252389	0.997585			0.28		0.21	0.21		0.183496	0.273489
	0.765852	0.355543															0.252389			0.31305		0.42545								0.380648	0.237642	0.31305			0.309212		0.252389	0.221359		0.21	0.19799
	0.35	0.199256															0.376962			0.35		0.28								0.196665	0.415857	0.327189			0.442719		0.39598	0.28		0.239049	0.315056
	0.262838	0.308989															0.14			0.21		0.19799								0.437763	0.317663	0.31305			0.31305		0.363798	0.32078		0.442719	0.221359
	0.437366	0.362789															0.356931			0.21										0.735167	0.206837	0.19799			0.384104		0.222349	0.365773		0.232164	0.641339
	0.288617	0.442719															0.406679			0.21										0.546717	0.425793	0.21			0.38468		0.252389	0.278146		0.408167	0.608794
	0.21	0.362323															0.405425			0.448219										0.259591	0.595594	0.21465			0.35		0.323299	0.366008		0.578433	0.571977
	0.321027	0.263892															0.21			0.844993										0.220052	0.38697	0.14			1.16721		0.42	0.318242		0.324338	0.56
	0.19799	0.469423															0.711965			0.494975										0.374331	0.50976	0.563894			0.652207		0.42	0.221359		0.14	0.588466
	0.282	0.373233															0.596891			0.21384										0.29063	0.418361	0.690925			0.564358		0.41544	0.14		0.313511	0.339876
	0.328329	0.377156															0.260379			0.331093										0.28	0.288313	0.36043			0.408167		0.28	0.28		0.376541	0.31305
	0.512428	0.44938															0.328502			0.315497										0.355543	0.276395	0.314719			0.352436		0.21	0.221359		0.20936	0.236402
	0.326729	0.438425															0.288617			0.45579										0.21	0.239898	0.220762			0.469574		0.253669	0.31305		0.246021	0.383554
	0.288617	0.19799															0.278146			0.286584										0.119091	0.221359	0.4088			0.296985		0.31305	0.21		0.21	0.795047
	0.48849	0.35															0.703277			0.312852										0.14	0.259925				0.271648		0.337075	0.383406		0.462373	0.28
	0.28	0.265631															0.156525			0.14										0.448219	0.21				0.362587		0.21	0.22968		0.252389	0.202295
	0.369006	0.317663															0.308989			0.29471										0.31305	0.33864				0.650811		0.35	0.409021		0.524263	0.307656
		0.312192															0.21			0.21										0.31305	0.14				0.305123		0.19799	0.189453		0.21	0.494941
		0.418944															0.28			0.465025										0.376962	0.273489				0.241418		0.35	0.278146		0.221359	0.3303
		0.566582															0.302149			0.336869										0.21	0.21				0.278146		0.658439	0.19799		0.21	0.452757
		0.28															0.221359			0.523832										0.502837	0.31305				0.309098		0.235339	0.221359		0.17455	0.356931
		0.28															0.362267			0.310969										0.239119	0.242487				0.281043		0.408167	0.279215		0.227871	0.513855
		0.288617															0.373003			0.143722										0.221359	0.473126				0.50617		0.339601	0.19799		0.352878	0.42
		0.822314															0.288617			0.14										0.261916	0.232164				0.252389		0.225225	0.171985		0.568095	0.691689
		0.272431															0.21			0.288617										0.494975	0.26494				0.415268		0.21465	0.21		0.21	0.64896
																	0.176759			0.56										0.325978	0.35				0.413753		0.221359	0.288617		0.21	0.252389
																				0.252389										0.392754	0.211013				0.433303		0.210159	0.224556		0.14	0.518301
																				0.264756										0.337584	0.21176				0.382694		0.293807	0.28		0.28	0.221359
																				0.578767										0.692965	0.659989				0.21			0.21		0.334144	0.414971
																				0.506239										0.14	0.31305				0.298277			0.341126		0.19799	0.252389
																				0.662512										0.359069	0.290203				0.28			0.156525		0.31305	0.577235
																				0.19799										0.14	0.514393				0.389478			0.221359		0.226367	0.35
																				0.564876										0.291721	0.130301							0.472101		0.311349	0.21
																				0.524263										0.441943	0.327189							0.35		0.19799	0.21
																				0.406964										0.177419	0.428325							0.385706		0.332826	0.408167
																				0.21										0.484507	0.270554							0.726185		0.19799	0.296985
																				0.21										0.385184	0.252389							0.53432		0.244612	0.254629
																				0.21										0.469574	0.21176							0.365745		0.408167	0.233579
																				0.200576										0.3015	0.31305							0.21		0.205886	0.408167
																				0.374605										0.288617	0.42							0.49		0.365915	0.39598
																				0.298765										0.341126	0.142296							0.730659		0.35	0.408167
																				0.268785										0.356931	0.265925							0.274697		0.35	0.376962
																				0.252389										0.28								0.446347		0.291989	0.221359
																														0.546717								0.21		0.324887	0.212963
																														0.14								0.376962		0.288617	0.35
																														0.168356								0.312288		0.342517	0.455399
																														0.176691								0.21		0.156525	0.31305
																														0.449966								0.221359		0.2846	0.21
																														0.249116								0.494975		0.264681	0.340565
																														0.261916								0.408738		0.506241	0.410831
																														0.25444								0.266993		0.35	0.244611
																														0.494975								0.385328		0.21	0.14
																														0.319249								0.319249		0.297625	0.546717
																														0.098995								0.235339		0.51277	0.21
																														0.156525								0.22968		0.418036	0.31305
																														0.408738								0.198199		0.296985	0.273489
																														0.31305								0.695457		0.31305	0.366884
																														0.39598								0.376962		0.376962	0.21
																														0.394591								0.19799		0.389366	0.455031
																														0.683916								0.337213		0.564358	0.26539
																														0.19799								0.442719		0.21	0.31305
																														0.221359								0.39598		0.305123	0.252389
																														0.31305								0.19799		0.521851	0.306038
																														0.360719								0.203937		0.286584	0.303046
																														0.415108								0.928764		0.222525	0.355108
																														0.571228								0.288574		0.21	0.252389
																														0.358107								0.2788		0.528829	0.408167
																														0.35								0.424598		0.21	0.386246
																														0.490201								0.391999		0.221359
																														0.383406								0.50106		0.288617
																														0.252389								0.323734		0.509608
																														0.484128								0.252389
																														0.232936								0.303951
																														0.488031								0.288617
																														0.504645								0.252389
																														0.413753								0.21
																														0.252389								0.288617
																														0.61856								0.35
																														0.4999								0.408738
																														0.293323								0.287791
																														0.516942								0.350226
																														0.21								0.14
																														0.221359								0.577235
																														0.21								0.327854
																														0.506299								0.221359
																														0.156525								0.430526
																														0.14								0.35824
																														0.285948								0.376962
																														0.529216								0.535854
																														0.21								0.261916
																														0.098995								0.533104
																														0.35								0.21
																														0.356931								0.234177
																														0.31305								0.285948
																														0.359174								0.21
																														0.676122								0.21
																														0.098995								0.262186
																														0.276015								0.21
																														0.441091								0.30157
																														0.906964								0.252422
																														0.497328								0.238506
																														0.533104								0.235837
																														0.389924								0.482936
																														0.221359								0.377487
																														0.426973								0.2139
																														0.125551								0.293392
																														0.35								0.460267
																														0.268193								0.21
																														0.14								0.420317
																														0.14								0.252389
																														0.28								0.288617
																														0.368678								0.21
																														0.280431								0.452424
																														0.535854								0.21
																														0.29032								0.28
																														0.308068								0.21384
																														0.315014								0.14
																														0.669358								0.494556
																																						0.347776
																																						0.444755
																																						0.371327
																																						0.442719
																																						0.31305
																																						0.53432
																																						0.515304
																																						0.448219
																																						0.238192
																																						0.07
																																						0.386566
																																						0.421445
																																						0.342768
																																						0.28
																																						0.315013
																																						0.270682
																																						0.263038
																																						0.31305
																																						0.19799
																																						0.226125
																																						0.21
																																						0.221359
																																						0.318639
																																						0.226553
																																						0.21
																																						0.528488
																																						0.214509
																																						0.238182
																																						0.236984
																																						0.234021
																																						0.21898
																																						0.21
																																						0.288617
																																						0.14
																																						0.359366
																																						0.213732
																																						0.252389
																																						0.221638
																																						0.298277
																																						0.21
																																						0.266517
																																						0.436982
																																						0.222567
																																						0.506054
																																						0.186105
																																						0.524147
