# Supplementary material for: Mutation in the mitochondrial chaperone TRAP1 leads to autism with more severe symptoms in males
Source: EMBO Mol Med. 2024 Sep 27;16(11):2976–3004. doi: 10.1038/s44321-024-00147-6 (PMC11554806; doi:10.1038/s44321-024-00147-6)
Supplement: Supplementary file 6 — Source data Fig. 4 [file 44321_2024_147_MOESM6_ESM.zip › Figure 4/4J/spine area females.xlsx]

## Sheet: Figure 4 J
WT
0.136361	0.435398	0.583363	0.238482	0.494517	0.076997	0.112588	0.305308	0.229711	0.294943	0.335238	0.223214	0.3883	0.244377	0.408104	0.371475	0.162212	0.234027	0.113088	0.322662	0.202188	0.281399	0.227063	0.179192	0.085353	0.179081	0.238794	0.166372	0.412708	0.129317	0.308423	0.422345	0.586674	0.273079	0.467243	0.322108	0.133992	0.304343	0.169192	0.243925	0.075187	0.228719	0.75138
0.138932	0.128505	0.330546	0.398536	0.25176	0.434646	0.122693	0.420329	0.243803	0.222615	0.166219	0.221321	0.079664	0.252583	0.268684	0.119203	0.108849	0.200626	0.076186	0.05096	0.683134	0.133568	0.123784	0.307634	0.092251	0.133413	0.0784	0.186739	0.194649	0.246002	0.081682	0.094185	0.15925	0.285637	0.186724	0.249037	0.411617	0.230217	0.097015	0.232452	0.119809	0.093583	0.302905
0.072386	0.266371	0.424827	0.191125	0.33046	0.095519	0.086639	0.107141	0.156648	0.170614	0.17855	0.11799	0.178327	0.163238	0.246859	0.179604	0.220346	0.134597	0.138593	0.185301	0.203712	0.175308	0.214715	0.077327	0.106493	0.052853	0.198146	0.160229	0.293553	0.126186	0.16663	0.451774	0.209829	0.356871	0.32669	0.22717	0.136732	0.374037	0.166298	0.117671	0.131491	0.077882	0.209178
0.156962	0.13965	0.165485	0.448972	0.289938	0.047137	0.234447	0.098558	0.326137	0.15971	0.257828	0.29413	0.484999	0.555294	0.12612	0.055621	0.103246	0.305394	0.200835	0.24491	0.21996	0.21232	0.360012	0.605848	0.262018	0.115703	0.211799	0.349125	0.600744	0.328762	0.278881	0.452624	0.142053	0.179878	0.261343	0.199781	0.473352	0.255582	0.080871	0.340435	0.162847	0.061144	0.136083
0.135606	0.092164	0.114405	0.212379	0.187932	0.112625	0.152916	0.108407	0.138948	0.0784	0.380567	0.122059	0.149318	0.362921	0.057793	0.168537	0.289109	0.245108	0.17934	0.118972	0.256575	0.105116	0.093616	0.240393	0.090762	0.082942	0.50083	0.259742	0.125204	0.238631	0.387078	0.645379	0.223606	0.155037	0.282005	0.113608	0.183495	0.134053	0.106604	0.325666	0.23781	0.114248	0.103176
0.122457	0.159727	0.0588	0.171645	0.459078	0.084319	0.080932	0.10004	0.132379	0.16611	0.209319	0.113603	0.195252	0.102712	0.071603	0.14172	0.143969	0.18856	0.060683	0.168672	0.287691	0.236355	0.084888	0.242708	0.314482	0.114446	0.200662	0.098324	0.085554	0.090096	0.26692	0.692096	0.149003	0.089902	0.533523	0.065449	0.549107	0.155841	0.244274	0.078272	0.14945	0.223081	0.348029
0.069028	0.115745	0.141743	0.108477	0.135982	0.316058	0.08085	0.161312	0.182912	0.244294	0.283934	0.182194	0.280027	0.138461	0.176082	0.067268	0.188515	0.1323	0.121783	0.294644	0.11636	0.156022	0.137396	0.355351	0.177022	0.090226	0.195282	0.21532	0.317656	0.262249	0.114835	0.464208	0.080526	0.213884	0.292748	0.181143	0.341947	0.290713	0.259773	0.278629	0.109576	0.165489	0.222782
0.068466	0.28503	0.124362	0.18538	0.059831	0.102451	0.111332	0.354216	0.295889	0.115316	0.138401	0.210814	0.059999	0.122155	0.179604	0.081712	0.117519	0.084133	0.067161	0.104951	0.153158	0.087	0.139199	0.122108	0.122723	0.084085	0.304161	0.094118	0.15925	0.078088	0.287463	0.299198	0.30569	0.425178	0.604705	0.055003	0.350779	0.145663	0.30802	0.182477	0.223257	0.196999	0.392877
0.114991	0.053427	0.563682	0.10535	0.2058	0.080524	0.390379	0.366483	0.116568	0.20096	0.212419	0.14602	0.088783	0.103017	0.311646	0.261209	0.107744	0.19055	0.12269	0.17665	0.084337	0.101978	0.159249	0.145523	0.101633	0.127156	0.094812	0.306362	0.424347	0.164597	0.216175	0.203469	0.224383	0.19279	0.410752	0.05808	0.328701	0.273142	0.085248	0.110874	0.321812	0.178971	0.172165
0.328251	0.257593	0.110874	0.279198	0.130481	0.181513	0.127187	0.209273	0.429535	0.070336	0.248581	0.090088	0.332491	0.219993	0.141003	0.195027	0.09497	0.090719	0.15846	0.105437	0.192461	0.15607	0.180171	0.068594	0.089652	0.078823	0.638969	0.121718	0.248351	0.183283	0.086263	0.11662	0.187867	0.081601	0.466173	0.744573	0.280866	0.171111	0.126617	0.09183	0.099183	0.156728	0.198108
0.194615	0.080057	0.241793	0.156675	0.209403	0.094031	0.113642	0.209457	0.205491	0.186924	0.10345	0.107657	0.113743	0.064361	0.198981	0.144056	0.131663	0.132817	0.225214	0.25668	0.145523	0.099953	0.136769	0.186533	0.207602	0.052954	0.159682	0.118333	0.2762	0.259623	0.166915	0.183636	0.347529	0.275316	0.59579	0.180195	0.526033	0.363384	0.128924	0.145523	0.193917	0.124574	0.117117
0.537071	0.099438	0.223534	0.192839	0.235608	0.156235	0.305242	0.287309	0.140544	0.125368	0.160334	0.282681	0.29817	0.23577	0.238301	0.1372	0.098786	0.118402	0.125169	0.18125	0.17962	0.14966	0.138026	0.10048	0.266193	0.04165	0.137694	0.12645	0.10388	0.270022	0.223114	0.248503	0.158781	0.202702	0.589003	0.355263	0.237197	0.097247	0.105367	0.15431	0.162369	0.214462	0.383417
0.043759	0.078668	0.341607	0.072153	0.19403	0.218743	0.301205	0.086785	0.221828	0.19845	0.122586	0.09015	0.11593	0.067353	0.143826	0.104403	0.057434	0.440372	0.117386	0.070336	0.07735	0.320004	0.115137	0.148549	0.2435	0.120121	0.117976	0.133672	0.128774	0.413067	0.106798	0.256397	0.197495	0.077413	0.259826	0.07602	0.237988	0.308046	0.09602	0.055764	0.242597	0.143136	0.11156
0.410515	0.235907	0.105805	0.34594	0.322864	0.134799	0.233426	0.094337	0.176255	0.2637	0.165161	0.128847	0.097631	0.334461	0.130042	0.088508	0.110215	0.089587	0.14927	0.078989	0.098	0.149955	0.1595	0.173157	0.180376	0.073471	0.701594	0.12097	0.124734	0.171278	0.082491	0.345094	0.171211	0.1421	0.150211	0.124665	0.351363	0.085507	0.254657	0.169312	0.290477	0.236248	0.102371
0.160075	0.075878	0.339754	0.199445	0.347351	0.077599	0.425687	0.201842	0.13793	0.084888	0.156646	0.163047	0.528524	0.13361	0.218198	0.12044	0.147983	0.108063	0.131491	0.130098	0.191371	0.205081	0.16905	0.331958	0.187714	0.091759	0.225465	0.134305	0.208852	0.070978	0.215112	0.187875	0.170666	0.162444	0.248957	0.280505	0.095572	0.274486	0.075675	0.088891	0.17351	0.078226	0.103226
0.138758	0.244662	0.145224	0.254571	0.219088	0.048905	0.142058	0.416859	0.503654	0.267866	0.094845	0.102309	0.112665	0.274476	0.21824	0.169776	0.127626	0.184509	0.233357	0.045632	0.112011	0.193082	0.128198	0.39442	0.232043	0.121269	0.202026	0.414699	0.156973	0.155615	0.076533	0.149857	0.063173	0.196906	0.271598	0.235304	0.60467	0.074662	0.178191	0.099836	0.277666	0.250853	0.09007
0.084796	0.10172	0.069484	0.141391	0.367416	0.238634	0.08327	0.160147	0.365152	0.117256	0.102363	0.094213	0.141191	0.211749	0.139964	0.084895	0.097697	0.110874	0.186164	0.19429	0.171435	0.157649	0.085524	0.21348	0.166312	0.060634	0.132072	0.111262	0.229622	0.228786	0.094331	0.23262	0.327478	0.194396	0.473348	0.260239	0.216596	0.261941	0.068368	0.19375	0.11823	0.154297	0.310661
0.091123	0.173628	0.121219	0.084696	0.310811	0.400492	0.1764	0.160728	0.45077	0.121069	0.103943	0.065604	0.261461	0.223045	0.106603	0.071047	0.087337	0.292059	0.151122	0.130393	0.040841	0.165485	0.201289	0.249972	0.110046	0.068304	0.450427	0.109248	0.090597	0.073335	0.220096	0.217711	0.114339	0.184521	0.269726	0.208046	0.511754	0.099389	0.070336	0.336551	0.221844	0.15396	0.255432
0.405384	0.136361	0.322701	0.476622	0.307513	0.189628	0.15422	0.221541	0.206604	0.1078	0.060581	0.213511	0.183636	0.438287	0.137836	0.0588	0.150385	0.277451	0.139813	0.230044	0.055225	0.166312	0.148938	0.185569	0.135501	0.11123	0.21399	0.172385	0.234312	0.340351	0.090396	0.124509	0.284116	0.151637	0.464279	0.204449	0.119316	0.048997	0.060769	0.10045	0.057253	0.067778	0.117815
0.099245	0.057658	0.275267	0.243344	0.341297	0.300171	0.143029	0.099481	0.221749	0.177971	0.26215	0.05437	0.21231	0.326807	0.072135	0.151146	0.153822	0.207705	0.235575	0.128847	0.209054	0.195143	0.148536	0.366586	0.078307	0.043244	0.436211	0.102122	0.141249	0.200709	0.205119	0.099865	0.228678	0.234829	0.609029	0.148536	0.210135	0.086933	0.145865	0.232877	0.101204	0.187512	0.32066
0.162772	0.13475	0.506843	0.196606	0.204003	0.323707	0.17904	0.186083	0.178811	0.160758	0.272751	0.143206	0.125891	0.198108	0.231657	0.104536	0.092567	0.237639	0.262124	0.139282	0.098	0.072443	0.131663	0.258007	0.469125	0.112925	0.275559	0.083106	0.166025	0.545178	0.257105	0.098799	0.165323	0.292333	0.40425	0.138593	0.097015	0.148346	0.102205	0.06762	0.155128	0.099448	0.146626
0.194025	0.124734	0.046018	0.259862	0.346234	0.328359	0.154058	0.189991	0.226719	0.147594	0.193971	0.158972	0.222058	0.26579	0.190537	0.134081	0.200785	0.097118	0.084682	0.31507	0.152731	0.074475	0.2352	0.110874	0.138556	0.164381	0.062463	0.19198	0.170887	0.137198	0.236007	0.209972	0.161598	0.336027	1.27298	0.331579	0.137964	0.271123	0.338161	0.0931	0.275069	0.069255	0.260897
0.073695	0.054882	0.116057	0.335057	0.232143	0.236078	0.18858	0.136106	0.12371	0.179668	0.204414	0.097415	0.065557	0.285221	0.452565	0.172917	0.063375	0.219851	0.105413	0.07801	0.061074	0.172723	0.183115	0.462278	0.259798	0.097518	0.317227	0.174797	0.35313	0.145974	0.379036	0.383295	0.0784	0.220161	0.110267	0.059378	0.12281	0.217158	0.210656	0.103945	0.14142	0.15601	0.302965
0.079017	0.17116	0.11739	0.377666	0.197865	0.089644	0.137711	0.096437	0.177704	0.12005	0.110957	0.259657	0.198895	0.205267	0.24033	0.090025	0.072512	0.168016	0.069728	0.263327	0.205194	0.121975	0.144573	0.103266	0.090351	0.140566	0.483086	0.124131	0.375171	0.180169	0.133774	0.138593	0.091547	0.25077	0.450874	0.092057	0.215036	0.143704	0.156568	0.148628	0.083491	0.123194	0.215491
0.097912	0.133751	0.200362	0.168812	0.46906	0.145523	0.31507	0.132022	0.176392	0.212667	0.1245	0.470319	0.155808	0.104857	0.135401	0.186035	0.076209	0.126231	0.334661	0.067189	0.294896	0.214218	0.17885	0.442203	0.206102	0.098	0.080021	0.260137	0.214576	0.099119	0.081224	0.155172	0.083164	0.18695	0.406454	0.061858	0.214092	0.16862	0.06967	0.106333	0.243269	0.356679	0.148114
0.086513	0.113621	0.0784	0.186465	0.45333	0.10048	0.141395	0.080645	0.09555	0.11908	0.166923	0.200762	0.221787	0.135906	0.053468	0.092638	0.763588	0.106958	0.160962	0.219917	0.159232	0.25069	0.056032	0.120026	0.540925	0.058797	0.203981	0.092697	0.124935	0.156449	0.093885	0.15233	0.123771	0.642528	0.55574	0.092164	0.096757	0.048495	0.102464	0.13781	0.143769	0.170972	0.328129
0.07124	0.064386	0.1813	0.081981	0.292286	0.308423	0.1568	0.239067	0.29172	0.16009	0.174834	0.060417	0.112639	0.147284	0.122468	0.0784	0.161678	0.097015	0.152986	0.147726	0.1029	0.18375	0.145716	0.286957	0.706717	0.067347	0.407044	0.110614	0.313945	0.124926	0.159273	0.221129	0.173236	0.104718	0.259124	0.203608	0.148926	0.194996	0.098598	0.233753	0.251996	0.247562	0.0784
0.266433	0.072761	0.34965	0.476911	0.189223	0.137143	0.099737	0.129206	0.195751	0.179478	0.116269	0.10589	0.109949	0.138693	0.102782	0.085142	0.218947	0.124734	0.254062	0.376297	0.214859	0.269172	0.340426	0.123369	0.237832	0.2058	0.417731	0.173241	0.194376	0.131663	0.329065	0.14895	0.087519	0.347141	0.39066	0.067115	0.136311	0.167481	0.100923	0.234087	0.193491	0.114866	0.143959
0.197495	0.258857	0.071784	0.173437	0.280826	0.113037	0.167745	0.134353	0.077795	0.11672	0.242327	0.139782	0.190305	0.117522	0.062333	0.073527	0.184987	0.223678	0.16529	0.254866	0.048505	0.103685	0.035849	0.141003	0.072073	0.070083	0.170476	0.230414	0.210893	0.152227	0.11428	0.082765	0.127328	0.939716	0.675252	0.508096	0.080355	0.227184	0.101204	0.189263	0.192289	0.027717	0.08321
0.151475	0.177281	0.165605	0.293279	0.17969	0.0931	0.116418	0.13421	0.110475	0.49547	0.086694	0.371319	0.474834	0.160923	0.096975	0.114261	0.131981	0.31442	0.234154	0.133705	0.088692	0.117389	0.093221	0.207889	0.227431	0.119583	0.109057	0.541318	0.10692	0.135634	0.064523	0.114579	0.137263	0.358285	0.314466	0.09694	0.229622	0.089774	0.113506	0.240299	0.101183	0.090056	0.078436
0.255077	0.212608	0.137254	0.198032	0.201345	0.117705	0.229354	0.231092	0.16852	0.321515	0.176315	0.133337	0.182643	0.329639	0.122524	0.273597	0.079904	0.227074	0.139168	0.16415	0.09065	0.09207	0.112971	0.152476	0.089973	0.14627	0.292606	0.166379	0.219885	0.153402	0.291037	0.34567	0.47199	0.437902	0.406987	0.358908	0.193044	0.185086	0.061603	0.268642	0.211914	0.087661	0.211173
0.095798	0.132878	0.237838	0.409042	0.10383	0.237183	0.087806	0.202341	0.361848	0.090893	0.093519	0.16429	0.151754	0.634965	0.088004	0.159097	0.0637	0.148907	0.092911	0.05635	0.067562	0.153394	0.077155	0.15186	0.081513	0.08889	0.141341	0.133709	0.174105	0.119879	0.097277	0.291445	0.088077	0.168552	0.322743	0.117804	0.173015	0.092863	0.094812	0.167499	0.194639	0.06508	0.145431
0.107826	0.071695	0.190152	0.255283	0.261309	0.210262	0.093908	0.15435	0.071927	0.096347	0.149202	0.146186	0.358098	0.298724	0.114261	0.092164	0.131584	0.131843	0.085574	0.17311	0.078573	0.171064	0.150717	0.227926	0.219877	0.1715	0.37652	0.17591	0.266653	0.173166	0.091723	0.547415	0.072837	0.19503	0.332581	0.185843	0.232987	0.053458	0.221214	0.52018	0.127825	0.141429	0.13106
0.069728	0.41282	0.229054	0.30099	0.331001	0.14455	0.26188	0.187886	0.259503	0.19355	0.119557	0.171927	0.305084	0.130402	0.166312	0.06871	0.09023	0.132243	0.121751	0.133933	0.165929	0.093847	0.077612	0.109077	0.212787	0.127076	0.685405	0.170738	0.190484	0.180544	0.07595	0.305235	0.108554	0.418797	0.201134	0.14014	0.225388	0.196709	0.145865	0.258803	0.553972	0.119954	0.119336
0.187875	0.19077	0.269006	0.214819	0.315546	0.23422	0.167254	0.138572	0.090085	0.132451	0.12923	0.084945	0.255434	0.174515	0.134056	0.090883	0.140448	0.276872	0.135375	0.087991	0.161415	0.219037	0.083752	0.244069	0.200294	0.08575	0.119712	0.168282	0.242309	0.350347	0.037255	0.143012	0.408408	0.168718	0.177154	0.379222	0.136308	0.116208	0.199903	0.204557	0.311933	0.158322	0.06851
0.082791	0.190011	0.09128	0.24881	0.508625	0.21314	0.296994	0.172816	0.273721	0.206969	0.080571	0.139259	0.100791	0.135605	0.064175	0.126693	0.319743	0.062181	0.024264	0.197309	0.20041	0.225644	0.198689	0.201372	0.464783	0.1029	0.252192	0.092164	0.175209	0.134722	0.111565	0.078877	0.207699	0.190538	0.188592	0.360225	0.148807	0.107141	0.103945	0.170699	0.24251	0.154008	0.182838
0.29639	0.093421	0.033248	0.18865	0.242538	0.123841	0.247264	0.128791	1.00014	0.158951	0.104614	0.23132	0.072324	0.187299	0.145476	0.169776	0.385822	0.073424	0.346815	0.06331	0.1019	0.177209	0.115071	0.30233	0.083156	0.108953	0.082212	0.087384	0.404318	0.187336	0.120618	0.160413	0.148434	0.263734	0.494126	0.218187	0.22978	0.145523	0.104326	0.146177	0.098356	0.212809	0.325158
0.187126	0.360351	0.041328	0.186481	0.237056		0.137148	0.154667	0.05572	0.116418	0.143677	0.093605	0.334661	0.173543	0.14014	0.201238	0.177636	0.11803	0.346481	0.064662	0.116692	0.225214	0.226958	0.436213	0.067268	0.060356	0.261403	0.123454	0.408849	0.198205	0.092126	0.40817	0.241903	0.160962	0.373137	0.219377	0.233783	0.163288	0.12718	0.114753	0.060532	0.159097	0.221192
0.158873	0.16817	0.068025	0.074917	0.61015		0.405375	0.186083	0.216648	0.11008	0.34277	0.194015	0.398936	0.230633	0.134006	0.169167	0.151156	0.531314	0.147	0.153072	0.162418	0.078201	0.246898		0.103566	0.306726	0.153643	0.092153	0.128102	0.905824	0.180947	0.251684	0.107779	0.427014	0.143434	0.34139	0.081186	0.128135	0.106003	0.045917	0.059156	0.100366	0.343527
0.083442	0.105523	0.271481	0.148777	0.36292		0.264067	0.189802	0.319076	0.135975	0.0679	0.302855	0.103945	0.185869	0.25257	0.322405	0.230657	0.153583	0.121269	0.294584	0.253298	0.26215	0.328666		0.045646	0.128374	0.213039	0.140652	0.290155	0.094228	0.119425	0.114588	0.139635	0.209162	0.604534	0.106968	0.227271	0.244015	0.158165	0.190509	0.100359	0.200942	0.139492
0.135365	0.138255	0.061048	0.086942	0.195423		0.092615	0.09351	0.201285	0.09065	0.191964	0.141606	0.147094	0.117804	0.273885	0.156103	0.402555	0.136519	0.523139	0.07305	0.12397	0.1519	0.154997		0.110779	0.091595	0.432623	0.134811	0.159231	0.117449	0.1405	0.097296	0.255244	0.130663	0.201385	0.264535	0.198249	0.097451	0.1276	0.09115	0.245754	0.118846	0.16838
0.151942	0.472728	0.053722	0.235608	0.25433		0.205226	0.113236	0.144168	0.085218	0.096946	0.165581	0.129317		0.408549	0.136706	0.141231	0.194505	0.329816	0.063438	0.127056	0.082036	0.187961		0.739372	0.213816	0.096687	0.13751	0.113241	0.190605	0.122681	0.077245	0.090085	0.323428	0.115031	0.111903	0.316589	0.133601	0.087314	0.148987	0.152394	0.06125	0.45843
0.294	0.174526	0.239073	0.14286	0.096273		0.186387	0.121048	0.155706	0.141979	0.115901	0.052597	0.2842		0.281678	0.134126	0.09163	0.098643	0.194061	0.158119	0.08752	0.383517	0.113506		0.08824	0.108517	0.319628	0.17492	0.365141	0.158655	0.126914	0.240698	0.181426	0.442144	0.357158	0.117581	0.166082	0.061972	0.086977	0.423119	0.147681	0.366978	0.210058
0.240987	0.108531	0.155875	0.115355	0.280651		0.345267	0.285557	0.157886	0.244233	0.040491	0.134197	0.20007		0.067932	0.147407	0.064142	0.103304	0.121369	0.182993	0.108263	0.143016	0.108073		0.14749	0.107428	0.1323	0.090621	0.103221	0.107948	0.088099	0.353806	0.093361	0.286074	0.216142	0.253331	0.06902	0.038979	0.080148	0.125124	0.20411	0.16982	0.457137
0.161754	0.301211	0.434891	0.205049	0.20278		0.150083	0.185722	0.265725	0.175321	0.096136	0.125219	0.123292		0.141208	0.114339	0.344576	0.110377	0.048538	0.342163	0.270733	0.221755	0.102857		0.294898	0.145618	0.215666	0.166716	0.1402	0.214965	0.043118	0.145923	0.233223	0.212681	0.472324	0.283629	0.145882	0.086896	0.096564	0.065716	0.107288	0.129317	0.218733
0.177693	0.351817	0.205678	0.343128	0.159891		0.122206	0.360122	0.075885	0.123985	0.188171	0.200615	0.170091		0.072761	0.184735	0.232669	0.200094	0.360577	0.225693	0.126761	0.185059	0.175403		0.250337	0.155258	0.265153	0.221936	0.853219	0.467222	0.311888	0.304904	0.084303	0.200054	0.198863	0.104581	0.14993	0.224019	0.090337	0.110413	0.507047	0.102771	0.4327
0.114683	0.054864	0.22295	0.118866	0.187		0.205354	0.149558	0.115188	0.07105	0.175564	0.132763	0.102156		0.103945	0.087639	0.0833	0.258622	0.176596	0.146795	0.164926	0.082463	0.165763		0.134147	0.109142	0.127244	0.232559	0.183115	0.330893	0.156141	0.265827	0.100543	0.31476	0.401644	0.369034	0.12691	0.282337	0.096468	0.239633	0.173717	0.206697	0.48403
0.197495	0.250614	0.235151	0.152531	0.185328		0.278253	0.103945	0.163627	0.082657	0.134353	0.231595	0.109378		0.062367	0.09355	0.086959	0.11324	0.155726	0.061542	0.143237	0.208805	0.066744		0.09309	0.112597	0.132769	0.156681	0.12006	0.152588	0.150618	0.394948	0.124907	0.410966	0.217507	0.091318	0.134944	0.132745	0.248228	0.313885	0.124024	0.170681	0.419244
0.104103	0.185764	0.293105	0.180393	0.248474		0.174652	0.09822	0.157487	0.224474	0.132004	0.109309	0.076303		0.09097	0.091325	0.145953	0.118186	0.112635	0.126735	0.166442	0.289767	0.158023		0.06508	0.06788	0.157218	0.157416	0.518007	0.08907	0.123213	0.076227	0.314147	0.310715	0.09367	0.196119	0.141018	0.108585	0.20096	0.394381	0.096845	0.322018	0.449327
0.239719	0.117232	0.251723	0.083991	0.310951		0.12495	0.151214	0.161273	0.107188	0.199482	0.156385	0.190311		0.211499	0.139667	0.116856	0.070083	0.101376	0.271557	0.381464	0.118471	0.065241		0.121751	0.107427	0.1666	0.108913	0.21413	0.151647	0.13228	0.107358	0.117698	0.429638	0.59507	0.17164	0.22368	0.152622	0.103252	0.107893	0.15408	0.211913	0.197495
0.164125	0.205311	0.488246	0.366558	0.177002		0.273866	0.111259	0.058379	0.137968	0.141423	0.0539	0.221749		0.072073	0.21573	0.152087	0.258181	0.106478	0.152386	0.183319	0.121892	0.155904		0.179258	0.12495	0.207524	0.093615	0.344628	0.091054	0.110141	0.193229	0.306505	0.405767	0.590464	0.272021	0.17604	0.131514	0.092531	0.151586	0.115306	0.31095	0.351324
0.302131	0.381131	0.147846	0.238993	0.125957		0.131816	0.121682	0.296946	0.601547	0.256167	0.159896	0.152748		0.106958	0.07928	0.136361	0.246108	0.114339	0.21296	0.18179	0.170572	0.494777		0.118359	0.095398	0.032773	0.117028	0.295159	0.161714	0.241641	0.26705	0.205825	0.142087	0.362642	0.136637	0.459887	0.336057	0.272747	0.076226	0.087838	0.254502	0.110891
0.076533	0.103891	0.253739	0.145345	0.242394		0.126018	0.096406	0.089925	0.23804	0.151096	0.168356	0.05733		0.097523	0.112382	0.139567	0.219738	0.17787	0.117686	0.211955	0.210816	0.141516		0.130851	0.13097	0.09555	0.156229	0.219739	0.3871	0.187846	0.289407	0.25954	0.121887	0.208063	0.156336	0.213709	0.093823	0.168016	0.10682	0.23439	0.401919	0.142208
0.115971	0.11183	0.095269	0.277881	0.293275		0.127588	0.088117	0.048121	0.228779	0.039077	0.599972	0.153756		0.144101	0.241344	0.279062	0.14114	0.083271	0.099836	0.075659	0.138246	0.380618		0.35236	0.09065	0.099335	0.390367	0.310954	0.215831	0.173087	0.142813	0.130926	0.227429	0.307534	0.1479	0.262265	0.131807	0.070249	0.08044	0.12718	0.095912	0.087314
0.07333	0.15449	0.086428	0.255252	0.224902		0.222877	0.218802	0.050759	0.135334	0.090331	0.139411	0.05563		0.109764	0.101926	0.103945	0.233544	0.13671	0.206543	0.14038	0.292563	0.110903		0.124926	0.11963	0.09555	0.19453	0.108597	0.161925	0.360982	0.178377	0.087974	0.256825	0.266857	0.26305	0.177625	0.302232	0.080972	0.23787	0.079697	0.078542	0.09404
0.359278	0.32095	0.065086	0.430998	0.280625		0.322436	0.208372	0.100443	0.110238	0.152632	0.170451	0.099767		0.130096	0.398608	0.102415	0.191431	0.116767	0.191972	0.200628	0.242802	0.082463		0.263116	0.096203	0.415025	0.205724	0.255629	0.088201	0.187975	0.317541	0.117775	0.294833	0.448027	0.178376	0.494707	0.075901	0.056282	0.201321	0.113085	0.188085	0.117483
0.218553	0.177779	0.085082	0.15186	0.209859		0.149872	0.132846	0.162127	0.281936	0.115585	0.1225	0.295998		0.048622	0.072016	0.091679	0.093806	0.09648	0.205542	0.437527	0.209204	0.209411		0.186187	0.180956	0.251318	0.217558	0.105132	0.574999	0.308159	0.231426	0.113629	0.322953	0.376011	0.179911	0.217305	0.12163	0.163895	0.142058	0.076002	0.121098	0.115132
0.206935	0.148099	0.491379	0.274137	0.33565		0.076692	0.159955	0.192881	0.34232	0.138436	0.21066	0.294008		0.057615	0.075814	0.293754	0.15423	0.2585	0.221936	0.212699	0.0833	0.138094		0.101393	0.069761	0.340902	0.114665	0.253693	0.16946	0.102271	0.307342	0.198269	0.281364	0.369093	0.151719	0.086878	0.131692	0.099346	0.177054	0.147371	0.491747	0.085226
0.072372	0.20825	0.150882	0.174016	0.201384		0.07729	0.076928	0.186128	0.143666	0.063658	0.095825	0.408966		0.1384	0.230271	0.083717	0.190259	0.219607	0.210079	0.086519	0.102389	0.116501		0.17422	0.093198	0.207531	0.10741	0.163275	0.29451	0.231771	0.296808	0.183831	0.304872	0.210734	0.242272	0.270256	0.12005	0.335858	0.094018	0.232394	0.291633	0.158019
0.141669	0.227159	0.095264	0.133184	0.235194		0.166603	0.388173	0.133677	0.1225	0.104536	0.127452	0.112898		0.19771	0.130963	0.092623	0.185398	0.315572	0.146169	0.18113	0.270252	0.200534		0.117641	0.1911	0.219143	0.110874	0.709491	0.268181	0.103945	0.273648	0.180958	0.116797	0.423466	0.168786	0.178697	0.089069	0.035469	0.133202	0.07938	0.291901	0.169693
0.1323	0.17999	0.057991	0.280593	0.082167		0.194492	0.127893	0.240159	0.163849	0.090165	0.07928	0.083156		0.168722	0.323154	0.151118	0.135618	0.24637	0.13845	0.144849	0.131643	0.180171		0.297975	0.0637	0.314214	0.091289	0.243671	0.314316	0.113722	0.112664	0.0881	0.214855	0.398364	0.091408	0.15971	0.138716	0.268309	0.065832	0.243535	0.196621	0.304661
0.396738	0.107726	0.207846		0.357633		0.070501	0.152452	0.272202	0.092971	0.141097	0.125335	0.329158		0.123147	0.139295	0.121025	0.071243	0.352191	0.114538	0.14112	0.187608	0.150971		0.133613	0.086521	0.149277	0.242963	0.401079	0.179771	0.503174	0.144988	0.3254	0.159662	0.398429	0.20412	0.114837	0.241171	0.102271	0.142005	0.144492	0.221743	0.198142
0.436157	0.388063	0.32295		0.222855		0.08085	0.315119	0.557837	0.258528	0.1464	0.135856	0.049285		0.156338	0.051971	0.248332	0.173241	0.156417	0.137661	0.194708	0.110973	0.147513		0.205834	0.193516	0.0588	0.226125	0.165767	0.064247	0.174455	0.149766	0.055437	0.031669	0.273452	0.174666	0.051654	0.101551	0.08628	0.087562	0.313889	0.203777	0.17328
0.155254	0.130363	0.11317		0.371799		0.07033	0.609409	0.222618	0.183462	0.107168	0.180914	0.152452		0.077789	0.11291	0.065724	0.072761	0.174627	0.139268	0.193776	0.093386	0.1029		0.1528	0.160986	0.104136	0.155196	0.353012	0.225028	0.07928	0.21947	0.103332		0.240724	0.126211	0.214819	0.27782	0.305373	0.15742	0.195802	0.176665	0.123356
0.255121	0.154688	0.131511		0.627996		0.205184		0.204911	0.120985	0.438924	0.209453	0.082875		0.151305	0.285677	0.156111	0.065532	0.144054	0.122636	0.242309	0.094812	0.278788		0.169644	0.09947	0.116234	0.117231	0.173106	0.119379	0.122798	0.12004	0.169955		0.363627	0.366231	0.102755	0.20874	0.231587	0.088491	0.123074	0.304861	0.280949
0.207444	0.27685	0.128051		0.094966		0.092813		0.07595	0.1666	0.088547	0.185491	0.128647		0.340296	0.087	0.129081	0.028733	0.147311	0.107923	0.155281	0.138572	0.259503		0.111886	0.308888	0.05607	0.102548	0.145891	0.223837	0.115761	0.287309	0.195566		0.123638	0.204541	0.124522	0.161361	0.150427	0.147684	0.087422	0.41408	0.138506
0.308745	0.10741	0.297014		0.108		0.12683		0.202365	0.075921	0.147074	0.225725	0.263924		0.164407	0.259538	0.085324	0.09653	0.171443	0.110906	0.116881	0.07595	0.106583		0.123484	0.137476	0.164721	0.109222		0.286703	0.052068	0.08575	0.1127		0.301069	0.07453	0.195762	0.111707	0.179478	0.079818	0.0784	0.197495	0.078308
0.164976	0.113387	0.432007		0.200999		0.149002		0.338488	0.093908	0.153602	0.266882	0.094487		0.158777	0.566131	0.089833	0.09425	0.076352	0.148779	0.253535	0.085477	0.130079		0.095778	0.114682	0.208944	0.176484		0.227197	0.123722	0.125206	0.322006		0.217187	0.198816	0.106906	0.105166	0.136392	0.07817	0.085834	0.174349	0.168915
0.264671	0.077135	0.325915		0.503335		0.135823		0.266844	0.0833	0.092846	0.063371	0.121269		0.098093	0.175676	0.090571	0.108843	0.09355	0.263846	0.11515	0.078011	0.090682		0.084163	0.1323	0.068559	0.146132		0.085643	0.12005	0.331947	0.162847		0.309163	0.230523	0.19371	0.226121	0.082014	0.066194	0.12006	0.347555	0.091434
0.075312	0.469958	0.300154		0.419423		0.140961		0.335186	0.120128	0.047525	0.130766	0.207463		0.162847	0.08066	0.15448	0.119221	0.283084	0.092164	0.129056	0.058346	0.148987		0.087395	0.077612	0.157185	0.075303		0.109311	0.187513	0.21899	0.235797		0.160658	0.14865	0.232836	0.133611	0.068929	0.104906	0.1078	0.27468	0.095973
0.138172	0.455817	0.43348		0.211846		0.10065		0.096491	0.15845	0.271055	0.180228	0.094048		0.172773	0.06807	0.13426	0.226661	0.188171	0.142929	0.237687	0.071021	0.125316		0.353412	0.087513	0.145523	0.115632		0.162924	0.153025	0.299264	0.44422		0.186506	0.094489	0.284821	0.108017	0.154187	0.253607	0.171927	0.23039	0.057215
0.248456	0.111222	0.232143		0.153922		0.265921		0.248677		0.20825	0.112141	0.125702		0.092773	0.266349	0.0875	0.115426	0.081818	0.110006	0.142297	0.06615	0.092381		0.123477	0.079691	0.109399	0.24892		0.118013	0.061545	0.249948	0.196088		0.162511	0.141788	0.204496	0.135205	0.511787	0.093711	0.094409	0.270216	0.07083
0.229547	0.091833	0.156193		0.225034		0.299931		0.065832		0.121118	0.219559	0.229347		0.083156	0.146351	0.082495	0.094323	0.419623	0.124004	0.0784	0.112798	0.114036		0.235136	0.08575	0.198463	0.168226		0.123596	0.069712	0.291262	0.162199		0.339796	0.142791	0.340039	0.105292	0.140587	0.12593	0.119816	0.128716	0.125683
0.062057	0.118843	0.138961				0.077976		0.084382		0.124703	0.314717	0.320197		0.300698	0.248372	0.348939	0.054464	0.079229	0.06044	0.078218	0.3822	0.212852		0.25356	0.096993	0.11956	0.140515		0.133279	0.183592	0.256292	0.521902		0.20575	0.114033	0.077033	0.125433	0.125987	0.097054	0.06018	0.098917	0.176444
0.169285	0.103917	0.193043				0.132888		0.38818		0.200187	0.169373	0.094192		0.157181	0.094576	0.109552	0.026832	0.19061	0.061457	0.146265	0.09365	0.104827		0.159249	0.194265	0.16711	0.416236		0.189	0.157118	0.163365	0.10976		0.323472	0.111777	0.109628	0.098751	0.085265	0.080037	0.112612	0.074404	0.35902
0.326769	0.111712	0.145523				0.40238		0.274521		0.295338	0.214391	0.163177		0.12965	0.124467	0.126642	0.242995	0.182626	0.096222	0.120056	0.085088	0.097802		0.136376	0.102656	0.180869	0.270225		0.44034	0.18396	0.147596	0.193737		0.294857	0.148581	0.225654	0.191123	0.081347	0.074141	0.136637	0.11025	0.362338
0.098225	0.097015	0.119813				0.296169		0.300629		0.085916	0.261596	0.314346		0.088147	0.133926	0.060158	0.109318	0.0784	0.077155	0.156129	0.048508	0.094812		0.389427	0.554435	0.247669	0.155172		0.099706	0.216512	0.153066	0.067911		0.270977	0.214813	0.417777	0.164942	0.126275	0.111171	0.21352	0.209835	0.129697
0.075244	0.138593	0.163988				0.178594		0.290581		0.190489	0.154495	0.269337		0.076956		0.087402	0.073682	0.15856	0.13548	0.185061	0.15743	0.092164		0.274729	0.178585	0.420687	0.212608		0.147941	0.109744	0.1568	0.129063		0.406098	0.092256	0.180171	0.205292	0.145649	0.293525	0.171676	0.289824	0.07566
0.187406	0.229583	0.05635				0.185747		0.091383		0.328254	0.217628			0.166667		0.21309	0.099628	0.221104	0.117804	0.148996		0.127357		0.259194	0.112289	0.240799	0.088068		0.283016	0.052322	0.091368	0.081873		0.097209	0.14738	0.293416	0.249122	0.076226	0.069465	0.091763	0.201635	0.201993
0.270001	0.195042	0.09077				0.136438		0.121655		0.07632	0.099828			0.2597		0.080182	0.08048	0.142611	0.215858	0.1372		0.08079		0.496276	0.306322	0.119163	0.188501		0.201857	0.144051	0.076641	0.189806		0.156053	0.540002	0.133555	0.159111	0.065545	0.078955	0.074247	0.480177	0.147088
0.229026	0.071914	0.09032				0.143476		0.107756		0.078495	0.294385			0.151497		0.088774	0.133153	0.133452	0.068929	0.095065		0.165402		0.244804	0.123396	0.28448	0.096406		0.124565	0.190241	0.12201	0.091598		0.157674	0.144629	0.170527	0.205765	0.318717	0.177391	0.121406	0.314817	0.229044
0.043053	0.076217	0.067603				0.10535		0.245926		0.204002	0.295156			0.244321		0.149741	0.053531	0.150768	0.196128	0.156894		0.148435		0.31416	0.107619	0.15196	0.085401		0.205081	0.20133	0.2548	0.117262		0.441629	0.203045	0.152308	0.226527	0.094499	0.093862	0.105707	0.135302	0.34243
0.113288	0.090616	0.479787				0.16415		0.242315		0.21437	0.243675			0.180163		0.125371	0.110813	0.075952	0.223231	0.200685		0.144476		0.155073	0.244075	0.126306	0.030613		0.117363	0.126787	0.28197	0.123245		0.245334	0.1087	0.112374	0.131663	0.359075	0.093494	0.145538	0.285764	0.194908
0.076349	0.174331	0.156322				0.273991		0.156004		0.128198	0.27152			0.250133		0.238753	0.244278	0.265595	0.06495	0.03969		0.207574		0.062486	0.096079	0.328209	0.162847		0.09457	0.12005	0.165308	0.184364		0.342162	0.108279	0.076226	0.284184	0.14945	0.250119	0.156523	0.124967	0.143357
0.370189	0.464002	0.287255				0.283503		0.236331		0.096062	0.132871			0.155488		0.368819	0.306111	0.198587	0.18058	0.148987		0.243784		0.234842	0.062278	0.442149	0.242538			0.118363	0.314249	0.350205		0.165609	0.097006	0.121892	0.449164	0.163035	0.072375	0.069286	0.14063	0.33113
0.296409	0.092717	0.07791				0.164377		0.100902		0.143282	0.214037			0.147061		0.167191	0.105763	0.173241	0.272413	0.149356		0.137853		0.206081	0.0735	0.267589	0.131663			0.093847	0.086568	0.102963		0.137617	0.108521	0.254932	0.798364	0.215426	0.248874	0.13258	0.071771	0.065639
0.231745	0.286446	0.251605				0.253866		0.165581		0.144738				0.177697		0.294044	0.128083	0.052648	0.138285	1.00851		0.128284		0.139421	0.07784	0.254702	0.133477			0.122182	0.19392	0.289327		0.238631	0.082184	0.29645	0.153406	0.237348	0.144145	0.112047	0.140047	0.261767
0.249414	0.136591	0.131645				0.399345		0.18081		0.147012				0.164973		0.248926	0.078427	0.350416	0.094425	0.357645		0.286393		0.162403	0.0833	0.206483	0.146499			0.273452	0.244841	0.051496		0.301062	0.186106	0.256043	0.10535	0.2499	0.14846	0.374954	0.293149	0.334651
0.343581	0.327606	0.23176				0.181383		0.133026		0.051441				0.13475		0.118842	0.09762	0.172086	0.360047	0.14455		0.095089		0.0892	0.129206	0.138796	0.234184			0.175551	0.376464	0.231621		0.266371	0.293587	0.332163	0.076165	0.164275	0.095074	0.1317	0.425187	0.160087
0.060677	0.11613	0.146091				0.085347		0.200682		0.168734				0.188668		0.190152	0.118515	0.46955	0.098	0.087162		0.121782		0.226112	0.034648	0.24283	0.251837			0.065815	0.318702	0.098799		0.249061	0.146423	0.142583	0.07105	0.236154	0.078113	0.38529	0.507614	0.063438
0.200414	0.111411	0.106963				0.225484		0.134599		0.298422				0.121592			0.136581	0.358566	0.0637	0.12985		0.406508		0.308099	0.0539	0.209073	0.180121			0.073395	0.31535	0.103862		0.336213	0.103326	0.243656	0.13965	0.247311	0.097572	0.161335	0.344403	0.389315
0.168991	0.063208	0.070824				0.109517		0.12005		0.068575				0.124734			0.100197	0.101122	0.245869	0.2793		0.09894		0.112337	0.059983	0.414751	0.203			0.085909	0.315731	0.286847		0.292089	0.146722		0.365652	0.354062	0.078398	0.107651	0.316822	0.174282
0.199056	0.124648	0.081839				0.393572		0.398661		0.17395				0.151346			0.179037	0.128198	0.117801	0.097015		0.100802		0.116869	0.28652	0.346875	0.361017			0.16099	0.097974	0.179831		0.13462	0.124492		0.107788	0.31881	0.082887	0.122416	0.160931	0.225916
0.175243	0.093145	0.320705				0.05635		0.186686		0.135051				0.417211			0.121844	0.142509	0.278986	0.137927		0.159857		0.129276	0.049082	0.082127	0.15673			0.276337	0.145385	0.0882		0.121578	0.290691		0.363176	0.073246	0.083088	0.274768	0.211733	0.454174
0.096971	0.167851	0.39886				0.201604		0.136438		0.099367				0.112215			0.152753	0.165008	0.246532	0.166175		0.158089		0.213097	0.109114	0.318236	0.06731			0.097559	0.097524	0.218333		0.310974	0.149819		0.192871	0.215669	0.15225	0.065679	0.168255	0.102132
0.145757	0.155266	0.084411				0.180766		0.22524		0.236347				0.076758			0.237046	0.164787	0.135799	0.391886		0.1374		0.234451	0.159163	0.18825	0.215858			0.149741	0.130428	0.131544		0.21214	0.278596		0.275329	0.287425	0.098672	0.128337	0.172606	0.206755
0.164063	0.160898	0.088062				0.074567		0.229726		0.280252				0.10741			0.257819	0.186831	0.090209	0.229452		0.276893		0.197096	0.225212	0.162856	0.32498			0.348467	0.219524	0.106132		0.554286	0.117706		0.144539	0.23226	0.087328	0.213935	0.262912	0.204193
0.064524	0.049359	0.112843				0.20063		0.169312		0.138593				0.180462			0.262982	0.56399	0.235998	0.160312		0.079917		0.129152	0.070914	0.18747	0.109335			0.145363	0.152452	0.148449			0.146825		0.149287	0.170408	0.207889	0.196945	0.202719	0.253334
0.121096	0.161363	0.226881				0.150755		0.176021		0.091755				0.13947			0.109256	0.504177	0.238999	0.1617		0.103945		0.261862	0.063484	0.245	0.176539			0.223067	0.314832	0.182304			0.273574		0.116858	0.222156	0.11236	0.183663	0.23814	0.170176
0.234901	0.263108	0.171583				0.287681				0.269314				0.173758			0.27675	0.16825	0.078232	0.351495		0.089587		0.204205	0.222719	0.376686	0.099767			0.097411	0.137278	0.114693			0.127624		0.19208	0.077062	0.099274	0.045043	0.13114	0.234805
0.06085	0.189652	0.246002				0.251274				0.167998				0.137467			0.113993	0.257883	0.166883	0.380617		0.096436		0.095301	0.084138	0.132856	0.109276			0.374463	0.073669	0.070083			0.12544		0.144726	0.143089	0.136163	0.193144	0.215497	0.076226
0.19262	0.116881	0.273721				0.119861				0.128456				0.133581			0.092681	0.094004	0.076226	0.084583		0.158757			0.121554	0.098	0.130775			0.145341	0.208504	0.107182			0.262642		0.1519	0.150378	0.10045	0.246807	0.12089	0.145523
0.383922	0.116881	0.253163				0.069916				0.067995				0.106661			0.055437		0.125595	0.088336		0.116071			0.225925		0.084303			0.117672	0.147329	0.165798			0.138231		0.146255	0.189902		0.127328	0.274712	0.073462
0.278476	0.075382	0.349879				0.195323				0.347289				0.201087			0.389676		0.051755	0.105666		0.072761			0.094377		0.25029			0.125349	0.064447	0.198462			0.388128		0.143656	0.263945		0.134557	0.126313	0.271332
0.300229	0.112011	0.12324				0.156152								0.1078			0.484263		0.112226	0.255147		0.143114			0.063032		0.290353			0.060476	0.117117	0.136			0.243787		0.147417	0.102342		0.088184	0.112311	0.148595
0.174341	0.143395	0.239417				0.092004											0.199239		0.090667	0.218099		0.19044			0.134422		0.10875			0.1421	0.200158	0.08836			0.241185		0.066718	0.246235		0.167774	0.086827	0.091938
0.186608	0.147779	0.109576				0.101166											0.167125		0.13475	0.102565		0.1568			0.2009		0.147447			0.102579	0.276749	0.158138			0.180839		0.170505	0.226846		0.311977	0.156111	0.134509
0.159257	0.17885	0.221864				0.10763											0.153889		0.131354	0.095976		0.109869			0.167015		0.220444			0.153125	0.071305	0.223085			0.263697		0.259659	0.230228		0.226091	0.124485	0.151666
0.097842	0.152899	0.162079				0.210435											0.073702			0.065485		0.146626			0.187432		0.188937			0.091598	0.27251	0.075611			0.307168		0.249467	0.226696		0.144343	0.309646	0.219152
0.31998	0.12355	0.139341				0.109276											0.090743			0.449274		0.19403			0.124582		0.167121			0.114647	0.686242	0.145567			0.174133		0.093093	0.080037		0.149154	0.116701	0.244501
0.106099	0.065482	0.13652				0.100422											0.125849			0.098945		0.136414			0.114148		0.067917			0.126474	0.216983	0.072857			0.415924		0.110961	0.09459		0.325693	0.166109	0.096655
0.141139	0.275605	0.182218															0.070483			0.09044		0.104289			0.169497		0.110404			0.119287	0.121558	0.138377			0.334806		0.120074	0.163786		0.090085	0.131936	0.102735
0.24987	0.237224	0.225001															0.123294			0.065341		0.244257			0.070867		0.13867			0.086282	0.0392	0.087762			0.109703		0.123564	0.161445		0.194607	0.230622	0.106109
0.141602	0.117024	0.145655															0.150549			0.072452		0.331298			0.176968		0.169073			0.26197	0.439787	0.167745			0.330539		0.425847	0.048508		0.261173	0.218284	0.156647
0.161139	0.128993	0.122885															0.101428			0.079122		0.261594			0.142776		0.237185			0.081297	0.337717	0.13132			0.822848		0.114752	0.187943		0.093206	0.213007	0.337969
0.521649	0.127581	0.136325															0.122436			0.148104		0.157296			0.246827		0.311527			0.089454	0.096673	0.241358			0.366523		0.110098	0.297417		0.324724	0.35654	0.164817
0.326892	0.134971	0.085027															0.159933			0.08624		0.133736			0.17742		0.111567			0.342317	0.076871	0.212043			0.090384		0.194922	0.180182		0.065284	0.353412	0.217982
0.075573	0.06895	0.115058															0.097015			0.05311		0.119316			0.057533		0.0441			0.18963	0.156151	0.145358			0.46731		0.138593	0.252668		0.133184	0.347063	0.639683
0.076035	0.083113	0.217542															0.076226			0.082632		0.094966			0.049875		0.075187			0.141576	0.261337	0.1372			0.071912		0.071158	0.270519		0.156772	0.22574	0.2205
0.391759	0.177638	0.214715															0.177638			0.081228		0.231186					0.073669			0.198452	0.237765	0.217674			0.169138		0.257422	0.19212		0.163256	0.206878	0.098
0.32337	0.110162	0.234763															0.410931			0.157432		0.091293					0.077534			0.350322	0.552083	0.310448			0.100278		0.128545	0.157838		0.14815	0.126792	0.117386
0.160974	0.364815	0.095067															0.218573			0.31918		0.102226					0.312357			0.300108	0.27375	0.258219			0.259723		0.12531	0.07527		0.334702	0.099723	0.19073
0.306785	0.08858	0.117804															0.360982			0.325318		0.20738					0.088071			0.169078	0.281158	0.10214			0.39622		0.376818	0.105549		0.114674	0.131757	0.221898
0.112878	0.116801	0.217287															0.118067			0.214815		0.118646					0.216333			0.253858	0.144293	0.194889			0.170066		0.19037	0.092791		0.081959	0.284116	0.138334
0.123666	0.15429	0.196812															0.078915			0.342146		0.124186								0.195502	0.120121	0.150134			0.152061		0.238632	0.094813		0.204425	0.388866	0.291042
0.20265	0.073225	0.323543															0.094827			0.232298		0.064647								0.22321	0.177335	0.173236			0.191897		0.119095	0.05635		0.121269	0.610941	0.549055
0.121511	0.212443	0.460318															0.098225			0.135605		0.113583								0.050529	0.251206	0.128847			0.192824		0.565079	0.164338		0.153473	0.430526	0.185244
0.184928	0.112606	0.297563															0.279467			0.080813		0.204779								0.228678	0.167533	0.302516			0.167652		0.304959	0.113585		0.115528	0.090085	0.554184
	0.060656	0.087519															0.329331			0.18713		0.118136								0.081685	0.358637	0.17924			0.108832		0.047185	0.067703		0.152261	0.194365	0.207609
	0.100511	0.060054															0.190907			0.150277		0.128198								0.092973	0.089148	0.194691			0.144929		0.68689	0.131663		0.154551	0.14357	0.144145
	0.123056	0.109257															0.114339			0.090256		0.141516								0.086206	0.235165	0.160191			0.141743		0.375656	0.089739		0.159458	0.2171	0.125875
	0.181486	0.133564															0.063902			0.185476		0.107481								0.111832	0.338634	0.098			0.124142		0.371728	0.24162		0.099674	0.133376	0.228228
	0.129147	0.096393															0.14682			0.120069		0.097835								0.131491	0.30345	0.072236			0.169776		0.110058	0.090563		0.475319	0.219135
	0.245058	0.130849															0.117719			0.283647		0.151844								0.087	0.184455	0.282416			0.150134		0.271204	0.073982		0.104917	0.323589
	0.209394	0.276996															0.062088			0.164996		0.339547								0.134442	0.146455	0.2398			0.196974		0.341218	0.064903		0.07595	0.345397
	0.101075	0.119469															0.0961			0.140536		0.332566								0.352055	0.163007	0.065255			0.466418		0.163427	0.101449		0.067807	0.185061
	0.082281	0.090043															0.264246			0.247274		0.160233								0.272582	0.523805	0.209584			0.229068		0.29311	0.0392		0.172936	0.141231
	0.102928	0.099859															0.266252			0.186341		0.410966								0.1911	0.265798	0.0725			0.089021		0.143956	0.166375		0.087143	0.166453
	0.125935	0.119619															0.129822			0.21737		0.065545								0.176706	0.133694	0.763051			0.122088		0.12696	0.140167		0.072099	0.136973
	0.406255	0.185945															0.097187			0.12857		0.203092								0.228999	0.099331	0.28175			0.195626		0.081013	0.109723		0.042194	0.120601
	0.173459	0.089872															0.102469			0.090591		0.086129								0.298895	0.213816	0.329588			0.198464		0.088012	0.154049		0.072589	0.206758
	0.199917	0.126702															0.062329			0.122188		0.055385								0.21882	0.113585	0.126084			0.115926		0.216968	0.077473		0.205759	0.076219
	0.158628	0.276001															0.15533			0.114089										0.295697	0.159201	0.090085			0.130571		0.123596	0.156192		0.108069	0.196314
	0.160028	0.297385															0.234796			0.124338										0.333935	0.178554	0.094966			0.153714		0.233052	0.141784		0.234491	0.57771
	0.055784	0.228891															0.144019			0.318339										0.100724	0.380572	0.129206			0.14662		0.132202	0.231946		0.308688	0.308969
	0.060825	0.05632															0.120646			0.432933										0.118162	0.278532	0.09549			0.831589		0.219898	0.278411		0.148413	0.373508
	0.055935	0.274579															0.220754			0.263327										0.215225	0.335223	0.159644			0.535116		0.229635	0.053335		0.067918	0.301003
	0.19265	0.330248															0.341108			0.115354										0.152109	0.18995	0.377772			0.2129		0.157015	0.104155		0.077956	0.123523
	0.20096	0.194828															0.231933			0.090686										0.082958	0.370274	0.128148			0.191356		0.165697	0.121491		0.261599	0.30384
	0.306974	0.185179															0.177469			0.157357										0.108264	0.106315	0.249906			0.185785		0.053856	0.087635		0.103709	0.136403
	0.144691	0.154111															0.155903			0.202741										0.121269	0.174531	0.105689			0.154932		0.110224	0.150964		0.154125	0.172246
	0.153767	0.117704															0.115046			0.142037										0.064325	0.076487	0.186067			0.142058		0.285577	0.161502		0.085653	0.419244
	0.183062	0.08085															0.203613			0.176136										0.0686	0.06296				0.123596		0.126633	0.10345		0.458647	0.113618
	0.21934	0.0735															0.09159			0.10045										0.273469	0.102791				0.268145		0.129731	0.077735		0.056325	0.087781
	0.185607	0.145938															0.152746			0.089908										0.179369	0.207789				0.138342		0.134667	0.220765		0.175321	0.249936
		0.125297															0.122524			0.077333										0.089909	0.094812				0.235608		0.082875	0.078438		0.072382	0.199486
		0.251056															0.264014			0.304804										0.093711	0.117191				0.171503		0.373161	0.128772		0.108376	0.16762
		0.214712															0.272542			0.258935										0.082167	0.119454				0.087075		0.313028	0.103629		0.080449	0.230836
		0.14455															0.15925			0.125565										0.22012	0.203063				0.141813		0.110058	0.155874		0.104241	0.140421
		0.08575															0.128177			0.138284										0.049426	0.30144				0.09032		0.309169	0.118842		0.065822	0.399675
		0.145383															0.143097			0.121948										0.066638	0.185489				0.289699		0.275047	0.096222		0.24313	0.160136
		0.238933															0.062195			0.100583										0.087675	0.147204				0.161698		0.180987	0.082951		0.264214	0.800278
		0.183911															0.088491			0.110404										0.121269	0.065745				0.184493		0.143833	0.069662		0.097975	0.346035
																	0.108785			0.1666										0.079833	0.291745				0.102229		0.1323	0.091743		0.099913	0.157521
																				0.16268										0.134868	0.090075				0.359263		0.1015	0.117462		0.045279	0.297927
																				0.110638										0.113855	0.252239				0.180226		0.133216	0.082463		0.131603	0.09065
																				0.339327										0.28665	0.35042				0.079947			0.133933		0.20749	0.232367
																				0.297686										0.064702	0.164319				0.145163			0.201749		0.090071	0.221069
																				0.191173										0.160092	0.15677				0.204206			0.101508		0.143318	0.401336
																				0.228522										0.05166	0.446962				0.159574			0.148502		0.089631	0.234377
																				0.329495										0.20018	0.115687							0.225795		0.132364	0.122277
																				0.216716										0.194756	0.168266							0.195323		0.100449	0.147417
																				0.19502										0.129149	0.233409							0.181573		0.151263	0.235627
																				0.143205										0.140406	0.21449							0.370871		0.072728	0.252646
																				0.156623										0.12826	0.158635							0.250247		0.092177	0.227426
																				0.103304										0.219319	0.09459							0.161339		0.104075	0.139777
																				0.237001										0.161036	0.199043							0.104592		0.05252	0.08771
																				0.100806										0.123675	0.29451							0.319841		0.129394	0.145458
																				0.123497										0.308386	0.080876							0.427169		0.146631	0.149408
																				0.137189										0.125008	0.130918							0.103731		0.133595	0.175937
																				0.156805										0.129468								0.208861		0.115006	0.090482
																														0.199336								0.119123		0.160948	0.29173
																														0.063037								0.095783		0.160229	0.10781
																														0.064865								0.183568		0.189957	0.233313
																														0.046405								0.111436		0.060125	0.212751
																														0.177818								0.076121		0.115819	0.138593
																														0.09092								0.18629		0.08882	0.281818
																														0.08982								0.176924		0.341281	0.302113
																														0.071343								0.089449		0.22785	0.118333
																														0.236334								0.13659		0.153319	0.121997
																														0.0882								0.13132		0.221055	0.369282
																														0.054971								0.131862		0.417662	0.11652
																														0.0784								0.082217		0.184271	0.120736
																														0.119051								0.073543		0.148964	0.110016
																														0.108965								0.194282		0.180847	0.228156
																														0.159276								0.200569		0.214354	0.180947
																														0.138632								0.207654		0.11039	0.191524
																														0.247851								0.138763		0.477904	0.14187
																														0.115705								0.255177		0.06125	0.200598
																														0.07658								0.096977		0.239073	0.105879
																														0.102242								0.089911		0.389679	0.173371
																														0.150315								0.080618		0.151832	0.195555
																														0.119788								0.413595		0.119428	0.19059
																														0.368114								0.147391		0.067978	0.08211
																														0.128545								0.132925		0.228442	0.277352
																														0.176096								0.122534		0.092164	0.43975
																														0.390486								0.1618		0.112888
																														0.246865								0.201375		0.114737
																														0.151404								0.164558		0.273371
																														0.244295								0.113696
																														0.165867								0.109116
																														0.234033								0.091034
																														0.259535								0.068414
																														0.064664								0.104536
																														0.116255								0.1078
																														0.331673								0.212947
																														0.374201								0.161836
																														0.202753								0.091268
																														0.162102								0.124364
																														0.075364								0.073436
																														0.080265								0.351563
																														0.124734								0.065248
																														0.21443								0.125554
																														0.066865								0.217155
																														0.155097								0.092726
																														0.152931								0.255333
																														0.44976								0.17591
																														0.266263								0.147979
																														0.072761								0.271183
																														0.155326								0.1409
																														0.183935								0.073658
																														0.157603								0.142686
																														0.359564								0.098
																														0.199315								0.083911
																														0.058855								0.130676
																														0.094137								0.132855
																														0.108471								0.121554
																														0.268072								0.16338
																														0.138498								0.136109
																														0.343025								0.160129
																														0.144335								0.172382
																														0.118709								0.237142
																														0.142158								0.104706
																														0.046446								0.187087
																														0.257684								0.164717
																														0.063562								0.114579
																														0.075067								0.084583
																														0.030162								0.132361
																														0.140448								0.131883
																														0.185774								0.077795
																														0.061289								0.330464
																														0.30527								0.082791
																														0.129816								0.10045
																														0.252693								0.095644
																														0.117769								0.06818
																														0.391158								0.162484
																																						0.08353
																																						0.265117
																																						0.227152
																																						0.302461
																																						0.134215
																																						0.207112
																																						0.149492
																																						0.155812
																																						0.105034
																																						0.093482
																																						0.177537
																																						0.183911
																																						0.195531
																																						0.183157
																																						0.111016
																																						0.131494
																																						0.048126
																																						0.087351
																																						0.086611
																																						0.11729
																																						0.066552
																																						0.116658
																																						0.138962
																																						0.087775
																																						0.081643
																																						0.146203
																																						0.120127
																																						0.169251
																																						0.167731
																																						0.067268
																																						0.170253
																																						0.083751
																																						0.065701
																																						0.049
																																						0.231504
																																						0.088045
																																						0.133285
																																						0.128226
																																						0.116133
																																						0.142058
																																						0.12427
																																						0.26138
																																						0.054897
																																						0.276754
																																						0.081576
																																						0.34785
																																						0.055474
																																						0.06818
																																						0.056975
																																						0.219091
																																						0.046799
																																						0.057776
																																						0.231387
																																						0.218154
																																						0.083128
