# Supplementary material for: Mutation in the mitochondrial chaperone TRAP1 leads to autism with more severe symptoms in males
Source: EMBO Mol Med. 2024 Sep 27;16(11):2976–3004. doi: 10.1038/s44321-024-00147-6 (PMC11554806; doi:10.1038/s44321-024-00147-6)
Supplement: Supplementary file 6 — Source data Fig. 4 [file 44321_2024_147_MOESM6_ESM.zip › Figure 4/4K/fEPSP slope males.xlsx]

## Sheet: Figure 4 K
	MALES
	WT																									WT/Q641*														Q641*
0	-0.014049	0.055695	-0.04076	-0.10659	-0.05259	0.106539	0.106812	-0.11117	0.065395	0.038841	0.022195	0.041417	0.090463	-0.05341	0.068774	0.093624	-0.05346	0.04487	-0.05098	0.014899	0.026005	0.041379	-0.02557	0.013537	0.011559	0.067248	-0.07913	0.057057	-0.06245	-0.05591	0.071763	-0.12207	0.092663	-0.02005	0.029973	0.070844	-0.08828	0.029927	-0.04403	-0.07798	-0.07281	0.071662	-0.07864	0.086321	0.081907	0.064196	0.041417	-0.05482	0.056208
20	-0.308614	-0.27509	-0.11738	-0.31471	-0.28856	-0.4939	-0.23215	-0.1733	-0.13951	-0.13909	-0.20549	-0.25286	-0.20599	-0.22125	-0.40888	-0.29569	-0.12741	-0.12995	-0.05923	-0.05413	-0.13065	-0.05211	-0.06257	-0.41373	-0.43846	-0.2715	-0.21967	-0.22867	-0.34338	-0.29373	-0.0381	-0.2158	-0.11708	-0.07215	-0.07727	-0.29537	-0.09809	-0.15017	-0.18599	-0.63258	-0.6431	-0.10485	-0.39542	0.159345	-0.24883	-0.17046	-0.29504	0.03848	-0.29877
40	-0.519335	-0.63646	-0.20992	-0.52027	-0.71482	-0.91869	-0.67357	-0.32697	-0.2376	-0.47386	-0.73631	-0.38365	-0.29646	-0.40327	-0.80278	-0.63379	-0.29471	-0.21634	-0.12631	-0.09635	-0.35986	-0.2405	-0.25856	-1.20697	-0.88412	-0.56959	-0.52801	-0.62114	-0.89014	-0.71444	-0.26597	-0.34441	-0.33292	-0.15226	-0.1576	-0.84141	-0.17548	-0.42827	-0.34621	-1.31689	-1.80287	-0.24905	-0.98131	-0.52191	-0.79962	-0.39804	-0.58409	-0.10439	-0.72747
60	-0.680683	-0.75585	-0.2206	-0.66305	-0.86773	-1.07726	-0.7782	-0.36948	-0.28883	-0.59981	-1.07736	-0.46975	-0.38365	-0.46866	-1.08207	-0.70201	-0.38605	-0.23924	-0.20238	-0.10222	-0.40664	-0.25069	-0.24984	-1.36285	-1.02794	-0.72517	-0.4837	-0.82719	-0.90845	-0.91188	-0.36085	-0.33242	-0.35326	-0.18943	-0.24447	-0.994	-0.17766	-0.54445	-0.43046	-1.69439	-2.02087	-0.2388	-1.25378	-0.52686	-0.82774	-0.34316	-0.68299	-0.1735	-0.77877
80	-0.706625	-0.85067	-0.37242	-0.76032	-0.88496	-1.1806	-0.95694	-0.35313	-0.37057	-0.74112	-1.26454	-0.46975	-0.40872	-0.39237	-1.08904	-0.79951	-0.43106	-0.22447	-0.19097	-0.09232	-0.49231	-0.2624	-0.32876	-1.46626	-1.11731	-0.78468	-0.56932	-0.95068	-1.00185	-0.93243	-0.43058	-0.4534	-0.37084	-0.15978	-0.27869	-1.0376	-0.20381	-0.56167	-0.51711	-1.66402	-2.23083	-0.36174	-1.16229	-0.78479	-0.88457	-0.49716	-0.66676	-0.16981	-0.82321
100	-0.73932	-0.83558	-0.32082	-0.75984	-0.88904	-1.00669	-0.93951	-0.46757	-0.44142	-0.67305	-1.51423	-0.44687	-0.40218	-0.36403	-1.1843	-0.78098	-0.45324	-0.24914	-0.19769	-0.09246	-0.443	-0.25649	-0.28023	-1.48852	-1.14347	-0.75973	-0.64196	-1.02147	-1.04087	-0.99204	-0.50752	-0.39128	-0.40339	-0.21711	-0.32033	-1.19673	-0.25395	-0.64477	-0.56545	-1.77504	-2.47024	-0.33706	-1.16343	-0.69814	-1.00316	-0.59613	-0.75782	-0.20238	-0.89897
120	-0.757628	-0.87166	-0.30044	-0.81002	-0.84081	-1.06485	-1.11498	-0.42289	-0.50572	-0.74944	-1.79943	-0.5079	-0.33678	-0.35095	-1.22125	-0.87678	-0.52485	-0.26752	-0.19197	-0.11432	-0.50796	-0.2565	-0.37152	-1.50148	-1.20647	-0.80158	-0.59297	-0.98245	-1.04719	-1.06289	-0.52657	-0.44686	-0.44852	-0.16643	-0.32861	-1.11389	-0.25722	-0.65658	-0.59368	-1.78108	-2.47738	-0.38392	-1.25624	-0.91117	-0.91357	-0.59738	-0.68359	-0.2129	-0.98289
140	-0.792766	-0.83983	-0.40447	-0.86049	-0.8491	-1.01629	-1.00708	-0.55913	-0.50899	-0.72835	-1.99123	-0.50899	-0.48501	-0.31499	-1.15111	-0.80806	-0.47646	-0.23905	-0.19448	-0.10368	-0.45842	-0.23804	-0.35725	-1.56191	-1.20255	-0.97722	-0.53684	-0.96419	-1.10496	-1.08027	-0.55801	-0.38801	-0.43095	-0.21526	-0.37798	-1.15095	-0.26921	-0.67018	-0.53798	-1.77891	-2.44685	-0.37411	-1.29073	-0.95002	-0.95618	-0.62054	-0.71629	-0.20537	-0.93591
160	-0.795151	-1.15563	-0.40752	-0.88599	-0.82299	-1.05176	-1.12697	-0.51008	-0.5188	-0.8151	-2.07187	-0.52861	-0.53951	-0.33133	-1.29351	-0.79962	-0.50458	-0.26093	-0.19939	-0.10225	-0.50228	-0.26824	-0.3221	-1.50562	-1.18457	-0.87733	-0.51384	-1.02675	-1.19177	-1.22572	-0.53212	-0.41308	-0.49642	-0.27455	-0.36196	-1.16512	-0.34986	-0.68937	-0.58452	-1.79389	-2.55988	-0.28567	-1.42539	-0.92283	-1.08942	-0.66583	-0.73357	-0.2343	-1.02354
180	-0.837954	-1.11967	-0.29684	-0.88293	-0.77793	-0.97919	-1.21961	-0.53079	-0.52861	-0.83563	-2.25127	-0.45667	-0.47847	-0.46975	-1.24299	-0.8812	-0.47411	-0.27807	-0.23264	-0.1314	-0.46456	-0.2618	-0.35355	-1.08286	-1.20967	-0.95128	-0.47689	-1.0006	-1.26571	-1.24413	-0.61109	-0.4	-0.47386	-0.23858	-0.39422	-1.25667	-0.37493	-0.67626	-0.67144	-2.01716	-2.48528	-0.19253	-1.3533	-0.76686	-1.16174	-0.64932	-0.76566	-0.32314	-1.02814
200	-0.821604	-1.1431	-0.40954	-0.93601	-0.74213	-1.01509	-1.1989	-0.59291	-0.5406	-0.80215	-2.37205	-0.52861	-0.40981	-0.42834	-1.17378	-0.86065	-0.48779	-0.25544	-0.21664	-0.13272	-0.50572	-0.30392	-0.35	-1.07596	-1.23124	-0.99814	-0.54071	-1.06921	-1.27776	-1.23961	-0.60351	-0.40218	-0.4844	-0.22518	-0.39967	-1.09318	-0.29864	-0.59674	-0.58452	-1.91127	-2.42577	-0.29618	-1.42588	-0.99553	-1.06463	-0.78158	-0.78888	-0.26247	-1.01084
220	-0.84513	-1.22109	-0.44256	-0.99917	-0.62452	-1.06528	-1.19455	-0.5733	-0.64959	-0.80308	-2.54165	-0.45667	-0.42507	-0.48937	-1.05013	-0.83907	-0.44964	-0.25141	-0.22201	-0.18589	-0.48566	-0.26308	-0.34867	-1.12114	-1.21533	-0.98228	-0.57896	-1.01536	-1.21373	-1.31934	-0.60499	-0.35967	-0.54414	-0.25787	-0.41602	-1.18038	-0.31172	-0.57323	-0.57384	-1.94239	-2.44037	-0.24676	-1.52223	-0.75002	-1.02136	-0.77438	-0.80877	-0.28619	-1.03521
240	-0.865247	-1.21722	-0.35428	-1.03869	-0.57989	-0.99651	-1.23705	-0.66921	-0.55695	-0.82046	-2.5644	-0.51662	-0.43815	-0.48719	-1.10179	-0.7903	-0.43793	-0.30326	-0.23835	-0.19306	-0.64518	-0.26443	-0.38223	-1.19924	-1.24184	-0.91776	-0.60605	-1.10397	-1.23357	-1.26425	-0.67583	-0.34986	-0.50659	-0.23292	-0.45144	-1.1891	-0.39237	-0.51401	-0.6085	-1.96702	-2.27678	-0.34975	-1.6188	-0.89765	-1.13029	-0.71362	-0.71237	-0.29026	-1.06077
260	-0.817185	-1.27525	-0.39351	-0.97286	-0.58202	-1.0316	-1.20762	-0.62997	-0.65177	-0.86633	-2.64634	-0.5079	-0.41635	-0.54605	-0.97536	-0.72387	-0.51171	-0.2652	-0.25772	-0.20572	-0.6509	-0.31726	-0.34539	-1.21636	-1.22785	-1.00876	-0.54545	-1.09254	-1.20168	-1.42249	-0.6958	-0.41199	-0.4942	-0.27695	-0.4339	-1.20762	-0.39237	-0.43903	-0.62131	-1.91459	-2.14642	-0.35695	-1.72304	-0.84703	-1.02267	-0.78556	-0.69613	-0.28699	-0.96987
280	-0.798869	-1.18587	-0.39673	-1.08872	-0.5588	-1.02866	-1.22506	-0.58746	-0.67466	-0.91368	-2.65466	-0.49918	-0.4327	-0.57003	-0.92523	-0.7085	-0.38311	-0.26882	-0.24003	-0.22116	-0.64658	-0.30422	-0.34957	-1.20492	-1.19554	-0.94806	-0.54131	-1.02256	-1.16163	-1.34986	-0.73076	-0.48828	-0.51843	-0.24218	-0.45319	-1.14986	-0.4109	-0.34532	-0.5988	-1.86887	-2.15253	-0.34131	-1.84991	-0.82784	-0.99531	-0.88528	-0.81913	-0.28302	-0.96452
300	-0.767233	-1.20577	-0.40899	-1.10272	-0.51945	-1.02921	-1.29155	-0.6921	-0.69537	-0.84876	-2.71015	-0.44033	-0.38147	-0.53079	-0.80207	-0.64714	-0.41177	-0.23692	-0.25315	-0.20846	-0.56837	-0.30502	-0.34472	-1.24171	-1.22192	-1.12119	-0.57237	-1.01678	-1.21444	-1.31362	-0.63884	-0.46321	-0.53267	-0.25973	-0.42071	-1.10626	-0.34986	-0.27682	-0.62174	-1.93056	-1.98615	-0.31259	-2.00197	-0.86397	-0.87177	-0.74659	-0.79504	-0.30068	-0.96559
[truncated: 2 more columns]
