# Supplementary material for: Mutation in the mitochondrial chaperone TRAP1 leads to autism with more severe symptoms in males
Source: EMBO Mol Med. 2024 Sep 27;16(11):2976–3004. doi: 10.1038/s44321-024-00147-6 (PMC11554806; doi:10.1038/s44321-024-00147-6)
Supplement: Supplementary file 6 — Source data Fig. 4 [file 44321_2024_147_MOESM6_ESM.zip › Figure 4/4L/fEPSP area males.xlsx]

## Sheet: Figure 4 L 
	MALES
	WT																									WT/Q641*															Q641*
0	-0.09399	0.982044	0.216383	0.850882	0.084432	0.071451	-0.89009	0.876065	-0.06531	0.093466	-0.08286	0	0.29988	1.88726	-0.05344	-0.02938	-0.4135	-0.08827	0.099905	0.380553	-0.03872	-0.13467	-0.10244	-0.81018	0.142978	0.425177	0.079496	-1.58372	-0.2918	-1.2212	-0.23907	-0.25329	0.171611	-0.11379	0.902376	0.008406	0.362212	0.245344	0.449183	0.422572	1.10184	0.763716	-0.14664	0.216383	-0.43961	-3.76275	-0.24621	-0.39421	-0.76333
20	-14.613	-7.59836	-1.94659	-11.4875	-11.048	-13.6575	-7.71099	-2.62986	-5.56695	-4.01795	-7.81509	0.489217	-6.58183	-3.97303	-30.7218	-25.0101	-9.72777	-5.1839	-1.19021	-1.30641	-4.70513	-1.41053	-3.2157	-15.069	-21.0515	-12.9488	-9.16791	-9.95077	-15.8722	-16.919	-0.69237	-9.18742	-6.03404	-4.29824	-3.31963	-20.1527	-5.6959	-2.16009	-8.40852	-10.9852	-22.7254	-15.9954	-2.75099	-1.94659	-4.14068	-12.1387	-14.9701	-12.3515	-1.09446
40	-28.0192	-18.2162	-3.59166	-23.8411	-25.1474	-29.0056	-15.6642	-5.39636	-10.0629	-9.391	-18.7148	-11.5021	-11.7753	-13.4195	-46.1042	-40.0401	-26.9365	-7.92568	-1.77162	-1.765	-8.79605	-6.79167	-4.40266	-60.316	-44.3243	-32.8118	-18.2138	-23.8176	-53.5688	-33.3657	-10.2806	-16.3094	-13.53	-6.15724	-9.04055	-56.8688	-7.96829	-5.31967	-20.6792	-28.9543	-50.2734	-39.8895	-5.71493	-3.59166	-7.84187	-31.2559	-32.5602	-37.7688	-3.09404
60	-35.7851	-21.8823	-5.48234	-30.7166	-30.0522	-38.7137	-22.2658	-6.2073	-12.0964	-14.6463	-31.2254	-21.425	-14.0631	-19.6917	-55.9436	-44.8977	-33.6842	-8.48529	-1.81915	-2.84234	-10.2096	-8.63326	-6.97094	-79.9858	-58.2071	-41.3749	-24.2228	-29.0243	-59.8681	-39.0142	-14.8125	-17.8009	-15.7509	-6.84369	-13.0634	-67.1652	-9.00663	-6.40453	-28.3802	-38.2661	-55.4832	-50.5113	-7.56355	-5.48234	-9.56351	-45.0154	-46.844	-44.9547	-4.53847
80	-39.0532	-24.7343	-5.98786	-35.2336	-31.8062	-48.28	-22.4893	-6.68826	-12.702	-18.2751	-37.4522	-22.4047	-14.9468	-26.4924	-58.1452	-46.3883	-37.2906	-9.13235	-2.55216	-2.62155	-11.4088	-10.1236	-7.90042	-84.6146	-63.3337	-53.7188	-25.9743	-35.3665	-65.969	-45.2641	-16.5718	-18.3073	-16.4522	-6.21032	-14.9699	-76.0097	-9.85296	-6.70115	-28.66	-42.2151	-58.9977	-55.8555	-7.90379	-5.98786	-8.17499	-64.0097	-56.9705	-54.0696	-5.94319
100	-42.0349	-26.7611	-5.62041	-36.3268	-36.5623	-52.0308	-25.9002	-7.17388	-14.33	-18.2579	-48.3727	-24.3282	-14.9041	-29.4546	-56.617	-46.2749	-40.704	-8.47142	-2.8451	-2.54125	-12.4821	-9.55357	-7.50647	-81.7651	-67.6934	-59.1985	-28.2705	-39.974	-71.8019	-49.3487	-17.1415	-20.3399	-17.8568	-6.86002	-17.7124	-76.9172	-11.6263	-6.43897	-32.3787	-46.8013	-65.5119	-53.3361	-8.11624	-5.62041	-9.50737	-76.9083	-60.8339	-58.2775	-7.1063
120	-44.9448	-27.929	-6.19801	-36.3027	-38.5428	-55.2201	-27.4976	-6.53674	-15.6628	-21.0862	-59.1887	-27.2693	-15.8813	-33.2489	-55.7882	-46.5375	-41.2788	-8.77401	-2.41485	-3.10132	-12.5562	-10.2649	-8.27579	-79.5909	-70.8251	-63.8255	-30.9853	-43.8473	-75.9061	-52.7056	-17.492	-20.5902	-18.7304	-7.5077	-19.7225	-75.1909	-12.0589	-6.04976	-33.4916	-44.6947	-68.2472	-62.4012	-9.21639	-6.19801	-8.42608	-95.529	-67.7259	-65.7423	-6.80007
140	-46.9971	-30.5571	-5.94111	-38.0412	-40.97	-58.4992	-29.7079	-6.45722	-17.445	-22.3768	-62.7715	-26.3869	-16.6041	-35.1036	-55.5194	-45.604	-41.9663	-8.68752	-2.32305	-3.22989	-12.5577	-10.3884	-8.91266	-104.081	-69.0218	-66.0695	-32.6015	-43.7071	-75.214	-55.7098	-19.4568	-20.2891	-18.5056	-7.18996	-22.0763	-72.3095	-13.8809	-4.97697	-34.4932	-44.1792	-67.9159	-64.8482	-9.59774	-5.94111	-8.70232	-104.098	-70.3744	-64.7558	-6.51446
160	-49.0944	-31.3923	-5.90848	-38.2038	-41.3451	-58.8237	-32.306	-6.45018	-18.3082	-22.507	-71.5614	-25.9099	-15.8576	-36.7559	-57.0379	-44.4297	-42.5518	-8.11588	-2.06026	-2.40076	-12.8722	-9.71652	-9.00577	-133.241	-68.3734	-68.0374	-32.0704	-53.0317	-72.9278	-57.7511	-21.943	-19.6621	-18.8319	-7.64635	-21.0332	-72.0479	-15.0013	-4.68679	-34.6361	-41.2957	-71.4704	-69.564	-9.67207	-5.90848	-9.00501	-111.883	-69.2116	-67.4119	-6.90186
180	-50.7131	-33.2098	-5.4165	-39.2447	-41.5507	-61.158	-31.0022	-6.56139	-19.1701	-27.0392	-75.9456	-25.9681	-15.0744	-35.4282	-55.6296	-41.5392	-40.838	-7.6197	-1.91593	-1.96127	-13.063	-10.1723	-8.82234	-78.2318	-68.0818	-68.835	-31.3256	-53.6433	-72.3086	-59.7601	-21.0815	-19.6693	-19.4518	-7.94462	-23.6188	-69.7151	-15.8655	-4.37435	-36.0717	-37.7631	-75.62	-69.8162	-9.79701	-5.4165	-8.18763	-115.942	-71.9234	-66.4836	-6.35011
200	-48.9761	-35.0467	-4.73787	-38.0747	-41.2361	-61.9689	-31.2429	-5.61142	-18.4276	-24.3917	-80.2054	-24.9682	-15.889	-36.5063	-54.892	-40.067	-41.0115	-7.76573	-1.44446	-1.85452	-12.8485	-9.94447	-8.6709	-63.9793	-65.5367	-67.6829	-32.02	-55.3127	-74.3208	-61.1299	-22.308	-18.8159	-19.6239	-8.72914	-23.9062	-60.197	-16.2246	-3.82804	-34.4402	-36.8058	-78.2472	-71.9447	-10.2483	-4.73787	-7.87388	-114.108	-73.4752	-65.8776	-6.64106
220	-48.0141	-37.0231	-4.47985	-37.761	-41.1791	-65.1224	-31.8502	-5.02106	-18.634	-28.8722	-78.956	-25.046	-15.2033	-35.6444	-53.0395	-37.9273	-38.7427	-7.41403	-1.36291	-2.26864	-13.0687	-9.94632	-9.31898	-79.1577	-66.0672	-65.4552	-29.6711	-58.3916	-68.9676	-59.7849	-21.5434	-18.2653	-17.0601	-8.45645	-23.6156	-62.4528	-16.6627	-3.2425	-32.7387	-34.755	-79.2594	-75.78	-10.5873	-4.47985	-8.18445	-107.188	-72.3172	-65.4653	-5.7782
240	-47.7448	-36.8482	-4.32736	-36.6657	-39.714	-62.479	-30.5427	-4.47511	-18.174	-29.9101	-81.736	-23.6555	-14.1284	-34.9625	-49.4034	-36.2624	-38.8176	-6.92729	-0.85714	-1.44523	-12.849	-9.9157	-8.89637	-79.7635	-62.2965	-66.7098	-30.7117	-57.7353	-65.8355	-58.4969	-22.6065	-18.938	-17.9914	-8.13387	-23.2941	-60.1311	-17.1315	-3.21898	-28.1789	-33.1119	-80.3422	-74.7775	-9.87988	-4.32736	-8.6448	-99.6676	-69.4253	-62.2285	-6.72258
260	-45.4826	-39.7661	-3.57249	-35.6865	-38.167	-61.2927	-30.6727	-3.61407	-18.3954	-31.4369	-80.5678	-23.2201	-14.2043	-32.5567	-44.6975	-32.7146	-37.1317	-6.11252	-0.73677	-1.35008	-12.9736	-9.90428	-8.99894	-76.1092	-60.975	-63.8827	-30.6302	-59.0883	-65.403	-60.9153	-22.2639	-18.6734	-17.4721	-8.16731	-21.9212	-63.6263	-17.3383	-2.23607	-23.8137	-30.2312	-77.4969	-69.8498	-9.65066	-3.57249	-8.45176	-94.1338	-75.0363	-61.4427	-5.65727
280	-43.8216	-41.4679	-2.97385	-35.5307	-38.5547	-59.8353	-29.7032	-2.68668	-18.0571	-30.5774	-79.0712	-20.4258	-12.7914	-35.3053	-41.653	-31.3877	-35.4821	-5.61026	-0.1635	-0.92807	-12.4021	-10.2192	-9.46537	-75.7933	-59.1571	-65.7878	-28.1073	-58.6497	-62.42	-56.562	-21.9333	-17.4739	-17.9197	-8.5364	-22.3725	-60.4787	-15.8414	-1.31079	-18.5612	-26.6635	-77.9824	-68.7729	-8.66489	-2.97385	-8.71025	-90.8343	-66.4986	-62.0343	-5.70392
300	-42.3037	-41.6084	-2.37298	-34.8957	-37.7076	-59.9741	-28.7555	-2.73448	-17.043	-31.9561	-82.5948	-20.1224	-12.1264	-33.5664	-38.7378	-27.8502	-35.2928	-5.68329	0.041326	-0.76334	-12.0416	-10.2946	-9.61948	-74.3081	-58.0874	-63.7982	-30.4118	-56.3143	-62.0753	-52.1899	-21.6055	-16.8481	-17.1416	-8.61079	-21.7503	-55.406	-15.7901	-1.02316	-14.9802	-26.142	-74.7445	-66.1398	-8.78398	-2.37298	-7.41811	-90.8249	-66.0713	-59.7119	-5.67103
[truncated: 3 more columns]
