# Supplementary material for: Mutation in the mitochondrial chaperone TRAP1 leads to autism with more severe symptoms in males
Source: EMBO Mol Med. 2024 Sep 27;16(11):2976–3004. doi: 10.1038/s44321-024-00147-6 (PMC11554806; doi:10.1038/s44321-024-00147-6)
Supplement: Supplementary file 6 — Source data Fig. 4 [file 44321_2024_147_MOESM6_ESM.zip › Figure 4/4M/paired pulse ratio males.xlsx]

## Sheet: Figure 4 M 
	MALES
	WT																									WT/Q641*															Q641*
25	1.01	1.01	0.97	1.04	0.71	0.98	1.07	1	1.32	0.64	1.11	0.77	0.85	1.82	0.67	0.8	0.74	1	1.11	0.9	1.05	1.02	1.35	0.75	0.84	0.98	0.98	0.8	0.72	0.9	1.04	0.83	0.61	0.88	0.95	0.59	0.92	0.74	1.23	0.81	0.66	0.8	0.75	0.78	0.86	0.77	0.6	0.81	0.55
50	1.12	1.1	1.1	1.16	0.94	1.12	1.13	1.13	1.25	0.86	1.01	0.9	1.11	1.64	0.83	0.98	0.95	1.19	1.18	1.22	1.28	1.22	1.4	0.72	1.01	1.06	1.04	0.98	0.97	1.02	1.18	1.02	0.75	0.94	1.05	0.8	1.08	0.68	1.3	1.07	0.86	0.9	0.98	0.93	0.83	0.83	0.77	0.87	0.94
100	1.06	1.14	1.08	1.18	0.91	1.1	1.12	1.14	1.23	0.99	1	0.94	1.11	1.58	0.91	1.01	0.93	1.14	1.16	1.03	1.18	1.3	1.39	0.77	1.04	1.06	1.05	1.07	1.01	1.08	1.11	1.05	0.97	1.07	1.24	1.06	1.17	0.74	1.27	1.11	0.91	0.94	0.92	1.03	0.95	0.93	0.85	1.06	1.03
200	1.01	1.08	1.17	1.14	0.97	0.99	1.14	1.16	1.13	0.94	0.98	1.01	0.73	1.5	0.96	1.03	0.91	1.15	1.03	1.15	1.2	1.05	1.35	0.81	1.03	1.09	1	1.04	1.08	1.1	1.09	1.03	1	1.09	1.15	1.02	1.14	0.86	1.17	1.08	0.95	0.95	1.09	1.03	1.01	0.99	0.89	1.12	0.95
[truncated: 2 more columns]
