# Supplementary material for: Mutation in the mitochondrial chaperone TRAP1 leads to autism with more severe symptoms in males
Source: EMBO Mol Med. 2024 Sep 27;16(11):2976–3004. doi: 10.1038/s44321-024-00147-6 (PMC11554806; doi:10.1038/s44321-024-00147-6)
Supplement: Supplementary file 6 — Source data Fig. 4 [file 44321_2024_147_MOESM6_ESM.zip › Figure 4/4N/fEPSP slope females.xlsx]

## Sheet: Figure 4 N
	FEMALES
	WT												WT/Q641*													Q641*
0	-0.04965	0.077711	-0.08992	0.070953	-0.05787	-0.07368	0.06425	-0.04118	0.04229	0.03799	0.117929	-0.05223	-0.04305	0.097493	0.058147	-0.07161	0.078092	0.01315	-0.02724	0.042651	0.053569	0.042873	-0.04319	0.0402	0.02218	-0.08425	0.066539	0.013684	0.074169	0.052479	-0.10163	-0.09935	-0.03924	0.044687	0.143869	-0.06757	0.100272	0.023314	0.04229	-0.05752	0.035373	0.057197
20	-0.14027	-0.27003	-0.15553	-0.37488	-0.72948	-0.27139	-0.50071	-0.5567	-0.16483	-0.48014	-0.43101	-0.21954	-0.18915	-0.35025	-0.50207	-0.08131	-0.18872	-0.24799	-0.14649	-0.1791	-0.38954	-0.40687	-0.41728	-0.45149	-0.36561	-0.11875	-0.17531	-0.06278	-0.30959	-0.11869	-0.14757	-0.32136	-0.43161	-0.40981	-0.77057	-0.18965	-0.35313	-1.06514	-0.16483	-0.21154	-0.16208	-0.26081
40	-0.18033	-0.73041	-0.24627	-0.7631	-1.47329	-0.18327	-1.04027	-1.08026	-0.7541	-1.01384	-0.97013	-0.34515	-0.46741	-0.82245	-1.11253	-0.42796	-0.37302	-0.56864	-0.41869	-0.59321	-0.4855	-0.79355	-0.80289	-0.80159	-0.71749	-0.23417	-0.26975	-0.07312	-0.63825	-0.29177	-0.17281	-0.63678	-1.30026	-0.71934	-1.28392	-0.25722	-0.71171	-1.76951	-0.7541	-0.73486	-0.32621	-0.6515
60	-0.21242	-0.72256	-0.47558	-1.07471	-1.64021	-0.31504	-1.0697	-1.24904	-0.82465	-1.11567	-1.11024	-0.46247	-0.55308	-1.01569	-1.28501	-0.53406	-0.59864	-0.62079	-0.58414	-0.82177	-0.59929	-0.94952	-0.88174	-0.96028	-0.81917	-0.26185	-0.25411	-0.06061	-0.64158	-0.3521	-0.18022	-0.76027	-1.53243	-0.897	-1.51388	-0.34114	-0.79237	-1.91931	-0.82465	-0.95245	-0.35597	-0.69451
80	-0.25319	-0.77346	-0.61013	-1.10413	-1.74991	-0.36616	-1.09694	-1.36618	-0.86109	-1.24152	-1.2825	-0.541	-0.49913	-1.13258	-1.41046	-0.56452	-0.60861	-0.61768	-0.63541	-0.8288	-0.68948	-1.04076	-0.98706	-0.97403	-0.89557	-0.31291	-0.30152	-0.06218	-0.61466	-0.38479	-0.17084	-0.88588	-1.66866	-0.83487	-1.61634	-0.303	-0.78256	-1.97616	-0.86109	-1.07348	-0.42151	-0.75219
100	-0.25635	-0.93902	-0.61161	-1.15542	-1.79198	-0.45591	-1.1758	-1.42353	-0.89235	-1.36812	-1.40408	-0.67519	-0.56261	-1.16021	-1.42091	-0.5928	-0.777	-0.69871	-0.6993	-0.96841	-0.75008	-1.09645	-1.0543	-1.13566	-0.90828	-0.34594	-0.40016	-0.06561	-0.6818	-0.36169	-0.18501	-0.87209	-1.75694	-0.99182	-1.72424	-0.39891	-0.89482	-2.05449	-0.89235	-1.1925	-0.46282	-0.80487
120	-0.3334	-0.95559	-0.72725	-1.1855	-1.98005	-0.42332	-1.21542	-1.48504	-0.93448	-1.52116	-1.57601	-0.76913	-0.60152	-1.09378	-1.47035	-0.62441	-0.8612	-0.75163	-0.73532	-0.91166	-0.76158	-1.10399	-1.12605	-1.31853	-0.93359	-0.32202	-0.33068	-0.06098	-0.74022	-0.36649	-0.19613	-0.84348	-1.93568	-0.95912	-1.83977	-0.30845	-0.86103	-2.20399	-0.93448	-1.24503	-0.4964	-0.82785
140	-0.34376	-0.86441	-0.68032	-1.23912	-1.92898	-0.46076	-1.21482	-1.66094	-0.91965	-1.65994	-1.73139	-0.77782	-0.60763	-1.25188	-1.47029	-0.61373	-0.86741	-0.79399	-0.82753	-0.97177	-0.73825	-1.14379	-1.23421	-1.47152	-0.99151	-0.3958	-0.28044	-0.0765	-0.74653	-0.47106	-0.19973	-0.92125	-1.80271	-1.00163	-1.87574	-0.34659	-0.87412	-2.27773	-0.91965	-1.22429	-0.55964	-0.74814
160	-0.36915	-0.94605	-0.72779	-1.43803	-1.9194	-0.2455	-1.16697	-1.58583	-0.99629	-1.66176	-1.82141	-0.83154	-0.67705	-1.14474	-1.61302	-0.69302	-0.93095	-0.83963	-0.77663	-0.98422	-0.77607	-1.16989	-1.25875	-1.51466	-0.96163	-0.41689	-0.37362	-0.04771	-0.89968	-0.40218	-0.17362	-0.89444	-1.94986	-1.01143	-1.88446	-0.37057	-1.0049	-2.3467	-0.99629	-1.35905	-0.57495	-0.75239
180	-0.41531	-0.9304	-0.7339	-1.42981	-1.82086	-0.54207	-1.23498	-1.52202	-0.95086	-1.67851	-1.89819	-0.90152	-0.64496	-1.29133	-1.51307	-0.69166	-0.94463	-0.89561	-0.79089	-0.99222	-0.72398	-1.19362	-1.25274	-1.57346	-0.98621	-0.42774	-0.38076	-0.05041	-0.95269	-0.42289	-0.18065	-0.9129	-1.97383	-0.91989	-2.07083	-0.4218	-0.92752	-2.4038	-0.95086	-1.35927	-0.57938	-0.74266
200	-0.38687	-0.93253	-0.828	-1.56523	-1.88811	-0.57079	-1.12201	-1.63301	-1.07382	-1.76126	-1.95123	-0.91852	-0.59934	-1.26893	-1.5947	-0.76005	-1.03482	-0.92685	-0.74937	-1.01144	-0.70839	-1.18373	-1.30994	-1.48794	-0.99543	-0.48921	-0.40447	-0.06245	-1.17226	-0.44714	-0.18976	-0.89449	-2.14604	-1.06376	-2.0523	-0.41744	-0.86756	-2.4638	-1.07382	-1.4239	-0.60169	-0.72365
220	-0.50757	-0.95133	-0.81537	-1.50953	-1.77918	-0.53499	-1.12735	-1.57724	-1.09113	-1.80449	-2.23482	-0.96532	-0.75553	-1.16267	-1.63465	-0.8067	-0.99613	-0.98849	-0.79484	-1.04645	-0.65869	-1.19487	-1.29856	-1.52544	-1.00117	-0.43504	-0.49084	-0.06052	-1.12087	-0.46719	-0.1976	-0.94092	-2.03813	-0.98964	-2.05231	-0.34332	-0.94932	-2.55498	-1.09113	-1.37888	-0.65122	-0.70427
240	-0.41253	-1.00653	-0.76512	-1.56844	-1.70839	-0.60556	-1.14228	-1.58212	-1.14193	-1.8015	-2.43847	-1.04205	-0.63013	-1.3116	-1.63083	-0.77619	-1.04397	-0.99288	-0.75931	-1.08326	-0.66806	-1.22997	-1.35636	-1.5212	-1.01298	-0.4855	-0.46861	-0.05936	-1.18255	-0.42752	-0.17569	-0.89848	-2.1286	-0.98637	-2.05122	-0.32698	-0.91334	-2.45043	-1.14193	-1.42117	-0.63396	-0.73485
260	-0.4188	-0.95591	-0.94583	-1.69781	-1.65253	-0.62392	-1.18708	-1.60296	-1.18549	-1.76732	-2.42886	-1.00313	-0.57297	-1.21683	-1.66588	-0.82452	-1.00572	-0.98102	-0.77256	-0.97249	-0.75635	-1.18208	-1.38507	-1.59855	-1.03064	-0.49052	-0.51923	-0.06172	-1.21695	-0.45259	-0.14599	-0.93052	-2.08828	-0.89591	-2.12315	-0.40109	-0.94713	-2.2602	-1.18549	-1.43806	-0.67032	-0.67912
280	-0.4533	-0.97237	-0.88849	-1.71639	-1.63286	-0.64626	-1.12545	-1.48964	-1.18816	-1.79366	-2.48119	-1.06153	-0.58103	-1.21378	-1.64108	-0.86768	-1.03787	-0.99669	-0.82705	-1.08811	-0.73504	-1.18219	-1.36159	-1.64169	-1.01717	-0.56136	-0.46616	-0.05848	-1.25226	-0.46899	-0.1691	-0.98555	-2.23432	-0.81308	-2.08174	-0.38365	-0.98527	-2.04669	-1.18816	-1.46299	-0.68769	-0.6845
300	-0.44746	-1.01439	-0.8994	-1.69116	-1.59907	-0.76872	-0.99084	-1.43776	-1.19957	-1.71303	-2.55917	-1.06598	-0.66196	-1.20097	-1.58474	-0.84223	-1.074	-1.0149	-0.81517	-1.14274	-0.76757	-1.19554	-1.46448	-1.61106	-1.0068	-0.52011	-0.40496	-0.06378	-1.28468	-0.53488	-0.20834	-0.98224	-2.18201	-0.93188	-2.11226	-0.4327	-0.95368	-1.80265	-1.19957	-1.48178	-0.68334	-0.69252
