# Supplementary material for: Mutation in the mitochondrial chaperone TRAP1 leads to autism with more severe symptoms in males
Source: EMBO Mol Med. 2024 Sep 27;16(11):2976–3004. doi: 10.1038/s44321-024-00147-6 (PMC11554806; doi:10.1038/s44321-024-00147-6)
Supplement: Supplementary file 6 — Source data Fig. 4 [file 44321_2024_147_MOESM6_ESM.zip › Figure 4/4O/fEPSP area females.xlsx]

## Sheet: Figure 4 O
	FEMALES
	WT												WT/Q641*													Q641*
0	1.18124	0.151812	1.92719	-0.37477	0.303356	-0.31599	0.301824	-0.25348	-0.35493	0.166448	-0.04238	-0.06417	-0.79271	-0.3332	-0.3444	2.65042	0.34974	1.07108	-1.30312	0.75639	0.210511	1.41894	-0.91258	-0.34508	-0.33813	0.112804	-0.38422	0.023226	-0.39714	0.585247	0.407527	0.197461	0.890467	2.31198	-0.23518	0.17372	0.882081	0.492109	-0.35493	0.872948	0.425076	0.178435
20	-2.53227	-7.17705	-3.39736	-9.34999	-36.3597	-27.8912	-39.6761	-13.7741	-5.93237	-13.43	-8.52343	-0.58016	-6.61931	-13.0253	-9.08843	-3.17877	-2.16394	-8.33841	-11.0708	-6.18778	-3.77919	-11.3139	-13.3175	-10.1389	-20.6597	-5.10942	-6.06285	-3.78214	-8.39276	-5.95871	-3.15007	-11.0128	-14.6169	-19.1091	-30.7668	-6.44088	-17.3905	-30.9062	-5.93237	-12.5641	-5.94628	-18.0975
40	-5.20968	-24.2124	-14.0078	-16.4755	-97.2744	47.4145	-61.3058	-45.6639	-19.1335	-34.2362	-30.4853	-0.8622	-18.541	-32.6985	-35.1868	-20.6176	-12.4468	-28.2628	-20.0805	-16.0797	-12.3374	-28.8056	-40.8351	-31.0446	-43.5027	-9.57518	-15.123	-5.98526	-19.5253	-14.1572	-9.53981	-26.7007	-52.0197	-31.1248	-63.2606	-16.5208	-40.838	-69.525	-19.1335	-35.089	-16.0519	-34.0411
60	-9.47452	-34.327	-24.4567	-21.6813	-104.972	-49.6397	-65.042	-57.9068	-26.7471	-47.7032	-46.4808	-1.06069	-25.253	-41.9278	-47.582	-23.7672	-15.8058	-38.0559	-22.2613	-20.6085	-17.241	-38.9585	-57.6642	-45.4278	-53.0073	-10.2574	-18.4067	-6.29703	-27.4547	-17.8705	-11.1756	-37.1631	-67.0162	-34.4057	-72.7731	-19.3207	-51.1145	-77.6018	-26.7471	-48.9262	-23.6201	-41.9757
80	-10.2939	-42.1622	-36.4722	-26.5806	-121.918	-49.739	-69.1973	-68.6157	-32.3991	-58.2794	-58.6332	-1.1187	-30.5318	-46.1555	-57.2492	-33.4429	-20.7247	-41.319	-30.0779	-23.6013	-20.609	-45.5241	-64.2038	-53.6569	-61.9754	-12.1081	-20.854	-6.32347	-34.0816	-18.6053	-14.3077	-43.4808	-71.9801	-37.6275	-76.9696	-19.8078	-52.2663	-77.9157	-32.3991	-60.8678	-25.1296	-44.162
100	-12.3795	-42.289	-47.3939	-29.2028	-124.965	-48.136	-67.7732	-75.8129	-40.6459	-67.7309	-65.9772	-1.23215	-33.0209	-52.7772	-71.7892	-37.7251	-22.3189	-44.4085	-33.9131	-22.3669	-18.8417	-47.7138	-65.9331	-57.8465	-65.2583	-12.7101	-21.2132	-5.47902	-40.679	-23.1215	-15.716	-51.6822	-81.0114	-39.8029	-83.7253	-19.952	-55.3774	-71.5657	-40.6459	-69.6215	-27.758	-46.4726
120	-18.18	-53.0735	-53.8033	-32.9989	-130.71	-53.806	-68.8108	-86.0791	-48.1271	-76.9768	-73.2862	-1.24843	-38.5199	-56.0128	-79.6667	-42.2506	-23.8902	-46.1184	-36.793	-24.4714	-20.7174	-48.8439	-66.7852	-64.1031	-69.5762	-13.6427	-26.218	-6.24209	-44.881	-24.4302	-16.7443	-55.6326	-82.6782	-40.6786	-82.71	-21.1804	-60.2313	-71.8889	-48.1271	-76.7989	-34.0713	-43.8626
140	-20.2628	-50.3133	-63.7356	-32.8192	-133.113	-53.4157	-69.1707	-88.0493	-55.4059	-81.2943	-83.189	-1.30146	-40.6294	-61.3295	-83.9476	-40.9375	-24.5883	-44.9649	-36.3365	-30.8046	-19.1682	-51.1451	-62.4122	-63.4753	-70.3786	-13.8757	-28.1231	-6.17162	-49.2779	-26.3065	-17.0877	-57.9702	-87.7642	-41.5786	-83.497	-22.2032	-60.5245	-77.3198	-55.4059	-75.6909	-37.64	-41.6712
160	-22.8922	-56.3225	-69.8884	-36.2745	-130.707	-53.4157	-66.1018	-93.5289	-61.7137	-79.2375	-84.2733	-1.31567	-46.4989	-62.3719	-86.4719	-50.0722	-25.854	-45.8383	-35.6617	-28.5688	-18.9991	-49.1146	-58.5614	-65.2911	-72.6295	-14.9619	-29.9322	-5.49652	-52.0394	-24.9299	-16.796	-61.7132	-93.098	-41.397	-86.6714	-22.4295	-62.9084	-86.5909	-61.7137	-77.223	-38.9792	-41.2234
180	-21.1833	-60.5936	-78.3379	-37.5026	-130.375	-51.8877	-66.0503	-94.7149	-66.196	-76.3718	-93.5803	-1.35063	-44.7837	-64.6079	-87.7698	-49.9116	-25.011	-46.7292	-34.7494	-29.2841	-19.1987	-47.6285	-58.1963	-65.5731	-71.3846	-15.5451	-30.2681	-5.57461	-54.3293	-26.3316	-16.4296	-64.2009	-93.0774	-44.3029	-81.8849	-24.6419	-61.3622	-90.6686	-66.196	-77.2844	-42.3788	-40.0542
200	-21.8036	-61.5401	-82.4894	-38.4564	-131.372	-53.4947	-67.716	-94.9002	-71.7241	-76.1599	-86.2262	-1.2729	-46.1467	-65.3084	-86.2977	-50.4317	-24.7037	-46.3196	-34.4767	-29.3662	-19.2702	-46.3618	-58.6444	-61.474	-70.1461	-15.099	-32.3392	-5.75085	-56.863	-25.7988	-15.6817	-66.1328	-93.0749	-41.2406	-78.2118	-24.0073	-62.1364	-96.3317	-71.7241	-72.3985	-45.5527	-40.3577
220	-22.6735	-63.8921	-88.3979	-37.3905	-128.507	-53.0554	-65.0396	-91.575	-69.8838	-76.8682	-85.5077	-1.29509	-48.1462	-65.4383	-85.0475	-45.6491	-24.1521	-41.7111	-29.3405	-29.719	-17.1681	-46.5539	-56.5771	-63.308	-69.5233	-15.9126	-31.9674	-5.74578	-57.4258	-25.8429	-15.5453	-68.2409	-92.8575	-41.242	-78.2319	-24.1739	-60.0529	-94.9493	-69.8838	-73.2315	-46.5909	-37.5161
240	-21.8305	-63.1897	-89.1107	-36.653	-123.563	-53.2337	-65.8733	-88.2994	-69.8802	-74.614	-88.9314	-1.30851	-51.0372	-65.1149	-85.0464	-48.8396	-25.7617	-44.9885	-33.2661	-29.4133	-15.1386	-46.4707	-57.2851	-63.6856	-68.3601	-15.0711	-32.763	-5.25583	-58.9048	-26.9797	-15.1093	-70.529	-91.3171	-41.6649	-79.2946	-24.6483	-59.0216	-85.1195	-69.8802	-70.2042	-46.6919	-36.3878
260	-21.022	-62.6441	-89	-37.5711	-118.212	-51.9918	-66.3113	-82.4063	-68.46	-78.1481	-83.7261	-1.28485	-50.4843	-60.6553	-84.0113	-48.7986	-23.7199	-42.7497	-33.4491	-28.6543	-16.9648	-45.884	-57.6656	-63.5083	-64.8498	-15.8037	-34.1932	-5.16183	-58.0972	-25.8853	-15.6796	-70.9555	-88.9526	-38.8394	-76.962	-25.0914	-58.1371	-72.1549	-68.46	-67.019	-48.248	-35.2139
280	-21.1199	-62.1055	-89.776	-34.9984	-109.711	-52.7714	-66.5475	-75.6573	-66.632	-73.7872	-79.8631	-1.31143	-51.116	-56.6321	-82.8583	-48.3622	-23.6269	-43.4183	-35.415	-27.9731	-14.0773	-44.821	-56.2956	-65.3405	-63.7572	-16.1899	-33.3901	-5.37536	-57.487	-26.8097	-14.3553	-72.1914	-90.452	-38.5898	-74.3777	-24.2492	-57.1616	-59.9615	-66.632	-67.047	-48.1177	-34.5488
300	-20.9406	-62.4627	-92.0744	-35.4141	-106.421	-51.7074	-63.5946	-69.4538	-64.5464	-67.3596	-78.2269	-1.2992	-51.5094	-57.9951	-80.6486	-49.5417	-24.1439	-42.0422	-34.9264	-31.3928	-13.7816	-42.3925	-73.7346	-67.3959	-61.5609	-15.5933	-32.8161	-5.25454	-55.0837	-25.7679	-15.0424	-71.2389	-89.8194	-35.0533	-70.3442	-26.4596	-60.7353	-55.016	-64.5464	-63.3033	-48.1549	-35.3285
