# Supplementary material for: Mutation in the mitochondrial chaperone TRAP1 leads to autism with more severe symptoms in males
Source: EMBO Mol Med. 2024 Sep 27;16(11):2976–3004. doi: 10.1038/s44321-024-00147-6 (PMC11554806; doi:10.1038/s44321-024-00147-6)
Supplement: Supplementary file 7 — Source data Fig. 5 [file 44321_2024_147_MOESM7_ESM.zip]

Archive with 21 entries (13 files):
- Figure 5/5D/
- Figure 5/5D/Figure 5 D.tif
- Figure 5/5D/README.txt
- Figure 5/5E/
- Figure 5/5E/Figure 5 E.tif
- Figure 5/5E/README.txt
- Figure 5/5F/
- Figure 5/5F/Figure 5 F.tif
- Figure 5/5F/README.txt
- Figure 5/5G/
- Figure 5/5G/mitochondria density.xlsx
- Figure 5/5H/
- Figure 5/5H/mitochondria area.xlsx
- Figure 5/5H/README.txt
- Figure 5/5I/
- Figure 5/5I/mitochondria volume.xlsx
- Figure 5/5I/README.txt
- Figure 5/5K/
- Figure 5/5K/high-resolution respirometry males.xlsx
- Figure 5/5L/
- Figure 5/5L/high-resolution respirometry females.xlsx
