# Supplementary material for: Mutation in the mitochondrial chaperone TRAP1 leads to autism with more severe symptoms in males
Source: EMBO Mol Med. 2024 Sep 27;16(11):2976–3004. doi: 10.1038/s44321-024-00147-6 (PMC11554806; doi:10.1038/s44321-024-00147-6)
Supplement: Supplementary file 7 — Source data Fig. 5 [file 44321_2024_147_MOESM7_ESM.zip › Figure 5/5D/README.txt]

The example stacks from SFB-EM were chosen, and the brightness and contrast were adjusted. Next, the median filter was applied to the pictures, and a fragment of tissue rich in synapses was selected and cropped for the Figure.
