# Supplementary material for: Mutation in the mitochondrial chaperone TRAP1 leads to autism with more severe symptoms in males
Source: EMBO Mol Med. 2024 Sep 27;16(11):2976–3004. doi: 10.1038/s44321-024-00147-6 (PMC11554806; doi:10.1038/s44321-024-00147-6)
Supplement: Supplementary file 7 — Source data Fig. 5 [file 44321_2024_147_MOESM7_ESM.zip › Figure 5/5G/mitochondria density.xlsx]

## Sheet: Figure 5G
WT	WT/Q641*	Q641*
65.9091	55.9091	45.4545
67.7273	54.7727	53.8636
72.5	58.8636	49.0909
67.5	65.9091
67.2727	55.9091
