# Supplementary material for: Mutation in the mitochondrial chaperone TRAP1 leads to autism with more severe symptoms in males
Source: EMBO Mol Med. 2024 Sep 27;16(11):2976–3004. doi: 10.1038/s44321-024-00147-6 (PMC11554806; doi:10.1038/s44321-024-00147-6)
Supplement: Supplementary file 7 — Source data Fig. 5 [file 44321_2024_147_MOESM7_ESM.zip › Figure 5/5H/mitochondria area.xlsx]

## Sheet: Figure 5H
WT						WT/Q641*						Q641*
0.242318	0.365878	0.21303	0.42637	0.278558		0.231136	0.688483	0.357191	0.493342	0.734135		0.401277	0.482778	0.395618
0.391349	0.464846	0.594288	0.343877	0.424881		0.222587	0.347925	0.272749	0.191078	0.332831		0.557464	0.569975	0.24557
0.377421	0.364948	0.313765	0.514743	0.206303		0.402547	0.404546	0.408771	0.452295	0.292257		0.327503	0.374665	0.582605
0.285948	0.175007	0.279619	0.599349	0.374862		0.209784	0.408047	0.263178	0.169549	0.536127		0.357906	0.467969	0.303178
0.380457	0.31918	0.535509	0.385336	0.244848		0.394841	0.249262	0.378571	0.319868	0.39838		0.224317	0.238915	0.250832
0.747543	0.132132	1.16581	0.246496	0.264813		0.473517	0.550087	0.412828	0.477054	0.647355		0.457904	0.314209	0.43623
0.136545	0.397917	0.872496	0.323513	2.04127		0.504659	0.570344	0.286065	0.322651	0.291107		0.436701	0.331901	0.528003
0.280666	0.242675	0.711678	0.173945	0.873654		0.345957	0.40012	0.594544	0.604186	0.447254		0.270513	0.340896	0.279157
0.221736	0.435166	0.29476	0.607776	0.340345		0.259464	0.637152	0.290299	0.341561	0.310336		0.335715	0.186407	0.20924
0.398827	0.407076	0.26514	0.305985	0.159449		0.319734	0.200728	0.374376	0.114253	0.221863		0.351234	0.295521	0.46652
0.522239	0.2319	0.353671	0.258989	0.160135		0.260741	0.293236	0.225282	0.191472	0.43508		0.295114	0.203504	0.501281
0.355413	0.266284	0.852701	0.653721	0.266197		0.557356	0.3162	0.353886	0.262824	0.324634		0.396774	0.209157	0.348005
0.248524	0.385039	0.841876	0.37688	0.529322		0.265356	0.529424	0.274687	0.205129	0.369982		0.246614	0.450917	0.257804
0.667451	0.813551	0.32751	0.684142	0.85112		0.372413	0.329862	0.23474	0.228751	0.215092		0.365147	0.258661	0.374166
0.502845	0.383187	0.165406	0.286065	0.397267		0.289494	0.256892	0.735608	0.317586	0.633291		0.493618	0.233877	0.183138
0.249727	0.176269	0.800991	0.596146	0.284532		0.170178	0.333419	0.405866	0.171572	0.644915		0.270123	0.385732	0.305044
0.270405	0.301781	0.591998	0.493303	0.202954		0.470858	0.297382	0.30898	0.299036	0.374068		0.381436	0.324229	0.233739
0.156011	0.465466	0.658974	0.480959	0.413147		0.464204	0.851967	0.469195	0.413537	0.280447		0.346552	0.266276	0.104871
0.545006	0.442151	0.570503	0.367458	0.492749		0.234562	0.396869	0.34854	0.328852	0.623087		0.252086	0.184263	0.370108
0.234177	0.20551	0.432444	0.293619	0.32508		0.481289	0.291047	0.49188	0.283566	0.137589		0.540438	0.280963	0.405639
0.440958	0.339913	0.505272	0.753006	0.210576		0.358826	0.289857	0.366704	0.291632	0.3868		0.334486	0.31429	0.229426
0.19731	0.567171	0.806111	0.38876	0.495615		0.831299	0.30337	0.460091	0.347077	0.219998		0.289038	0.273082	0.799058
0.289177	0.642567	0.635397	0.618684	0.521607		0.308246	0.325652	0.320584	0.30456	0.261396		0.578686	0.425107	0.53789
0.298985	0.135595	0.225523	0.269267	0.390764		0.422269	0.395672	0.615096	0.504702	0.144374		0.323268	0.283824	0.317185
0.673142	0.196875	0.435493	0.25588	0.432105		0.654973	0.38506	0.249621	0.251631	0.301141		0.366024	0.404061	0.258918
0.326046	0.25787	0.303498	0.608063	0.558665		0.667763	0.327485	0.311761	0.243327	0.48479		0.307675	0.390606	0.256104
0.444426	0.294868	0.329657	0.364628	0.465367		0.298427	0.427663	0.304148	0.337498	0.373346		0.452701	0.476355	0.554535
0.381709	0.316285	0.538581	0.719682	0.590017		0.237538	0.334146	0.306323	0.208249	0.409655		0.45256	0.614492	0.237014
0.262049	0.704275	0.317163	0.236572	0.85985		0.21551	0.602194	0.309026	0.461457	0.214173		0.290785	0.341664	0.227275
0.411625	0.241083	0.437293	0.378343	0.402504		0.416776	0.411966	0.276431	0.349459	0.111876		0.35711	0.37555	0.526402
0.414624	0.317452	0.443266	0.382487	0.544405		0.523931	0.510438	0.661782	0.520648	0.216264		0.433233	0.435936	0.456444
0.304519	0.855217	0.56807	0.457227	0.626522		0.429044	0.450164	0.282872	1.068	0.380947		0.233573	0.429283	0.486782
0.313543	0.315869	0.567344	0.310898	0.280181		0.269985	0.401256	0.355161	0.254817	0.287687		0.488127	0.297241	0.411209
0.238885	0.387001	0.677781	0.508672	0.532408		0.280913	0.216268	0.659073	0.359351	0.29297		0.131915	0.756486	0.7002
0.238399	0.389236	0.279193	0.267302	0.307823		0.399958	0.33885	0.568379	0.429953	0.428387		0.387679	0.099722	0.218138
0.287086	0.319018	0.389561	0.604997	0.601534		0.382703	0.262271	0.397422	0.525376	0.446017		0.387287	0.524785	0.420301
0.462898	0.395318	0.323562	0.412278	0.42603		0.815318	0.249503	0.301173	1.04375	0.336393		0.514976	0.342503	0.357753
0.23233	0.358431	0.678237	0.471178	0.285914		0.302294	0.134083	0.244932	0.195334	0.349914		0.549486	0.292143	0.560606
0.669141	0.286901	0.557186	0.210981	0.292061		0.260336	0.323321	0.364096	0.514285	0.30522		0.20974	0.355946	0.475527
0.420079	0.307726	0.54853	0.405963	0.412675		0.152453	0.294026	0.599739	0.613542	0.312628		0.367951	0.237298	0.516866
0.177995	0.302422	0.313518	0.329943	0.436788		0.822657	0.724129	0.336558	0.607384	0.346931		0.284572	0.285146	0.679203
0.513541	0.200423	0.653222	0.495878	0.494237		0.26527	0.306529	0.259075	0.454398	0.331865		0.688998	0.349266	0.274168
0.265468	0.204021	0.38894	0.302086	0.279477		0.399262	0.90448	0.265829	0.240814	0.347522		0.629553	0.437273	0.414992
0.314641	0.908029	0.452877	0.711554	0.464807		0.493857	0.439358	0.364954	0.310121	0.320634		0.34699	0.354849	0.219939
0.350404	0.101616	0.310907	0.647701	0.946503		0.545763	0.406358	0.109603	0.607301	0.366493		0.688511	0.249266	0.324035
0.363272	0.149152	0.456576	0.239694	0.331343		0.256974	0.205903	0.29818	0.12395	0.679893		0.417698	0.357795	0.425824
0.212542	0.396987	0.288929	0.194637	0.389324		0.48969	0.288163	0.480216	0.262988	0.28923		0.576607	0.769019	0.533287
0.289761	0.328254	0.421563	0.34843	0.323366		0.256256	0.329552	0.787266	0.792224	0.293784		0.327655	0.279809	0.443106
0.240683	0.274909	0.341633	0.666365	0.211435		0.233824	0.283817	0.275285	0.603687	0.290659		0.233425	0.107785	0.256343
0.602091	0.416798	0.311375	0.252512	0.342998		0.716446	0.283375	0.503735	0.1693	0.860979		0.440605	0.571477	0.357776
0.250978	0.504057	0.342672	0.554741	0.464543		0.543974	0.537939	0.436648	0.355086	0.357742		0.328993	0.318199	0.482378
0.239313	0.482861	0.653854	0.379395	0.343533		0.499855	0.400677	0.360087	0.305404	0.632344		0.153569	0.294802	0.268876
0.09141	0.396929	0.420774	0.723396	0.363419		0.25994	0.435233	0.616238	0.255771	0.179732		0.185216	0.41519	0.269795
0.184585	0.266362	0.114362	0.30981	0.186322		0.278413	0.446112	0.62162	0.510315	0.259944		0.223136	0.508047	0.371547
0.157277	0.178324	0.110552	0.225792	0.527416		0.08832	0.274053	0.256458	0.394854	0.456703		0.474645	0.26954	0.347285
0.475844	0.25463	0.30073	0.865192	0.361105		0.454484	0.361146	0.12223	0.401501	0.280047		0.120062	0.293286	0.272639
0.232313	0.442765	0.266668	0.305922	0.452214		0.5582	0.443534	0.2452	0.374188	0.232026		0.519553	0.404974	0.540566
0.678288	0.304903	0.206939	0.875155	0.489895		0.280762	0.431623	0.149616	0.595078	0.293407		0.246582	0.363742	0.610541
0.351615	0.37853	0.392472	0.354102	0.330635		0.329098	0.402285	0.584055	0.489159	0.403021		0.34429	0.361489	0.423264
0.482642	0.304368	0.1983	0.505631	1.00237		0.479281	0.206707	0.443335	0.898605	0.266417		0.219226	0.491841	0.201621
0.556651	0.319506	0.314108	0.653538	0.36236		0.639332	0.336047	0.341135	0.45519	0.632073		0.204647	0.332212	0.462655
0.831588	0.476083	0.441579	0.193051	0.392658		1.03848	0.952028	0.180148	0.360174	0.753001		0.534606	0.500409
0.314207	0.238081	1.00148	0.727603	0.39624		0.616549	0.337736	0.39358	0.509671	0.465543		0.672442	0.263281	0.194246
0.289958	0.351779	0.278713	0.521009	0.422003		0.320642	0.421884	0.307825	0.324945	0.092741		0.060608	0.301508	0.713893
0.18738	0.599323	0.302673	0.377371	0.33195		0.204798	0.109829	0.400705	0.447733	0.665158		0.25863	0.508035	0.297369
0.248865	0.315646	0.333722	0.245102	0.345673		0.201387	0.319939	0.378447	0.338139	0.787322		0.512504	0.436783	0.2839
0.404387	0.27172	0.070318	0.664675	0.088861		0.430655	0.25586	0.76264	0.284846	0.764009		0.286547	0.319554	0.601815
0.107613	0.410125	0.342655	0.368745	0.306444		0.273732	0.390929	0.241081	0.247971	0.380028		0.250904	0.141104	0.264025
0.244576	0.173454	0.479564	0.685182	0.316574		0.546677	0.239962	0.595904	0.381669	0.432124		0.301777	0.441447	0.318037
0.382001	0.229243	0.201682	0.480521	0.504205		0.377145	0.487172	0.465393	0.646401	0.311443		0.35692	0.222541	0.586399
0.222348	0.443981	0.209805	0.498141	0.17827		0.621165	0.384257	0.463414	0.257324	0.619445		0.423725	0.443191	0.569466
0.311186	0.425909	0.59489	0.541599	0.527537		0.580776	0.575067	0.388512	0.263358	0.519573		0.294583	0.159273	0.833721
0.456099	0.139862	0.159271	0.234867	0.325105		0.212183	0.302106	0.128633	0.418914	0.430234		0.255264	0.3581	0.217415
0.265515	0.381075	0.664844	0.605584	0.30525		0.272726	0.998593	0.265765	0.351619	0.180905		0.636158	0.375016	0.25613
0.276668	0.40097	0.598419	0.256222	0.41004		0.360635	0.538838	0.193741	0.268961	0.425532		0.828047	0.279886	0.438399
0.382645	0.702225	0.149848	0.309998	0.788795		0.403245	0.434932	0.394906	0.25728	0.953673		0.389662	0.24697	0.20523
0.473507	0.420681	0.350982	0.279387	0.321895		0.280075	0.098637	0.512327	0.294975	0.182375		0.486414	0.143453	0.343992
0.199132	0.293124	0.146444	0.414741	0.339163		0.238246	0.686296	0.10962	0.236665	0.66711		0.400258	0.368585	0.329048
0.327983	0.490159	0.729459	0.559438	0.587706		0.185731	0.377721	0.371526	0.323944	0.294262		0.339137	0.270081	0.347247
0.452791	0.460523	0.269365	0.403383	1.26692		0.264098	0.361352	0.405035	0.358272	0.320025		0.534091	0.336547	0.336279
0.307649	0.863715	0.390428	0.50656	0.336475		0.322521	0.271242	0.432672	1.30945	0.55308		0.262782	0.278584	0.452927
0.783005	0.243513	0.345125	0.463049	0.45589		0.420333	0.334707	0.470757	0.317557	0.316488		0.334833	0.366926	0.574497
0.438561	0.484108	0.329922	0.458345	0.393904		0.572355	0.331773	0.29826	0.356166	0.98174		0.347733	0.463494	0.537941
0.437025	0.31214	0.457904	0.217682	0.302684		0.466747	0.371244	0.378448	0.40446	0.242781		0.209984	0.364856	0.446215
0.483194	0.372085	0.165189	0.381057	0.114335		1.7684	0.308401	0.403586	0.29951	0.497713		0.869896	0.378964	0.358782
0.227069	0.372325	0.467785	0.465956	0.340727		0.128096	0.407433	0.815902	0.314049	0.502591		0.354949	0.842729	0.26255
0.41708	0.300116	0.240595	0.251718	0.721434		0.398711	0.224707	0.440781	0.28054	0.786164		0.473043	0.288076	0.438932
0.529151	0.253093	0.244941	0.32242	0.21983		0.287029	0.321996	0.607953	0.330392	0.26505		0.37115	0.52364	0.33231
0.563791	0.428643	0.355457	0.410614	0.767366		0.371719	0.288358	0.283883	0.158446	0.628076		0.288852	0.279401	0.386382
0.486701	0.288568	0.392317	0.595763	0.626145		0.549324	0.467531	0.409258	0.383174	0.311109		0.738896	0.433953	0.306034
0.408032	0.338124	0.344323	0.251703	0.305686		0.427046	0.309104	0.255495	0.287686	0.339186		0.032088	0.128149	0.255243
0.399517	0.220546	0.316767	0.402571	0.290216		0.413167	0.280077	0.276224	0.172271	0.619154		0.519492	0.286568	0.363637
0.419269	0.298918	0.753889	0.352353	0.462366		0.604602	0.569893	0.291529	0.396371	0.606382		0.3669	0.369421	0.531745
0.264335	0.038358	0.681838	0.708065	0.272114		0.300768	0.308754	0.186752	0.226661	0.34247		0.46475	0.26249	0.529844
1.17721	0.310255	0.817664	0.865717	0.38315		0.829071	0.269015	0.735847	0.450952	0.263502		0.363406	0.251377	0.421442
0.702887	0.383336	0.846931	0.506318	0.49479		0.189353	0.421148	0.4153	0.282547	0.337558		0.448237	0.380995	0.877634
0.395491	0.399428	0.47274	0.192449	0.265859		0.294235	0.396077	0.452055	0.28433	0.214862		0.739507	0.234735	0.751951
0.40747	0.400993	0.371283	0.536919	0.410446		0.685708	0.39719	0.370658	0.427368	0.223618		0.305782	0.514468
0.840753	0.599921	0.573137	0.546323	0.216759		0.348831	0.619185	0.337541	0.643249	0.423525		0.437086	0.439206	0.498542
0.131183	0.205891	0.556125	0.251736	0.526301		0.369509	0.309046	0.222178	1.06263	0.568848		0.334539	0.319504	0.228782
0.902286	0.23727	0.370659	0.28534	0.461307		0.143365	0.602271	0.245809	0.696618	0.473422		0.369317	0.320407	0.853365
0.273445	0.205281	0.294273	0.450128	0.780745		0.426873	0.325124	0.436372	0.348212	0.088078		0.417414	0.607363	0.22709
0.986322	0.504789	0.448635	0.860137	0.100867		0.328161	0.737575	0.561531	0.499505	0.146095		0.442016	0.246098	0.476419
0.906006	0.484859	0.294814	0.548925	0.318499		0.330158	0.314505	0.388808	0.683469	0.560939		0.275394	0.24065	0.385218
0.385762	0.333712	0.362073	0.335608	0.92195		0.333465	0.827632	0.538399	0.303427	0.310107		0.461728	0.276265	0.156088
0.732121	0.506355	0.514572	0.473271	0.225569		0.542424	0.55546	0.322275	0.349257	0.104516		0.578785	0.460129	0.71816
0.662166	0.321273	0.493263	0.356144	0.224131		0.389809	1.20543	0.313847	0.183006	0.671677		0.574225	0.295501	0.555648
0.256052	0.727931	1.17085	0.711562	0.567211		0.471181	0.427773	0.36711	0.25239	0.30624		0.521482	0.283013	0.543603
0.584291	0.69543	0.353451	0.236605	0.8186		0.393297	0.254633	0.592919	0.432375	0.313463		0.732326	0.697388	0.481004
0.832873	0.470988	0.398658	0.553259	0.388138		0.364288	0.286322	0.226052	0.223845	0.387863		0.536399	0.263866	0.808547
0.519024	1.66851	0.43758	0.417305	0.314034		0.223305	0.54187	0.385799	0.371686	0.288236		0.666185	0.196366	0.174941
0.397416	0.200482	0.353987	0.246768	0.303735		0.432061	0.431439	0.295291	0.29654	0.180558		0.654355	0.118901	0.350592
0.442018	0.684438	0.303358	0.507501	0.404604		0.411736	0.454521	0.412349	0.328071	0.368048		0.764694	0.353388	0.425954
0.387365	0.472967	0.648527	0.884822	0.524167		0.18682	0.231375	0.365513	0.289017	0.866906		0.690069	0.405271	0.340513
0.659362	0.551246	0.54033	0.347686	0.239574		0.27668	0.359129	0.289673	0.897709	0.286018		0.223605	0.316482	0.574683
0.273922	0.614358	0.230429	0.629124	0.731797		0.32142	0.643159	0.395897	0.357734	0.335544		0.73842	0.346753	0.367366
0.637648	0.342241	0.16219	0.451573	0.599986		0.253429	0.450695	0.436647	0.292573	1.51593		0.390564	0.714891	0.258699
0.528542	0.343556	0.343173	0.340765	0.119435		0.261671	0.442019	0.378645	0.641766	0.650964		0.304244	0.23996	0.771612
0.295675	0.591215	0.302047	0.603186	0.488565		0.275397	0.705933	0.301319	0.391704	0.14775		0.372643	0.298072	0.631066
0.474996	0.574219	0.45687	0.360831	0.673741		0.403914	0.368207	0.093344	0.228259	0.621516		0.321503	0.625232	0.911858
0.973915	0.478239	0.329114	0.348118	0.614964		0.251599	0.306257	0.22289	0.303172	0.410587		0.333165	0.624064	0.517699
0.198364	0.213264	0.214368	0.392196	0.492649		0.390808	0.382121	0.44896	0.735296	0.563254		0.279343	0.727955	0.25415
0.473985	0.478655	0.520356	0.384726	0.279528		0.357169	0.369863	0.368993	0.471634	0.366508		0.355788	0.418707
0.353928	0.434832	0.223744	1.07429	0.602722		0.416785	1.18694	0.391616	0.324468	0.127857		0.388077	0.357583	0.65856
0.537183	0.36818	0.483005	0.501199	0.608405		0.266905	0.314529	0.112494	0.468201	0.536791		0.435185	0.900249	0.400635
0.32399	0.312604	0.447996	0.539574	1.35649		0.286151	0.675832	0.31747	0.458401	0.351352		0.276903	0.338859	0.45242
0.216712	0.610911	0.155211	0.414135	0.447815		0.611431	0.402807	0.267988	0.406767	0.217249		0.409856	0.590554	0.295906
0.409615	0.517242	0.292993	0.219343	0.909374		0.270107	0.365737	0.573631	1.41337	0.319607		0.555449	0.36742	0.149572
0.329298	0.399641	0.486297	0.179721	0.765369		0.557781	1.39405	0.241	0.778267	0.989332		0.300678	0.232629	0.267527
0.543772	0.5308	0.517004	0.403494	0.381212		0.240014	0.350229	0.134069	0.346049	0.588067		0.295013	0.473968	0.407289
0.147412	0.319501	0.813887	0.391557	0.707549		0.456877	0.307678	0.136396	0.720486	0.716649		0.394953	0.852502	0.22854
0.37103	1.28418	0.436619	0.314246	1.00223		0.324277	0.646708	0.523194	0.653293	0.306879		0.278875	0.64637	0.289258
0.615582	0.350354	0.453095	1.47609	0.462621		0.453929	0.775836	0.223028	0.49051	0.119355		0.392372	1.00384	0.298113
1.02215	0.518188	0.56654	0.342528	0.311893		0.352858	1.04256	0.832131	0.405085	0.726853		0.605334	1.22388	0.367272
0.253309	0.356531	0.383856	0.510713	0.172489		0.453386	0.564629	0.224662	0.664639	0.392799		0.460811	0.322649	0.423726
0.282961	0.173671	0.275702	0.62653	0.417311		0.279494	0.607716	0.297188	0.382726	0.384521		0.344845	0.404682	0.251186
0.911392	0.230642	0.760698	0.339991	1.00881		0.27741	0.471532	0.100502	0.910738	0.592369		0.233556	0.472918	0.430087
0.369906	0.424711	0.491024	0.471858	0.516844		0.41094	0.455077	0.408335	0.459319	0.657794		0.47048	0.605672	0.39249
0.666992	0.467374	0.395016	0.804633	0.296351		0.463077	0.25399	0.287066	0.500715	0.367538		0.489242	0.386707	0.344745
0.209171	0.497222	0.386633	0.623326	0.995044		0.45416	0.134518	0.453003	0.206017	0.377919		0.663707	0.146031	0.568037
0.536045	0.463975	0.373704	0.40791	0.448795		0.341022	0.582683	0.934639	0.677885	0.458922		0.380706	0.299901	0.201627
0.344519	0.470341	0.595135	0.305653	0.466114		0.286976	0.393951	0.34688	0.449605	0.134073		0.220289	0.484675	0.628288
0.177737	0.335703	0.366526	0.224609	1.06321		0.300947	0.720806	0.220377	0.331282	0.552235		0.429877	0.429685	0.395742
0.434998	0.217551	0.451355	0.310888	0.797899		0.355683	0.373695	0.443635	0.744937	0.685376		0.82288	0.469764	0.274496
0.291577	0.247979	0.243434	0.572513	0.568931		0.128136	0.445502	0.536067	0.305052	0.310746		0.408564	0.527853	0.278858
0.293947	1.17902	0.225913	0.518703	0.843282		0.342217	0.297842	0.651062	0.372938	0.457004		0.290785	0.473405	0.656921
0.110502	0.554	0.290494	0.59062	0.506487		0.232207	0.368316	0.437725	0.354482	0.300025		0.642788	0.238008	0.435965
0.295496	2.94927	0.485512	0.530772	0.27561		0.213166	0.209897	0.206565	0.169215	1.34284		0.256766	0.248718	0.297711
0.228975	0.522383	0.378222	0.598296	0.166606		0.445049	0.45289	0.490053	0.341135	0.684127		0.307105	1.19059	0.217021
0.403957	0.885521	0.413156	0.642654	0.569695		0.44147	1.05557	0.259638	0.639696	0.450699		0.309754	0.470766	0.275287
0.45834	0.530679	0.253512	0.475796	0.434643		0.453787	0.380631	0.506979	0.318218	0.640802		0.203343	0.665911	0.291562
0.535828	0.686963	0.347215	0.3157	0.945179		0.327423	0.288649	0.359459	0.475606	0.581241		0.12134	0.416665	0.212357
0.508113	1.06458	0.605603	0.579367	0.427691		0.384532	0.291682	0.630194	0.402157	0.260283		0.693705	0.94317	0.421587
0.716834	0.430777	0.224746	0.649265	0.501301		0.566378	0.527349	0.487316	0.285355	0.341519		0.295895	0.338378	0.169856
0.704321	0.349085	0.312192	0.389157	0.328991		0.524214	0.303771	0.365042	0.225109	0.436676		0.369595	1.48861	0.258598
0.386152	0.328215	0.50105	0.478689	0.276028		0.421716	0.408118	0.495015	0.460695	1.18946		0.221703	0.411074	0.518209
0.431528	0.375358	0.444554	0.707992	0.550272		0.475884	0.292497	0.334862	0.162847	0.865755		0.356812	0.34894	0.285136
0.783562	0.74919	0.250259	0.932313	0.326272		0.401814	1.07204	0.184711	0.317255	0.230877		0.463918	1.2617	0.457997
0.152168	0.62981	0.562224	0.32608	0.271448		0.361838	0.414468	0.425872	0.46853	0.401798		0.231292	0.886569	0.901743
0.29931	0.25787	0.220659	0.447263	0.222102		0.196618	0.656916	0.306711	0.493583	0.31465		0.455744	1.01414	0.219487
0.89458	0.463982	0.406808	0.509113	0.425499		0.321566	0.542872	0.299512	0.456732	0.428772		0.263791	0.307226	0.342801
1.31188	0.28402	0.218139	0.862617	0.243419		0.364823	0.413816	0.621143	0.590669	0.365902		0.257544	0.566309	0.204287
0.553803	0.67584	0.224669	0.727429	0.311215		0.35072	0.287318	0.195143	0.375749	0.455366		0.302092	0.39306	0.287752
1.12017	0.44058	0.085099	0.479393	0.247845		0.342846	0.66643	0.723957	0.447232	0.295632		0.431765	0.293012	0.532419
0.400051	0.445683	0.356372	0.352639	0.752031		0.348164	0.42758	0.634925	0.33812	0.605776		0.102106	0.548172	0.238699
0.676619	0.334601	0.465098	0.067329	0.370199		0.479163	1.04668	0.298185	0.573869	0.798416		0.191192	0.358892	0.172553
0.276124	0.332167	0.438539	0.324823	0.343748		0.303112	0.300962	0.529966	0.731199	0.587357		0.375763	0.33597	0.361995
0.558174	0.109796	0.774379	0.408843	0.467892		0.27366	0.646555	0.289128	0.607095	0.37841		0.185011	0.264525	0.356895
0.327973	0.522175	0.212024	0.709609	0.759127		0.381104	0.446403	0.346298	0.315029	0.362908		0.468334	0.242866	0.686581
0.325627	0.47301	0.385982	0.611456	0.641061		0.299877	0.585484	0.206644	0.226438	0.550459		0.310379	0.349112	0.276212
0.754787	0.717674	0.300719	0.243929	0.117111		0.318012	0.454396	0.492399	0.374483	0.276692		0.517831	0.190171	0.250801
0.3987	0.330387	0.39838	0.555527	0.737682		0.165122	0.814648	0.355785	0.614177	0.541502		0.648728	0.674325	0.827006
0.377151	0.438159	0.305266	0.336377	0.250624		0.250036	0.279989	0.436067	0.638494	0.356321		0.533504	0.362122	0.21414
0.347417	0.552997	0.482186	0.394124	0.382976		0.235365	0.273588	0.621654	0.74372	0.431449		0.272414	0.145806	0.37685
0.291982	0.275483	0.365096	0.347561	0.335799		0.715923	1.20785	0.317643	0.362063	0.365065		0.388785	0.770763	0.369003
0.641931	0.399698	0.284511	0.34219	0.220037		0.388955	0.715707	0.405692	0.448148	0.261384		0.287823	0.278624	0.213767
0.400613	0.376151	0.154581	0.645455	0.465671		0.414341	0.392199	0.588303	0.757805	0.364271		0.535914	0.325358	0.393058
0.138066	0.459787	0.299176	1.37676	0.524676		0.537159	0.339255	0.423064	0.127846	0.444551		0.357535	0.564173	0.571292
0.412261	0.270969	0.431171	0.435412	0.385854		0.355294	0.329908	1.31683	0.332187	0.258612		1.07321	0.261346	0.459351
0.384804	0.515762	0.280126	0.760154	0.303245		0.337194	0.518891	0.196806	0.548695	0.632383		0.302793	0.316024	0.274162
0.484536	0.225172	0.378979	0.51021	0.430467		0.285026	0.233385	0.809986	0.228029	0.366354		0.423968	0.326647	0.506344
0.554993	0.318873	2.01806	0.866854	0.352351		0.377487	0.407998	0.595868	0.342647	0.312479		0.391898	0.484829	0.424631
0.466655	0.284855	0.447106	0.540438	0.559456		0.526253	0.360927	0.285168	0.501808	0.506572		0.278916	0.593227	0.296007
0.407721	0.657065	1.06144	0.556781	0.380228		0.253226	0.257142	0.269473	0.444457	0.292179		0.235599	0.465891	0.314597
0.501064	0.464579	0.542085	0.215766	0.442802		0.407966	0.345978	0.337672	1.00692	0.497313		0.305177	0.382938	0.293021
0.388439	0.482226	0.474544	0.660216	0.456708		0.57744	0.697283	0.551714	0.498918	0.232814		0.232815	0.363662	0.99254
0.500921	0.426226	0.521506	0.476041	0.540311		0.430703	0.252217	0.357309	0.290046	0.579635		0.203859	0.343498	0.33442
0.661563	0.530142	0.347437	0.522558	0.595384		0.347722	0.353993	0.858408	0.670084	0.189488		0.274498	0.208811	0.920065
0.47222	0.328089	0.233859	0.170132	0.344057		0.483781	0.350534	0.308359	0.659125	0.173107		0.500718	0.206881	0.426087
0.3326	0.218264	0.529537	0.788526	0.602059		0.834031	0.431574	0.44532	0.685714	0.348618		0.294112	0.298186	0.180213
0.521676	0.711852	0.480753	0.354741	0.251597		0.229962	0.305713	0.481064	0.603398	0.231551		0.290986	0.51177	0.215312
0.401903	0.331328	0.350861	0.405831	0.208624		0.543684	0.674225	0.329758	0.477299	0.314431		0.537399	0.512257	0.251264
0.72396	0.384597	0.403521	0.976524	0.30328		0.473596	0.669761	0.392028	0.333507	0.628078		0.259045	0.606049	0.248114
0.56469	0.822855	0.301548	0.808594	0.154376		0.133032	0.240526	0.722248	0.85337	0.317404		0.376177	0.238319	0.235553
0.252749	0.676988	0.306297	0.412849	0.749227		0.188774	0.412113	0.372655	0.196929	0.338956		0.320217	0.272642
0.382318	1.08722	0.329338	0.510247	0.358102		0.306656	0.409248	0.485014	0.391381	0.351036		0.350436	0.354043	0.239664
0.621176	0.244671	0.394721	0.653006	0.46846		0.400234	0.387033	0.37997	0.44693	0.453285		0.497852	0.295788	0.168902
0.343766	0.788092	0.34461	0.473133	0.190433		0.268884	0.324691	0.34523	0.689314	0.308094		0.350419	0.861735	0.354555
0.527238	0.448073	0.401479	0.163358	0.272826		0.476593	0.288478	0.30259	0.313947	0.308621		0.331218	0.386253	0.425056
0.4128	0.245288	0.192944	0.45045	0.772932		0.233795	0.502401	0.292039	0.551651	0.437285		0.249997	0.349238	0.110049
0.404251	0.264584	0.251159	0.336516	0.446389		0.351352	0.539186	0.20716	0.594074	0.269727			0.390964	0.487025
0.433034	0.573146	0.417349	0.355684	0.49116		0.539592	0.370411	0.292471	0.68761	0.366668			0.351822	0.671398
0.545345	0.589522	0.399574	0.734747	0.596888		0.371221	0.335208	0.39256	0.350618	0.302049			0.282654	0.47678
0.437319	0.624834	0.346428	0.39016	0.332548		0.350959	0.746505	0.201955	0.390599	0.318021			0.349443	0.252419
0.396588	0.553894	0.3032	0.332544	0.119877		0.60336	0.275	0.219224	0.433999	0.63212			0.358577	0.270783
0.567907	0.238747	0.591462	0.650828	0.788401		0.514871	0.652453	0.231498	0.31832	0.323988			0.505283	0.388258
0.330946	0.430115	0.334888	0.637363	0.324291		0.707105	0.501919	0.276614	0.228411	0.331578			0.403483	0.464373
0.471831	0.670736	0.490593	0.645156	0.619511		0.265489	0.375492	0.192709	0.291163	0.260042			0.201441	0.43189
0.26914	0.62024	0.492522	0.312076	0.20052		0.243597	0.483813	0.220944	0.448462	0.214261			0.323257	0.07003
0.769251	0.207757	0.305763	0.492182	0.782994		0.462049	0.482587	0.220325	0.558037	0.337171			0.752203	0.336804
0.167174	0.393914	0.777328	0.341376	0.847534		0.304748	0.411432	0.097473	0.419682	0.395588			0.321268	0.266423
0.238722	0.640793	0.438573	0.3831	0.283711		0.338431	0.787222	0.309836	0.435758	0.205143			0.357586	0.756206
0.674908	0.299192	0.209986	0.520896	0.380444		0.30945	0.462655	0.218291	0.941337	0.486937			0.333225	0.31416
0.9165	0.775957	0.136587	0.117381	0.425128		0.367756	0.233649	0.404031	0.489783	0.517452			0.323064	0.616786
0.346457	0.140387	0.39033	0.213644	0.232076		0.35881	0.388001	0.26044	0.312701	0.244515			0.455391	0.353864
0.425474	0.235794	0.320831	0.583987	0.604171		0.448348	0.270661	0.230747	0.510767	0.480878			0.195261	0.429522
0.405372	0.496841	0.519325	0.353797	0.729038		0.356331	0.226246	0.522982	0.833487	0.168829			0.29635
0.494779	0.366646	0.595663	0.26061	0.593453		0.247601	0.331045	0.147672	0.627745	0.229018			0.201089
0.43394	0.265354	0.505268	0.354821	0.316647		0.257483	0.332753	0.322668	0.360171	0.465344			0.183515
0.394391	0.413648	0.243425	0.291876	0.581465		0.206485	0.398808	0.209683	0.40817	0.503018			0.213274
0.344395	0.247647	0.421105	0.260911	0.173605		0.370708	0.393551	1.00856	0.325988	0.302086			0.410528
0.469103	0.454449	0.353759	0.425261	0.487711		0.66451	0.240316	0.509103	0.305405	0.365648			0.352757
0.254941	0.37327	0.871443	0.520847	0.695678		0.212343	0.344609	0.463909	0.521579	0.329136			0.525682
0.045735	0.395299	0.354125	0.909363	0.290817		0.356792	0.526041	0.209562	0.43433	0.560618			0.230361
0.242997	0.633903	0.419164	0.532312	0.385054		0.416437	0.422516	0.420211	0.265272	0.300633			0.199162
0.238833	0.416304	0.520499	0.460978	0.280644		0.277812	0.249572	0.569909	0.287315	0.306928			0.270383
0.08045	0.487067	0.993563	0.25033	0.377222		0.271516	0.253936	0.741715	0.329007	0.797458			0.277852
0.375561	0.752693	0.693498	0.097675	0.210191		0.321622	0.248895	0.303992	0.235007	0.338779			0.384446
0.366675	0.208277	0.468825	0.558036	0.610498		0.310375	0.371853	0.475953	0.32688	0.330385			0.227774
0.482722	0.25562	0.550258	0.453156	0.300368		0.307624	0.221565	0.387458	0.418991	0.474909			0.300636
0.396136	0.332081	0.349152	0.295373	0.326484		0.419757	0.383732	0.875926	0.280223	0.092005			0.364555
0.702052	0.359867	0.466139	0.523435	0.170424		0.828816	0.257921	0.440767	0.404628	0.348759			0.347131
0.476201	0.540819	0.3568	0.373102	0.333138		0.347441	0.43784	0.537477	0.321972	0.650812			0.146001
0.340035	0.190025	0.441013	0.489196	0.567246		0.563821	0.34313	0.34966	0.289873	0.389456			0.290444
0.264289	0.386679	0.287483	0.43581	0.380104		0.340044	0.66957	0.277374	0.472889	0.437676			0.383592
0.305418	0.364065	0.572262	0.282315	0.191004		0.394968	0.35281	0.263068	0.452459	0.396796			0.30407
0.624307	0.076253	0.786381	0.264093	0.344437		0.348066	0.142642	0.270097	0.423493	0.515572			0.85917
0.47653	0.267021	0.107897	0.407682	0.374383		0.687574	0.445234	0.29911	0.27923	0.606544
0.224749	0.317552	1.04837	0.432777	0.670286		0.342925	0.344602	0.36998	0.721838	0.618341
0.291158	0.36627	0.58306	0.3201	0.340974		0.378488	0.25414	0.312558	0.177502	0.275273
0.873045	0.348371	0.348677	0.388633	0.707933		0.280121	0.418587	0.331649	0.256144	0.33192
0.302239	0.169112	0.468068	0.17068	0.429292		0.430426		0.230019	0.204818	0.193921
0.30925	0.20928	0.43024	0.648425	0.240656		0.252754		0.325925	0.364326	0.375331
0.223646	0.383563	1.25932	0.491539	0.412711		0.563237		0.412656	0.50272	0.391615
0.211261	0.33083	0.432283	0.465459	0.284262		0.237866		0.183978	0.543491	0.254492
0.264066	0.424547	0.360719	0.4002	0.210731		0.37848		0.672251	0.21463	0.088553
0.542078	0.284504	0.453699	0.677003	0.261029				0.38207	0.385175
0.426583	0.385559	0.318455	0.300849	0.326791				1.25358	0.254012
0.383972	0.100254	0.477616	0.547308	0.421962				0.389696	0.281486
0.257558	0.211491	0.163038	0.298738	0.644664				0.258897	0.85347
0.381313	0.150727	0.772419	0.562164	0.241111				0.413139	0.36477
0.443006	0.697358	0.301673	0.318075	0.612277				0.28457	0.337248
0.657665	0.307326	0.291789	0.272546	0.446357				0.23748	0.253406
0.402	0.297904	1.13346	0.41171	0.867218				0.676655	0.234666
0.454532	0.373795	0.375525	0.250329	0.401533				0.196654	0.213388
0.41526	0.228827	0.372587	0.215467	0.29917				0.300472	0.213196
0.322395	0.372099	0.445048	0.275677	0.347118				0.173733	0.406783
0.230258	0.166949	0.856415	0.413298	0.221223				0.448279	0.527599
0.468424	0.39147	0.322327	0.377605	0.180083				0.300789	0.298464
0.237584	0.096059	0.369124	0.250293	0.292468					0.214537
0.325721	0.199168	0.199487	0.594697	0.365782					0.19939
0.37877	0.354581	0.227263	0.468236	0.337272					0.462514
0.51637	0.278451	0.397652	0.297345	0.208419					0.537374
0.66428	0.309173	0.204804	0.453071	0.975366					0.431908
0.326085	0.207409	0.371607	0.430752	0.308973					0.244461
0.338446	0.331131	0.151318	0.319092	0.292941					0.421237
0.358681	0.173652	0.277371	0.250069	0.169265					0.213837
0.324495	0.373849	0.669898	0.368127	0.279479					0.519909
0.229766	0.203236	0.468535	0.435729	0.459228					0.253959
0.23083	0.302998	0.262185	0.280738	0.382288					0.513497
0.269636	0.392106	0.334204	0.404911	0.488641					0.322519
0.344706	0.459203	0.261641	0.325574	0.458556					0.23402
0.310285	0.220727	0.142974	0.253652	0.227734					0.31961
0.320301	0.395728	0.276957	0.291473	0.326681					0.289654
0.352906	0.344263	0.379249	0.673859	0.392612					0.232544
0.290488	0.299218	0.344718	0.344237	0.319175					0.311829
0.436815	0.349798	0.257336	0.228179	0.301452					0.276875
0.394837	0.231356	0.146496	0.448644	0.320377					0.467682
0.490442	0.092795	0.450727	0.225945	0.180018					0.272824
0.505151	0.213668	0.256377	0.301771	1.17598					0.195105
0.203649	0.33095	0.321976	0.427303	0.553351					0.312752
0.429802	0.298449	0.210208	0.280941	0.63843					0.363661
0.274531	0.540767	0.257925	0.598409	0.721041					0.410599
0.367356	0.284255	0.363804	0.484478	0.60944					0.441073
0.549322	0.327945	0.283079	0.240677	0.528432					0.435196
0.174039	0.371492	0.421903	0.552361	0.471858					0.614699
0.610664	0.232299	1.09933	0.887373	0.305295					0.795968
0.388268	0.203456	0.283379	0.38864	0.355239					0.441289
0.497027	0.323922	0.325521	0.45049	0.523926					0.234693
0.269173	0.40422	0.243819	0.630685	0.615544					0.387275
	0.464639	0.13733	0.345114	0.236463
	0.270151	0.268954	0.474926	0.241948
	0.55664	0.175628	0.384954	0.318956
	0.391856	0.146224	0.315526	0.467206
	0.26387	0.592732	0.324141	0.369096
	0.144521	0.506654	0.368239	0.30882
	0.272859	0.451724	0.312085
	0.142768	0.3464
		0.242454
		0.187018
		0.566257
		0.230321
		0.256617
		0.202239
		0.236036
		0.387066
		0.245739
		0.322549
		0.274915
		0.165962
		0.40025
		0.232286
		0.265811
		0.711256
		0.253687
		0.31419
		0.738315
		0.912329
		0.757407
