# Supplementary material for: Mutation in the mitochondrial chaperone TRAP1 leads to autism with more severe symptoms in males
Source: EMBO Mol Med. 2024 Sep 27;16(11):2976–3004. doi: 10.1038/s44321-024-00147-6 (PMC11554806; doi:10.1038/s44321-024-00147-6)
Supplement: Supplementary file 7 — Source data Fig. 5 [file 44321_2024_147_MOESM7_ESM.zip › Figure 5/5H/README.txt]

Each column in the group (WT, WT/Q641*, Q641*) represents data obtained from a set of stacks using SBF-EM. The results display numerical data from the 3D reconstructed mitochondria.
