# Supplementary material for: Mutation in the mitochondrial chaperone TRAP1 leads to autism with more severe symptoms in males
Source: EMBO Mol Med. 2024 Sep 27;16(11):2976–3004. doi: 10.1038/s44321-024-00147-6 (PMC11554806; doi:10.1038/s44321-024-00147-6)
Supplement: Supplementary file 7 — Source data Fig. 5 [file 44321_2024_147_MOESM7_ESM.zip › Figure 5/5I/mitochondria volume.xlsx]

## Sheet: Figure 5I
WT						WT/Q641*						Q641*
0.012926	0.025284	0.011854	0.030982	0.017649		0.012252	0.05196	0.025501	0.031357	0.054281		0.031596	0.03374	0.017806
0.025525	0.036787	0.029104	0.023448	0.028877		0.011521	0.024125	0.017285	0.010095	0.02496		0.040222	0.036304	0.014183
0.027488	0.023877	0.020192	0.02972	0.010622		0.025819	0.019054	0.028819	0.029701	0.01963		0.020837	0.025096	0.031816
0.018947	0.00854	0.016371	0.037163	0.017707		0.010498	0.021038	0.017047	0.009505	0.024271		0.022038	0.032058	0.020085
0.027839	0.020811	0.035743	0.023057	0.013842		0.027253	0.014641	0.024506	0.0197	0.025804		0.013342	0.012923	0.013488
0.048657	0.005759	0.068725	0.014315	0.013485		0.035884	0.050628	0.02343	0.022838	0.034303		0.0366	0.019754	0.020782
0.005496	0.031607	0.097518	0.018642	0.146631		0.027429	0.036859	0.018161	0.020577	0.018284		0.019723	0.02181	0.031655
0.013516	0.013307	0.040396	0.00797	0.054798		0.023883	0.025499	0.034108	0.031288	0.031347		0.016664	0.019945	0.015816
0.012438	0.025073	0.014366	0.041088	0.023263		0.013846	0.044972	0.015966	0.017769	0.021904		0.021879	0.009645	0.01145
0.027336	0.032484	0.015496	0.016529	0.007214		0.019069	0.010934	0.026167	0.004468	0.011424		0.023975	0.017256	0.031037
0.027827	0.012567	0.021172	0.014889	0.008636		0.015169	0.016818	0.011696	0.009733	0.036773		0.019758	0.009994	0.02201
0.023466	0.015921	0.055574	0.059296	0.015598		0.047163	0.021216	0.025038	0.016774	0.018457		0.028044	0.010569	0.019028
0.014281	0.023337	0.063792	0.028035	0.029027		0.015503	0.031739	0.017285	0.011319	0.026276		0.013502	0.030032	0.015083
0.046949	0.042947	0.021588	0.048059	0.051565		0.025666	0.020856	0.010563	0.014135	0.01268		0.026451	0.015819	0.024764
0.039183	0.03048	0.007515	0.013858	0.026093		0.018893	0.015183	0.056248	0.023127	0.042626		0.037023	0.011187	0.011478
0.014191	0.008552	0.092074	0.037338	0.012828		0.007814	0.02266	0.024663	0.00981	0.046569		0.01779	0.029235	0.015386
0.01472	0.020934	0.036711	0.027212	0.009576		0.02574	0.017248	0.018917	0.014479	0.02785		0.027732	0.019237	0.008729
0.008145	0.037949	0.042512	0.029659	0.026151		0.037542	0.063016	0.03384	0.030613	0.017663		0.026181	0.01602	0.003541
0.031734	0.024817	0.036368	0.01995	0.03087		0.012732	0.024326	0.020793	0.021945	0.040506		0.017246	0.009265	0.02335
0.01495	0.011535	0.033733	0.019572	0.02018		0.034206	0.018772	0.030547	0.017227	0.006423		0.040008	0.017748	0.024007
0.025107	0.020158	0.03274	0.050535	0.011293		0.022827	0.016534	0.017222	0.017932	0.027538		0.021983	0.022256	0.015094
0.010483	0.039709	0.051434	0.029479	0.026659		0.062659	0.01816	0.026872	0.026588	0.011483		0.022603	0.017408	0.033644
0.016713	0.043019	0.036617	0.053407	0.033197		0.019255	0.01654	0.020389	0.021064	0.015632		0.035674	0.028364	0.032118
0.019871	0.006252	0.013622	0.016708	0.020963		0.022206	0.023641	0.039196	0.02412	0.007027		0.02123	0.01669	0.020014
0.045026	0.010337	0.022337	0.015029	0.024949		0.047756	0.025982	0.01658	0.014964	0.01875		0.025372	0.025918	0.015158
0.021603	0.01419	0.020761	0.034447	0.026526		0.061356	0.021048	0.018613	0.013593	0.028577		0.024661	0.025754	0.012417
0.034072	0.017861	0.018458	0.027058	0.032166		0.020313	0.031141	0.01838	0.022407	0.02224		0.027621	0.030585	0.031066
0.025287	0.018715	0.027497	0.057451	0.031035		0.012816	0.024758	0.021102	0.00996	0.02891		0.034804	0.049178	0.012667
0.015652	0.056891	0.019916	0.013008	0.061941		0.010651	0.043283	0.021488	0.023228	0.012142		0.017509	0.018757	0.011738
0.025086	0.013819	0.028826	0.025679	0.022199		0.033549	0.033378	0.016961	0.01868	0.004379		0.025814	0.02151	0.024571
0.030406	0.020455	0.030931	0.027301	0.03474		0.041578	0.026777	0.039725	0.028039	0.012477		0.028226	0.029395	0.024124
0.016505	0.095541	0.036839	0.037614	0.036918		0.031945	0.019276	0.018075	0.052251	0.023302		0.012803	0.028757	0.027695
0.019023	0.019755	0.045982	0.019489	0.012867		0.016589	0.023762	0.028862	0.01732	0.018244		0.029368	0.017126	0.026364
0.013506	0.027477	0.05707	0.035088	0.031695		0.015468	0.011135	0.053228	0.020829	0.015301		0.005706	0.046384	0.045763
0.013343	0.025243	0.017368	0.016832	0.019031		0.027831	0.022875	0.038537	0.031245	0.023826		0.022828	0.0037	0.009953
0.014645	0.020237	0.023991	0.044529	0.040365		0.025688	0.018709	0.024883	0.030601	0.029729		0.026969	0.034455	0.025717
0.028159	0.026835	0.02176	0.020341	0.022747		0.086025	0.01222	0.020384	0.050456	0.025161		0.0445	0.022994	0.021876
0.014625	0.025963	0.03468	0.030513	0.016778		0.020442	0.006038	0.016642	0.010467	0.024419		0.041999	0.019518	0.047011
0.040487	0.018822	0.034662	0.011945	0.016103		0.014463	0.024628	0.025573	0.030854	0.018758		0.011742	0.024115	0.02147
0.025394	0.021398	0.026993	0.027178	0.023732		0.007692	0.020188	0.060373	0.041352	0.021413		0.021525	0.013041	0.024928
0.008718	0.01762	0.019855	0.017251	0.021425		0.084786	0.039069	0.022169	0.03579	0.022296		0.017877	0.017036	0.033965
0.045466	0.01064	0.036256	0.030133	0.028378		0.015355	0.020716	0.018061	0.027291	0.020107		0.060052	0.02225	0.016939
0.015736	0.011148	0.021255	0.02081	0.013721		0.024022	0.05756	0.016295	0.013268	0.022222		0.038885	0.033344	0.02581
0.020552	0.057898	0.03049	0.054666	0.023801		0.038614	0.02647	0.026368	0.018739	0.018653		0.026366	0.022155	0.009569
0.02402	0.004467	0.018987	0.041449	0.042478		0.041897	0.020844	0.004123	0.047636	0.019737		0.051753	0.014157	0.021306
0.022904	0.006271	0.02592	0.013417	0.020063		0.013553	0.011627	0.018227	0.005127	0.03635		0.031139	0.022504	0.01814
0.010666	0.020579	0.019238	0.010388	0.022322		0.036988	0.012301	0.031742	0.015055	0.016944		0.043097	0.053703	0.038828
0.016103	0.021379	0.027272	0.022016	0.020522		0.014902	0.024632	0.050911	0.06434	0.015381		0.023681	0.016286	0.034059
0.013555	0.017341	0.017013	0.040559	0.011481		0.012441	0.01208	0.016685	0.029841	0.016962		0.012743	0.0043	0.014797
0.029108	0.030515	0.019131	0.014619	0.023445		0.053986	0.015997	0.034507	0.008017	0.069429		0.027592	0.042167	0.025772
0.012403	0.043493	0.021686	0.031602	0.026931		0.034583	0.038679	0.023824	0.019288	0.018186		0.023417	0.021415	0.022938
0.014192	0.040002	0.037483	0.022708	0.023774		0.04287	0.024039	0.026116	0.021722	0.053892		0.007771	0.016291	0.01709
0.003927	0.026831	0.025305	0.051865	0.026698		0.015317	0.026018	0.038994	0.014925	0.008503		0.009395	0.029655	0.016368
0.009183	0.015955	0.003586	0.0194	0.010635		0.017128	0.030458	0.043942	0.023189	0.017816		0.011546	0.040268	0.023752
0.00601	0.008742	0.004181	0.013505	0.040701		0.004392	0.017313	0.014629	0.026606	0.032078		0.043236	0.016515	0.019261
0.0291	0.014985	0.016963	0.057959	0.017791		0.034285	0.019707	0.006593	0.027646	0.012688		0.00969	0.01971	0.015834
0.012496	0.025418	0.016763	0.022407	0.025441		0.047762	0.021646	0.016023	0.027598	0.01238		0.024774	0.028041	0.023699
0.051311	0.021497	0.009945	0.068877	0.031732		0.017474	0.032375	0.007536	0.031213	0.020129		0.012919	0.024383
0.021142	0.02109	0.027103	0.016817	0.022247		0.023992	0.021683	0.047865	0.037712	0.024134		0.017215	0.024521	0.015758
0.026452	0.020635	0.01126	0.034951	0.087175		0.04002	0.010428	0.033951	0.051518	0.017041		0.013115	0.040897	0.009437
0.029867	0.017023	0.021763	0.048409	0.019858		0.054344	0.025389	0.022635	0.033428	0.04851		0.009242	0.022479	0.023208
0.059427	0.03068	0.029691	0.009185	0.021242		0.106589	0.05465	0.00855	0.01867	0.041298		0.043341	0.038893	0.057794
0.021952	0.012626	0.129267	0.044691	0.029189		0.051514	0.023277	0.029904	0.039943	0.035018		0.051316	0.015543	0.010242
0.014031	0.021048	0.017448	0.040223	0.030749		0.020084	0.028494	0.019808	0.020942	0.003903		0.001618	0.020219	0.037985
0.008093	0.036991	0.02038	0.028343	0.021464		0.011044	0.004215	0.027377	0.034776	0.048224		0.01352	0.039213	0.017691
0.014116	0.022423	0.022273	0.012381	0.01731		0.011118	0.020918	0.025611	0.023561	0.05418		0.044018	0.031336	0.018335
0.031682	0.016648	0.003227	0.037938	0.003507		0.03143	0.015239	0.051215	0.021383	0.037888		0.018324	0.019061	0.028998
0.005018	0.032454	0.023945	0.022016	0.017724		0.017227	0.023674	0.015133	0.012275	0.021694		0.015462	0.005682	0.013267
0.014501	0.008147	0.031619	0.039152	0.019082		0.050389	0.012917	0.046269	0.028752	0.028488		0.018766	0.03414	0.019645
0.028237	0.011819	0.010939	0.029244	0.034802		0.027617	0.022367	0.03285	0.043471	0.015794		0.024986	0.011556	0.035105
0.013214	0.025996	0.010235	0.028619	0.008624		0.059879	0.021654	0.034342	0.015764	0.059289		0.029981	0.030112	0.0295
0.019743	0.027568	0.037588	0.037968	0.021658		0.052322	0.050599	0.029447	0.01346	0.045938		0.013944	0.00834	0.045731
0.025503	0.006402	0.006813	0.012406	0.016101		0.01198	0.018178	0.005612	0.027329	0.033796		0.015334	0.024945	0.009714
0.014707	0.027709	0.042913	0.0299	0.019024		0.016992	0.065738	0.015842	0.017687	0.008666		0.041021	0.0226	0.013348
0.016485	0.025799	0.0358	0.012954	0.029263		0.025253	0.033377	0.010292	0.018883	0.021561		0.047026	0.016344	0.030354
0.025552	0.0408	0.007403	0.018799	0.053378		0.031227	0.032159	0.026919	0.014827	0.055541		0.025832	0.013735	0.010942
0.029344	0.024058	0.024661	0.017651	0.020522		0.018446	0.00321	0.041497	0.019736	0.008778		0.028406	0.006857	0.021146
0.01052	0.019233	0.006316	0.024287	0.021748		0.012862	0.057197	0.005265	0.012973	0.047841		0.024815	0.027088	0.012883
0.022949	0.036932	0.051709	0.038116	0.033544		0.009133	0.024617	0.025143	0.019924	0.019624		0.022915	0.016962	0.024483
0.032059	0.031834	0.016304	0.02771	0.085316		0.0157	0.026978	0.024454	0.024409	0.019014		0.037097	0.022607	0.0145
0.022543	0.096082	0.026783	0.02657	0.019483		0.023435	0.012407	0.032028	0.122784	0.049418		0.015505	0.016324	0.025965
0.075007	0.012921	0.024062	0.03075	0.021895		0.030404	0.019731	0.036356	0.014345	0.021751		0.021983	0.026641	0.020454
0.032086	0.039843	0.022291	0.021807	0.020781		0.049474	0.02187	0.018337	0.022162	0.059805		0.022523	0.033189	0.026009
0.028418	0.019138	0.026994	0.011294	0.016244		0.036426	0.022654	0.02771	0.024226	0.013585		0.011925	0.023372	0.030832
0.035256	0.027322	0.007745	0.020091	0.005315		0.18884	0.016619	0.028795	0.020357	0.030713		0.05489	0.026829	0.025123
0.012086	0.025233	0.033273	0.029733	0.022073		0.005485	0.023032	0.06742	0.019618	0.040193		0.020623	0.056375	0.013494
0.033719	0.013874	0.012272	0.014864	0.042587		0.027578	0.013464	0.027443	0.014903	0.061902		0.029943	0.018652	0.023828
0.035554	0.014733	0.014092	0.020253	0.011203		0.019076	0.015272	0.039878	0.01869	0.015454		0.028861	0.038946	0.014613
0.033315	0.025232	0.025618	0.026897	0.034168		0.026731	0.01509	0.014369	0.008455	0.041671		0.019079	0.015266	0.024872
0.030077	0.018923	0.023039	0.033415	0.029223		0.047817	0.027562	0.029895	0.024548	0.01627		0.04212	0.032291	0.016397
0.020669	0.02348	0.023699	0.01254	0.016143		0.035988	0.016912	0.014662	0.018406	0.022799		0.001349	0.005693	0.014742
0.027631	0.011466	0.020447	0.022597	0.018563		0.032618	0.014945	0.01489	0.009897	0.029187		0.049638	0.016708	0.019762
0.029018	0.01961	0.049569	0.019672	0.030885		0.042784	0.02487	0.019213	0.021669	0.035469		0.024109	0.026599	0.024847
0.011675	0.0016	0.046412	0.042308	0.01535		0.020449	0.017781	0.009592	0.015502	0.017843		0.02964	0.015803	0.031201
0.08671	0.019618	0.05117	0.086936	0.026696		0.060034	0.016664	0.046747	0.024176	0.015909		0.019219	0.015525	0.019325
0.065064	0.025527	0.045825	0.040562	0.036341		0.009676	0.020754	0.034732	0.022802	0.025363		0.03817	0.027093	0.043588
0.027022	0.022094	0.027348	0.011651	0.014208		0.019466	0.021926	0.034936	0.015913	0.012019		0.048496	0.012996	0.058152
0.030136	0.023533	0.028424	0.034387	0.024987		0.070609	0.027379	0.026067	0.025285	0.01303		0.021252	0.037272
0.058093	0.042064	0.050552	0.035118	0.01195		0.023454	0.044675	0.022907	0.055425	0.023156		0.037138	0.026998	0.038118
0.005029	0.008824	0.033578	0.014442	0.024423		0.024122	0.020407	0.013181	0.059469	0.031731		0.02163	0.019989	0.012127
0.050177	0.012784	0.028526	0.019963	0.028009		0.006944	0.037811	0.014181	0.045476	0.034972		0.026906	0.020132	0.039364
0.014931	0.011291	0.018523	0.029833	0.035691		0.031381	0.020557	0.031828	0.024226	0.005622		0.031574	0.036845	0.009961
0.056911	0.033875	0.034461	0.063481	0.004277		0.020894	0.041367	0.039605	0.037572	0.007045		0.033795	0.012903	0.02626
0.057881	0.040422	0.015753	0.03499	0.019367		0.020857	0.022293	0.025772	0.04779	0.030364		0.01748	0.013501	0.019394
0.022082	0.024412	0.02543	0.022082	0.051162		0.024603	0.047385	0.045047	0.019681	0.018684		0.042317	0.01735	0.006503
0.058007	0.025385	0.04049	0.035231	0.013827		0.044601	0.038291	0.020693	0.02386	0.003763		0.04291	0.037139	0.037878
0.042454	0.015864	0.027153	0.016435	0.011609		0.030163	0.090314	0.020365	0.008228	0.049864		0.041317	0.019561	0.023048
0.016091	0.051315	0.140739	0.047899	0.035085		0.033941	0.022893	0.025411	0.014524	0.01816		0.030858	0.018583	0.034645
0.042053	0.045801	0.024025	0.012972	0.058544		0.027065	0.014525	0.040459	0.025002	0.017635		0.052773	0.051278	0.021814
0.0479	0.040647	0.022306	0.027367	0.025367		0.025736	0.018313	0.011753	0.013653	0.020011		0.044032	0.015702	0.057349
0.032144	0.118972	0.024534	0.029098	0.022416		0.010926	0.027826	0.02871	0.020757	0.014497		0.045887	0.0107	0.007414
0.024547	0.009431	0.024425	0.016319	0.018162		0.030095	0.031296	0.019893	0.017409	0.00893		0.042303	0.005072	0.021199
0.027192	0.036673	0.021893	0.02758	0.021028		0.033105	0.038531	0.027932	0.022276	0.025708		0.045392	0.024754	0.024431
0.029285	0.032279	0.051316	0.050586	0.038455		0.009365	0.012368	0.026156	0.018261	0.061702		0.059022	0.033455	0.022484
0.044205	0.031218	0.02934	0.024523	0.011658		0.017449	0.024635	0.019107	0.059684	0.021372		0.012522	0.019189	0.041794
0.016108	0.048215	0.012016	0.042363	0.046905		0.021366	0.040419	0.025181	0.025299	0.016215		0.039949	0.023563	0.018233
0.046317	0.023562	0.007143	0.036855	0.040882		0.014847	0.026959	0.030601	0.01572	0.094887		0.024793	0.071764	0.011713
0.041689	0.026752	0.022877	0.0222	0.005689		0.016218	0.023736	0.025281	0.034921	0.041938		0.017859	0.013172	0.040325
0.019334	0.039428	0.020329	0.037896	0.023053		0.017064	0.037199	0.020503	0.028386	0.006256		0.027504	0.018918	0.043118
0.032476	0.041025	0.033464	0.021529	0.039198		0.028504	0.023384	0.003856	0.014878	0.045213		0.021346	0.045282	0.051793
0.077878	0.028883	0.021932	0.021262	0.031071		0.016821	0.020653	0.014366	0.021278	0.032266		0.018282	0.040394	0.023368
0.009263	0.012051	0.010519	0.021738	0.03918		0.029906	0.020876	0.037995	0.039331	0.040316		0.014709	0.041678	0.015486
0.028447	0.026716	0.040846	0.02051	0.017249		0.024879	0.026584	0.023759	0.027856	0.024407		0.019924	0.031731
0.023089	0.026484	0.010878	0.062763	0.039657		0.03013	0.095308	0.027553	0.022982	0.005547		0.026506	0.025105	0.026511
0.029336	0.022757	0.040491	0.031779	0.041806		0.01494	0.022144	0.005541	0.02453	0.031433		0.028682	0.068218	0.018602
0.016825	0.018201	0.028836	0.044713	0.095814		0.018142	0.037406	0.020422	0.025056	0.02224		0.017191	0.022104	0.023821
0.012752	0.042257	0.00757	0.027663	0.029958		0.045804	0.026771	0.017661	0.021581	0.011525		0.029816	0.032815	0.017874
0.030354	0.03175	0.0191	0.01301	0.073906		0.016583	0.027658	0.041013	0.123037	0.015691		0.030801	0.026992	0.00749
0.019932	0.029755	0.032446	0.010181	0.042747		0.048833	0.087051	0.015505	0.053453	0.070038		0.0202	0.012289	0.014498
0.040235	0.031803	0.042236	0.028185	0.028114		0.013344	0.019715	0.006054	0.018558	0.041135		0.017074	0.040128	0.021166
0.005919	0.018791	0.077022	0.026985	0.041289		0.035904	0.019329	0.006126	0.035984	0.041014		0.026966	0.053036	0.012169
0.015237	0.092817	0.031017	0.022002	0.086367		0.021826	0.036919	0.03485	0.035964	0.020718		0.017534	0.03371	0.017055
0.041069	0.023786	0.022154	0.114488	0.026274		0.030847	0.0363	0.013917	0.023648	0.004895		0.030159	0.095328	0.015694
0.055692	0.041705	0.037112	0.029317	0.018795		0.024712	0.069246	0.065899	0.017467	0.044235		0.041883	0.137249	0.019468
0.014665	0.02474	0.030808	0.039797	0.00679		0.034823	0.035074	0.01262	0.031561	0.025855		0.032953	0.019897	0.030752
0.015857	0.00819	0.017464	0.038993	0.024632		0.016051	0.032463	0.01947	0.028443	0.024698		0.01868	0.032244	0.012347
0.051663	0.01222	0.049849	0.023017	0.069482		0.015155	0.029885	0.004433	0.048805	0.051074		0.014451	0.039068	0.019283
0.028993	0.027724	0.031086	0.033245	0.032972		0.029303	0.022683	0.025757	0.026227	0.053414		0.033879	0.049445	0.024513
0.039229	0.035055	0.023959	0.053838	0.022959		0.036749	0.015003	0.016799	0.0255	0.029841		0.031954	0.021631	0.017345
0.011812	0.027474	0.025227	0.055588	0.079349		0.0352	0.005888	0.020981	0.011343	0.025973		0.038468	0.006744	0.029476
0.039711	0.040132	0.02254	0.031014	0.029187		0.023274	0.037106	0.057233	0.032349	0.033731		0.025832	0.015373	0.011271
0.021828	0.02819	0.052099	0.018071	0.032219		0.018628	0.032594	0.020689	0.03168	0.006019		0.012876	0.029319	0.031886
0.006937	0.020869	0.027132	0.011187	0.077622		0.017686	0.053339	0.01086	0.012189	0.033309		0.030001	0.030224	0.023073
0.028623	0.012706	0.038178	0.019168	0.056864		0.024955	0.023001	0.029983	0.044724	0.037057		0.051521	0.033476	0.016881
0.018367	0.016242	0.014216	0.050252	0.041341		0.005335	0.023109	0.032849	0.018573	0.024535		0.028817	0.033548	0.020255
0.017198	0.085538	0.013611	0.036395	0.049127		0.022687	0.018964	0.041722	0.020312	0.034778		0.016921	0.038084	0.032944
0.004138	0.030813	0.018278	0.026643	0.039436		0.014224	0.024638	0.023514	0.022345	0.020442		0.060999	0.011905	0.02222
0.019776	0.155347	0.030992	0.04122	0.020081		0.01227	0.011945	0.011399	0.009108	0.067437		0.014978	0.016221	0.015023
0.011777	0.048987	0.0276	0.034633	0.0092		0.030372	0.02474	0.030156	0.018002	0.040627		0.020954	0.102358	0.012741
0.028769	0.088338	0.019813	0.045072	0.037189		0.034249	0.093167	0.015776	0.034795	0.025795		0.021769	0.03874	0.014483
0.035848	0.037916	0.014616	0.035327	0.033486		0.036866	0.027926	0.029146	0.020535	0.040236		0.012912	0.048661	0.01955
0.038371	0.045252	0.018587	0.019346	0.081061		0.021518	0.016549	0.022653	0.030918	0.041939		0.004927	0.033205	0.009895
0.03476	0.071495	0.05617	0.033761	0.0316		0.025588	0.019137	0.052529	0.026878	0.015121		0.042674	0.068917	0.018971
0.048523	0.035577	0.012765	0.053543	0.040308		0.049136	0.03007	0.034631	0.018671	0.02477		0.017123	0.024367	0.008149
0.060175	0.017904	0.016305	0.025338	0.025114		0.034251	0.020597	0.021658	0.01365	0.026162		0.022265	0.13861	0.017086
0.030619	0.023973	0.039626	0.028485	0.017364		0.028164	0.027776	0.028713	0.031427	0.072322		0.013324	0.028577	0.027639
0.021029	0.018218	0.035924	0.049024	0.027013		0.0389	0.019339	0.022001	0.00707	0.082227		0.024876	0.023884	0.015849
0.057923	0.055057	0.015812	0.055411	0.014991		0.028625	0.055046	0.011187	0.018741	0.013746		0.03327	0.101075	0.032472
0.006773	0.04015	0.032687	0.022727	0.015448		0.025254	0.033028	0.022937	0.028401	0.026009		0.014279	0.064963	0.067114
0.019999	0.014462	0.011205	0.028986	0.011201		0.010296	0.062287	0.021664	0.02469	0.019174		0.035178	0.090948	0.01208
0.046925	0.032445	0.025752	0.025816	0.026006		0.020202	0.042364	0.017808	0.025408	0.031186		0.015793	0.019189	0.021418
0.082407	0.018401	0.014213	0.066706	0.012561		0.023265	0.022598	0.052744	0.040807	0.02078		0.015665	0.045791	0.010125
0.027676	0.037835	0.012629	0.04662	0.019477		0.023993	0.017504	0.01256	0.028097	0.026765		0.018177	0.02589	0.015195
0.060263	0.032933	0.003394	0.025815	0.014259		0.023351	0.033029	0.040663	0.029062	0.018471		0.036006	0.019389	0.032454
0.027467	0.033954	0.024839	0.020278	0.040488		0.023492	0.034527	0.052919	0.016615	0.03953		0.00448	0.029811	0.013359
0.049089	0.02068	0.035805	0.00195	0.026181		0.039073	0.074296	0.021667	0.030335	0.039664		0.011526	0.023032	0.007951
0.016883	0.021348	0.033275	0.021001	0.021796		0.017967	0.020114	0.040132	0.032995	0.038743		0.027629	0.021718	0.020468
0.032291	0.003986	0.049939	0.02488	0.029432		0.01458	0.043742	0.01348	0.037088	0.020366		0.009597	0.015831	0.017155
0.022859	0.048242	0.012475	0.058415	0.049554		0.025232	0.036234	0.023128	0.020319	0.024002		0.038598	0.013945	0.038695
0.020833	0.025481	0.019819	0.041813	0.037757		0.017758	0.043841	0.011557	0.014184	0.032724		0.021854	0.021188	0.013268
0.052282	0.057289	0.017373	0.013414	0.00482		0.019839	0.030952	0.040746	0.026928	0.016523		0.03622	0.009714	0.013973
0.025008	0.023497	0.028235	0.044044	0.046902		0.007657	0.036918	0.024987	0.035815	0.02871		0.040352	0.058438	0.048229
0.032498	0.033806	0.023668	0.021705	0.014193		0.014298	0.016868	0.023099	0.045914	0.018895		0.043188	0.026221	0.009961
0.022777	0.043753	0.03506	0.028593	0.015118		0.014689	0.017412	0.055103	0.041549	0.024361		0.016805	0.005854	0.025006
0.017431	0.017809	0.026966	0.02219	0.024728		0.0703	0.069271	0.019305	0.025823	0.022294		0.029209	0.064301	0.017894
0.036562	0.030532	0.020289	0.019115	0.013451		0.02586	0.040601	0.021219	0.027436	0.015831		0.015321	0.017296	0.010709
0.027899	0.021295	0.006413	0.034029	0.03797		0.028707	0.02219	0.035904	0.04054	0.019145		0.034216	0.02085	0.018927
0.005204	0.02741	0.016391	0.10184	0.033938		0.041552	0.022949	0.029519	0.008223	0.029215		0.02479	0.036475	0.032731
0.029167	0.016769	0.035222	0.032684	0.020368		0.024387	0.022506	0.074307	0.020658	0.015303		0.062954	0.013912	0.029412
0.02861	0.025459	0.017727	0.053337	0.014208		0.019536	0.024301	0.010113	0.033233	0.050949		0.021365	0.020117	0.014869
0.030817	0.012538	0.02048	0.040616	0.030604		0.016352	0.012341	0.049527	0.012601	0.02539		0.031361	0.017727	0.030704
0.029807	0.022207	0.163235	0.067065	0.016645		0.026779	0.025446	0.050635	0.023172	0.01641		0.024049	0.027542	0.022987
0.024363	0.017905	0.03301	0.037397	0.026481		0.041529	0.0255	0.018389	0.032854	0.026492		0.020806	0.036843	0.016416
0.027677	0.044668	0.075658	0.032668	0.01849		0.013872	0.014984	0.014974	0.025535	0.016713		0.014697	0.030407	0.020558
0.039651	0.022197	0.049383	0.011557	0.034997		0.027274	0.020971	0.020699	0.07592	0.028591		0.021144	0.024226	0.014762
0.025729	0.036486	0.032748	0.048606	0.030287		0.044856	0.046546	0.034248	0.027605	0.012685		0.013127	0.023233	0.050102
0.030789	0.02167	0.037466	0.031085	0.043747		0.030673	0.014541	0.022559	0.015609	0.026221		0.010792	0.023675	0.017771
0.040557	0.042636	0.02317	0.031924	0.037285		0.020508	0.02466	0.055517	0.052047	0.009838		0.018196	0.011955	0.045923
0.026513	0.020895	0.014549	0.007725	0.015284		0.037043	0.021987	0.018309	0.04789	0.009831		0.038884	0.01134	0.021933
0.01885	0.011147	0.037658	0.062241	0.050023		0.076682	0.028226	0.034191	0.032463	0.0186		0.01735	0.020319	0.007603
0.042585	0.049306	0.035616	0.022226	0.013371		0.013248	0.016481	0.022545	0.033138	0.012448		0.014108	0.029245	0.012382
0.023689	0.021557	0.023658	0.020799	0.011829		0.044784	0.036283	0.022431	0.02735	0.016511		0.039021	0.043555	0.010238
0.047872	0.025842	0.025624	0.061121	0.020813		0.037539	0.047219	0.025906	0.021827	0.038648		0.015113	0.043209	0.012024
0.052336	0.080729	0.021092	0.057401	0.00754		0.005603	0.013693	0.074	0.056587	0.019904		0.023791	0.011708	0.012767
0.015129	0.036582	0.020728	0.026157	0.050191		0.009881	0.03209	0.02702	0.010194	0.017094		0.023853	0.016463
0.024415	0.070948	0.022721	0.034258	0.024242		0.018476	0.028593	0.027853	0.025367	0.028491		0.024613	0.025081	0.013265
0.054576	0.016061	0.028283	0.04177	0.026265		0.027456	0.025019	0.021733	0.028475	0.027976		0.03375	0.019604	0.009131
0.013886	0.043146	0.019158	0.03127	0.009839		0.014554	0.020719	0.022729	0.03666	0.018449		0.024551	0.062734	0.019662
0.033584	0.035517	0.022646	0.00724	0.015339		0.037078	0.01587	0.019551	0.023507	0.015924		0.022032	0.029327	0.023467
0.036232	0.011265	0.010037	0.027632	0.058579		0.012159	0.02957	0.019393	0.040208	0.025736		0.014874	0.02377	0.004047
0.025452	0.015742	0.015717	0.017355	0.021983		0.021154	0.026951	0.011473	0.046975	0.016394			0.024812	0.024517
0.020829	0.045037	0.024912	0.025743	0.022483		0.045101	0.020798	0.018956	0.054896	0.026158			0.023882	0.036052
0.035142	0.046314	0.022452	0.041456	0.035687		0.02655	0.019406	0.026735	0.019397	0.02062			0.01789	0.028274
0.029664	0.040871	0.020823	0.025274	0.022943		0.024034	0.052284	0.011092	0.030753	0.019636			0.023863	0.01409
0.026539	0.031486	0.018308	0.018273	0.0038		0.051846	0.011102	0.012934	0.023216	0.03582			0.025102	0.017626
0.049694	0.015097	0.038054	0.038918	0.046029		0.039928	0.040413	0.014391	0.019826	0.02069			0.028426	0.023839
0.02327	0.032114	0.024457	0.044438	0.019185		0.058231	0.030901	0.017144	0.012386	0.019695			0.025758	0.026628
0.028909	0.057574	0.034408	0.039342	0.031757		0.01469	0.019299	0.010368	0.01897	0.014701			0.01099	0.031594
0.017321	0.053033	0.031276	0.017127	0.011867		0.0119	0.031693	0.012415	0.028996	0.012227			0.020883	0.002123
0.076036	0.010384	0.017231	0.041752	0.038462		0.03272	0.040391	0.012853	0.031554	0.022306			0.047842	0.015482
0.007544	0.030782	0.043003	0.023099	0.040988		0.018289	0.032367	0.004165	0.027185	0.024539			0.02189	0.013657
0.013328	0.040212	0.027455	0.02358	0.018822		0.022419	0.048758	0.021436	0.031264	0.009718			0.019274	0.047872
0.038669	0.017702	0.011825	0.033074	0.021522		0.018972	0.025187	0.01133	0.07175	0.026213			0.022773	0.01891
0.054335	0.054235	0.006577	0.004647	0.024907		0.023867	0.012768	0.031285	0.029735	0.023812			0.019213	0.039045
0.022584	0.006597	0.026844	0.011723	0.014082		0.025213	0.02635	0.014609	0.019234	0.014282			0.024217	0.020735
0.025447	0.010311	0.020309	0.055016	0.033022		0.035317	0.014677	0.014267	0.040331	0.031362			0.010629	0.019178
0.029576	0.030104	0.039973	0.02405	0.04292		0.023849	0.013934	0.031152	0.044699	0.009415			0.019809
0.032763	0.021484	0.041401	0.017133	0.02892		0.013439	0.021563	0.007388	0.040009	0.013808			0.010826
0.022358	0.013559	0.037061	0.019675	0.019263		0.014771	0.024856	0.024011	0.02524	0.024236			0.008937
0.02636	0.029137	0.013477	0.015173	0.031705		0.011344	0.021735	0.011806	0.021951	0.036236			0.012373
0.022974	0.013765	0.021726	0.015185	0.007996		0.026372	0.031391	0.067834	0.017419	0.020574			0.029815
0.026314	0.024477	0.02065	0.030754	0.024142		0.063419	0.013194	0.031671	0.018203	0.02438			0.022183
0.013897	0.026368	0.055081	0.037232	0.05067		0.011961	0.021375	0.029562	0.041949	0.021467			0.038981
0.001325	0.026962	0.023683	0.059807	0.018973		0.022612	0.046323	0.010297	0.023729	0.030763			0.012171
0.013209	0.062566	0.020651	0.040272	0.026529		0.027548	0.035052	0.027867	0.016475	0.01514			0.010785
0.011787	0.03258	0.025765	0.029983	0.015974		0.016536	0.014508	0.031827	0.018831	0.02069			0.016613
0.004244	0.041115	0.057846	0.014762	0.023726		0.015201	0.017222	0.049803	0.018474	0.047998			0.017759
0.027892	0.058484	0.043873	0.004042	0.009673		0.020213	0.013521	0.018756	0.012549	0.023381			0.02893
0.021311	0.011899	0.033378	0.036217	0.032828		0.021852	0.026605	0.027986	0.02182	0.021848			0.012196
0.030375	0.014862	0.041664	0.029438	0.019159		0.018623	0.012853	0.028878	0.024116	0.037679			0.015516
0.021611	0.021307	0.020996	0.017962	0.020856		0.032097	0.029272	0.058932	0.017627	0.003777			0.023551
0.03921	0.022271	0.033734	0.031618	0.009563		0.086965	0.014878	0.030679	0.026058	0.020855			0.021978
0.022634	0.044642	0.025394	0.021523	0.021514		0.023831	0.026548	0.036132	0.020228	0.03548			0.00611
0.020752	0.009481	0.030144	0.024718	0.031369		0.04578	0.023362	0.017799	0.014509	0.029838			0.015398
0.015558	0.026332	0.018903	0.033184	0.029109		0.020814	0.032717	0.017238	0.027217	0.024482			0.026197
0.018262	0.026048	0.046972	0.016059	0.009942		0.03066	0.019315	0.014343	0.034376	0.026749			0.018441
0.030942	0.002652	0.060344	0.012891	0.026739		0.021981	0.007061	0.016951	0.027559	0.034619			0.058942
0.034386	0.018929	0.003983	0.029005	0.026875		0.065214	0.03004	0.020098	0.01809	0.030516
0.01351	0.017274	0.060857	0.031914	0.042232		0.02288	0.022713	0.019492	0.039529	0.036729
0.020094	0.025193	0.047312	0.020061	0.022703		0.0278	0.015211	0.022274	0.00856	0.017286
0.052541	0.024332	0.023943	0.026757	0.041578		0.017914	0.027549	0.021202	0.015102	0.021996
0.018089	0.0082	0.033422	0.008009	0.027869		0.034689		0.014205	0.011441	0.01015
0.016017	0.011815	0.027791	0.045755	0.011378		0.014447		0.022574	0.026181	0.023093
0.011753	0.029028	0.15307	0.033794	0.021923		0.049961		0.030914	0.032387	0.0184
0.010103	0.021391	0.032039	0.026245	0.018365		0.015059		0.009192	0.027733	0.010698
0.013693	0.03144	0.025676	0.028089	0.011951		0.025041		0.038993	0.009299	0.003448
0.040232	0.018449	0.024287	0.066259	0.015732				0.02591	0.018291
0.028842	0.025964	0.019635	0.018742	0.024744				0.096384	0.014707
0.025987	0.00337	0.035101	0.028644	0.023706				0.020674	0.014327
0.01278	0.0104	0.008944	0.016667	0.053202				0.016142	0.068373
0.030292	0.007476	0.060932	0.045164	0.014428				0.029651	0.023114
0.030094	0.057203	0.019221	0.020237	0.037098				0.01808	0.022811
0.050072	0.019274	0.019732	0.016821	0.02476				0.015357	0.013614
0.026051	0.018087	0.128854	0.029991	0.046781				0.04102	0.013207
0.023503	0.027524	0.027424	0.012351	0.030991				0.010402	0.010823
0.028178	0.011804	0.027154	0.011391	0.013461				0.017551	0.012135
0.019875	0.027262	0.030078	0.016131	0.023495				0.010506	0.032338
0.012081	0.009609	0.056527	0.027857	0.010419				0.033457	0.031556
0.0279	0.024148	0.023737	0.0251	0.010729				0.017209	0.020122
0.015263	0.004	0.026519	0.014049	0.017739					0.01269
0.02097	0.011041	0.011292	0.046694	0.024001					0.009457
0.020783	0.022465	0.011651	0.029064	0.02152					0.036639
0.040155	0.018276	0.02173	0.019956	0.011904					0.045522
0.038387	0.022376	0.010414	0.03393	0.077428					0.030267
0.023568	0.011652	0.024834	0.032246	0.018926					0.013966
0.021738	0.019374	0.00637	0.020386	0.02016					0.023188
0.022412	0.008606	0.016427	0.01237	0.007458					0.012328
0.017839	0.023831	0.034911	0.026701	0.016216					0.030174
0.012631	0.009447	0.032445	0.032389	0.03505					0.012311
0.012047	0.021078	0.018361	0.015125	0.020879					0.045236
0.016062	0.024446	0.022324	0.027124	0.028452					0.0202
0.02345	0.035862	0.012755	0.019876	0.031629					0.018305
0.019462	0.011047	0.006729	0.012659	0.012323					0.020205
0.02142	0.022728	0.014855	0.017117	0.018895					0.014308
0.025053	0.023357	0.020382	0.051788	0.020918					0.014546
0.017263	0.018539	0.017616	0.023732	0.022451					0.021942
0.033016	0.027301	0.01493	0.011832	0.019462					0.015192
0.021773	0.012139	0.00591	0.030395	0.015188					0.025598
0.029491	0.003883	0.028721	0.013781	0.008868					0.017258
0.032223	0.010991	0.017636	0.023436	0.075493					0.010402
0.011129	0.023407	0.021851	0.025225	0.028223					0.019647
0.029029	0.019334	0.012208	0.018193	0.035029					0.023868
0.017886	0.049588	0.015393	0.028326	0.038443					0.029016
0.024485	0.0185	0.024135	0.029929	0.031028					0.027803
0.037635	0.019367	0.016289	0.015323	0.034427					0.032747
0.00838	0.023106	0.021924	0.048003	0.031619					0.039523
0.03906	0.012479	0.071584	0.0411	0.018079					0.042526
0.024362	0.011085	0.013626	0.029894	0.022119					0.025879
0.029122	0.024148	0.017072	0.026355	0.032209					0.012835
0.016656	0.025151	0.013339	0.037095	0.0311					0.021138
	0.028335	0.005361	0.020656	0.012082
	0.016483	0.016152	0.032675	0.015462
	0.043459	0.008569	0.025222	0.016039
	0.02431	0.006134	0.019165	0.02686
	0.014497	0.03364	0.017997	0.027028
	0.005529	0.028204	0.026148	0.019232
	0.01771	0.025551	0.017492
	0.006621	0.021528
		0.01297
		0.009496
		0.040976
		0.011024
		0.014896
		0.009378
		0.012414
		0.020441
		0.014022
		0.019073
		0.018287
		0.008041
		0.028458
		0.012122
		0.013899
		0.044598
		0.015496
		0.019706
		0.03942
		0.057253
		0.048525
