# Supplementary material for: Mutation in the mitochondrial chaperone TRAP1 leads to autism with more severe symptoms in males
Source: EMBO Mol Med. 2024 Sep 27;16(11):2976–3004. doi: 10.1038/s44321-024-00147-6 (PMC11554806; doi:10.1038/s44321-024-00147-6)
Supplement: Supplementary file 7 — Source data Fig. 5 [file 44321_2024_147_MOESM7_ESM.zip › Figure 5/5K/high-resolution respirometry males.xlsx]

## Sheet: Figure 5 K
	MALES
	WT						Q641*
Complex I-IV	37.7	59.5978	63.9927	69.047	58.4061	68.0451	57.23	84.8071	90.2428	75.8586	63.9639	69.1591
Complex II-IV	37.29	68.0005	44.7846	65.2329	81.0823	77.05	34.59	66.9869	56.4202	71.4297	58.4195	54.6795
Complex IV	242.42	308.049	284.615	259.311	323.916	275.769	212.66	288.892	257.019	279.735	268.036	234.653
