# Supplementary material for: Mutation in the mitochondrial chaperone TRAP1 leads to autism with more severe symptoms in males
Source: EMBO Mol Med. 2024 Sep 27;16(11):2976–3004. doi: 10.1038/s44321-024-00147-6 (PMC11554806; doi:10.1038/s44321-024-00147-6)
Supplement: Supplementary file 7 — Source data Fig. 5 [file 44321_2024_147_MOESM7_ESM.zip › Figure 5/5L/high-resolution respirometry females.xlsx]

## Sheet: Figure 5 L
	FEMALES
	WT						Q641*
Complex I-IV	52.0983	77.4623	82.5855	41.9756	51.7755	51.2548	84.2847	78.6553	95.7883	48.2776	76.4595	59.523
Complex II-IV	59.2714	72.5328	58.7364	26.1956	37.0225	38.1853	67.3731	48.0647	52.9829	23.1212	36.5122	33.3854
Complex IV	248.145	369.825	335.723		206.618	240.667	242.749	295.805	334.777		267.688	237.545
